# Supplementary material for: Comprehensive Transcriptome Analysis Uncovers Hub Long Non-coding RNAs Regulating Potassium Use Efficiency in Nicotiana tabacum
Source: Front Plant Sci. 2022 Mar 31;13:777308. doi: 10.3389/fpls.2022.777308 (PMC9008783; doi:10.3389/fpls.2022.777308)
Supplement: Supplementary Table 1 — Reference-guided assembly annotation based on RNA-seq from shoot and root under low K treatments. [file Table_1.XLSX]

## Sheet: Sheet1
Transcript_id	Gene_id	ref_gene_id	ref_id	Chr	Start	End	class_code	Description
MSTRG.1.1	MSTRG.1	Nitab4.5_0006317g0040	Nitab4.5_0006317g0040.1	Nt01	78202	78876	j	Heavy metal-associated isoprenylated plant protein 44 precursor (AtHIP44) [HIPP44] [F7L13]
MSTRG.1.2	MSTRG.1	Nitab4.5_0006317g0040	Nitab4.5_0006317g0040.1	Nt01	78225	79591	m	Heavy metal-associated isoprenylated plant protein 44 precursor (AtHIP44) [HIPP44] [F7L13]
MSTRG.1.3	MSTRG.1	Nitab4.5_0006317g0040	Nitab4.5_0006317g0040.1	Nt01	78226	78876	m	Heavy metal-associated isoprenylated plant protein 44 precursor (AtHIP44) [HIPP44] [F7L13]
Nitab4.5_0006317g0040.1	MSTRG.1	Nitab4.5_0006317g0040	Nitab4.5_0006317g0040.1	Nt01	78554	78876	=	Heavy metal-associated isoprenylated plant protein 44 precursor (AtHIP44) [HIPP44] [F7L13]
MSTRG.2.1	MSTRG.2	Nitab4.5_0006317g0010	Nitab4.5_0006317g0010.1	Nt01	143181	143345	j	Nuclear pore complex protein NUP98A (Nucleoporin 98A) (Nucleoporin autopeptidase) [NUP98A] [F14N23.29]
MSTRG.2.2	MSTRG.2	Nitab4.5_0006317g0010	Nitab4.5_0006317g0010.1	Nt01	143181	143345	j	Nuclear pore complex protein NUP98A (Nucleoporin 98A) (Nucleoporin autopeptidase) [NUP98A] [F14N23.29]
MSTRG.2.3	MSTRG.2	Nitab4.5_0006317g0010	Nitab4.5_0006317g0010.1	Nt01	143190	143345	j	Nuclear pore complex protein NUP98A (Nucleoporin 98A) (Nucleoporin autopeptidase) [NUP98A] [F14N23.29]
MSTRG.2.4	MSTRG.2	Nitab4.5_0006317g0010	Nitab4.5_0006317g0010.1	Nt01	143198	143345	j	Nuclear pore complex protein NUP98A (Nucleoporin 98A) (Nucleoporin autopeptidase) [NUP98A] [F14N23.29]
Nitab4.5_0006317g0010.1	MSTRG.2	Nitab4.5_0006317g0010	Nitab4.5_0006317g0010.1	Nt01	143295	143345	=	Nuclear pore complex protein NUP98A (Nucleoporin 98A) (Nucleoporin autopeptidase) [NUP98A] [F14N23.29]
Nitab4.5_0006317g0030.1	MSTRG.3	Nitab4.5_0006317g0030	Nitab4.5_0006317g0030.1	Nt01	156516	157098	=	/
MSTRG.4.1	MSTRG.4	Nitab4.5_0006317g0020	Nitab4.5_0006317g0020.1	Nt01	169887	170029	j	Probable methyltransferase PMT18 (EC 2.1.1.-) [T16O9.7] [T9L6.6]
MSTRG.4.2	MSTRG.4	Nitab4.5_0006317g0020	Nitab4.5_0006317g0020.1	Nt01	169980	170029	j	Probable methyltransferase PMT18 (EC 2.1.1.-) [T16O9.7] [T9L6.6]
Nitab4.5_0006317g0020.1	MSTRG.4	Nitab4.5_0006317g0020	Nitab4.5_0006317g0020.1	Nt01	170633	170700	=	Probable methyltransferase PMT18 (EC 2.1.1.-) [T16O9.7] [T9L6.6]
MSTRG.5.1	MSTRG.5	Nitab4.5_0002367g0010	Nitab4.5_0002367g0010.1	Nt01	470068	470614	n	Auxin response factor 9 [ARF9] [T19F6.20] [T32A16.150]
MSTRG.5.2	MSTRG.5	Nitab4.5_0002367g0010	Nitab4.5_0002367g0010.1	Nt01	470068	470614	n	Auxin response factor 9 [ARF9] [T19F6.20] [T32A16.150]
MSTRG.5.3	MSTRG.5	Nitab4.5_0002367g0010	Nitab4.5_0002367g0010.1	Nt01	470079	470614	j	Auxin response factor 18 [ARF18] [F15G16.220]
Nitab4.5_0002367g0010.1	MSTRG.5	Nitab4.5_0002367g0010	Nitab4.5_0002367g0010.1	Nt01	470560	470614	=	Auxin response factor 9 [ARF9] [T19F6.20] [T32A16.150]
MSTRG.6.1	MSTRG.6	-	-	Nt01	490892	491067	u	/
MSTRG.7.1	MSTRG.7	Nitab4.5_0002367g0030	Nitab4.5_0002367g0030.1	Nt01	496851	497499	j	Cellulose synthase-like protein G2 (EC 2.4.1.-) (AtCslG2) [CSLG2] [T19F6.18] [T32A16.170]
Nitab4.5_0002367g0030.1	MSTRG.7	Nitab4.5_0002367g0030	Nitab4.5_0002367g0030.1	Nt01	496891	497499	=	Cellulose synthase-like protein G2 (EC 2.4.1.-) (AtCslG2) [CSLG2] [T19F6.18] [T32A16.170]
Nitab4.5_0002367g0020.1	MSTRG.8	Nitab4.5_0002367g0020	Nitab4.5_0002367g0020.1	Nt01	499946	499952	=	Cellulose synthase-like protein G3 (EC 2.4.1.-) (AtCslG3) [CSLG3] [T19F6.19] [T32A16.160]
MSTRG.9.1	MSTRG.9	Nitab4.5_0002367g0040	Nitab4.5_0002367g0040.1	Nt01	504588	506520	m	Probable E3 ubiquitin-protein ligase RHA4A (EC 2.3.2.27) (RING-H2 finger A4a) (RING-H2 zinc finger protein RHA4a) (RING-type E3 ubiquitin transferase RHA4A) [RHA4A] [T32A16.6]
Nitab4.5_0002367g0040.1	MSTRG.9	Nitab4.5_0002367g0040	Nitab4.5_0002367g0040.1	Nt01	505125	505521	=	Probable E3 ubiquitin-protein ligase RHA4A (EC 2.3.2.27) (RING-H2 finger A4a) (RING-H2 zinc finger protein RHA4a) (RING-type E3 ubiquitin transferase RHA4A) [RHA4A] [T32A16.6]
Nitab4.5_0002367g0080.1	MSTRG.10	Nitab4.5_0002367g0080	Nitab4.5_0002367g0080.1	Nt01	513567	513979	=	30S ribosomal protein S6 alpha, chloroplastic precursor [RPS6] [F1N19.8]
MSTRG.11.1	MSTRG.11	-	-	Nt01	528261	528553	u	Protein OBERON 3 (Protein TITANIA 1) (Protein WUS ENHANCER 9) [OBE3] [WEN9] [F10B6.14]
Nitab4.5_0002367g0050.1	MSTRG.12	Nitab4.5_0002367g0050	Nitab4.5_0002367g0050.1	Nt01	564383	564562	=	26S proteasome non-ATPase regulatory subunit 8 homolog A (26S proteasome regulatory subunit RPN12a) (AtRPN12a) (26S proteasome regulatory subunit S14 homolog A) [RPN12A] [F1N19.9]
MSTRG.13.1	MSTRG.13	Nitab4.5_0002367g0060	Nitab4.5_0002367g0060.1	Nt01	573801	574603	n	Protein ABIL2 (Abl interactor-like protein 2) (AtABIL2) [ABIL2] [F2K15.150]
MSTRG.13.2	MSTRG.13	Nitab4.5_0002367g0060	Nitab4.5_0002367g0060.1	Nt01	573801	574300	j	Protein ABIL2 (Abl interactor-like protein 2) (AtABIL2) [ABIL2] [F2K15.150]
MSTRG.13.3	MSTRG.13	Nitab4.5_0002367g0060	Nitab4.5_0002367g0060.1	Nt01	573801	574603	n	Protein ABIL2 (Abl interactor-like protein 2) (AtABIL2) [ABIL2] [F2K15.150]
Nitab4.5_0002367g0060.1	MSTRG.13	Nitab4.5_0002367g0060	Nitab4.5_0002367g0060.1	Nt01	573803	573932	=	Protein ABIL3 (Abl interactor-like protein 3) (AtABIL3) [ABIL3] [MOP9.13]
MSTRG.13.5	MSTRG.13	Nitab4.5_0002367g0060	Nitab4.5_0002367g0060.1	Nt01	573815	573932	j	Protein ABIL2 (Abl interactor-like protein 2) (AtABIL2) [ABIL2] [F2K15.150]
MSTRG.14.1	MSTRG.14	Nitab4.5_0002367g0090	Nitab4.5_0002367g0090.1	Nt01	578669	579273	j	/
MSTRG.14.2	MSTRG.14	Nitab4.5_0002367g0090	Nitab4.5_0002367g0090.1	Nt01	578830	579273	j	/
MSTRG.14.3	MSTRG.14	Nitab4.5_0002367g0090	Nitab4.5_0002367g0090.1	Nt01	578830	579273	j	/
MSTRG.14.4	MSTRG.14	Nitab4.5_0002367g0090	Nitab4.5_0002367g0090.1	Nt01	578830	579273	j	/
MSTRG.14.5	MSTRG.14	Nitab4.5_0002367g0090	Nitab4.5_0002367g0090.1	Nt01	578859	579273	j	/
MSTRG.14.6	MSTRG.14	Nitab4.5_0002367g0090	Nitab4.5_0002367g0090.1	Nt01	578859	579273	j	/
Nitab4.5_0002367g0090.1	MSTRG.14	Nitab4.5_0002367g0090	Nitab4.5_0002367g0090.1	Nt01	579097	579273	=	/
MSTRG.14.8	MSTRG.14	Nitab4.5_0002367g0090	Nitab4.5_0002367g0090.1	Nt01	586277	586400	j	/
MSTRG.15.1	MSTRG.15	Nitab4.5_0002367g0090	Nitab4.5_0002367g0090.1	Nt01	588289	588753	i	/
MSTRG.16.1	MSTRG.16	Nitab4.5_0002367g0070	Nitab4.5_0002367g0070.1	Nt01	603842	604000	j	/
Nitab4.5_0002367g0070.1	MSTRG.16	Nitab4.5_0002367g0070	Nitab4.5_0002367g0070.1	Nt01	603946	604000	=	/
MSTRG.17.1	MSTRG.17	Nitab4.5_0002367g0140	Nitab4.5_0002367g0140.1	Nt01	610164	610377	j	Signal recognition particle 19 kDa protein (SRP19) [SRP19] [F21D18.11]
MSTRG.17.2	MSTRG.17	Nitab4.5_0002367g0140	Nitab4.5_0002367g0140.1	Nt01	611298	611892	k	Signal recognition particle 19 kDa protein (SRP19) [SRP19] [F21D18.11]
Nitab4.5_0002367g0140.1	MSTRG.17	Nitab4.5_0002367g0140	Nitab4.5_0002367g0140.1	Nt01	611450	611892	=	Signal recognition particle 19 kDa protein (SRP19) [SRP19] [F21D18.11]
MSTRG.17.4	MSTRG.17	Nitab4.5_0002367g0140	Nitab4.5_0002367g0140.1	Nt01	611457	611892	k	Signal recognition particle 19 kDa protein (SRP19) [SRP19] [F21D18.11]
MSTRG.18.1	MSTRG.18	Nitab4.5_0002367g0110	Nitab4.5_0002367g0110.1	Nt01	650572	651088	j	Protein NLP7 (AtNLP7) (NIN-like protein 7) (Nodule inception protein-like protein 7) [NLP7] [T19F6.16]
MSTRG.18.2	MSTRG.18	Nitab4.5_0002367g0110	Nitab4.5_0002367g0110.1	Nt01	650583	651088	j	Protein NLP6 (AtNLP6) (NIN-like protein 6) (Nodule inception protein-like protein 6) [NLP6] [F1N19.10]
MSTRG.18.3	MSTRG.18	Nitab4.5_0002367g0110	Nitab4.5_0002367g0110.1	Nt01	650583	651088	j	Protein NLP7 (AtNLP7) (NIN-like protein 7) (Nodule inception protein-like protein 7) [NLP7] [T19F6.16]
Nitab4.5_0002367g0110.1	MSTRG.18	Nitab4.5_0002367g0110	Nitab4.5_0002367g0110.1	Nt01	650713	651088	=	Protein NLP7 (AtNLP7) (NIN-like protein 7) (Nodule inception protein-like protein 7) [NLP7] [T19F6.16]
MSTRG.18.5	MSTRG.18	Nitab4.5_0002367g0110	Nitab4.5_0002367g0110.1	Nt01	650722	651088	j	Protein NLP7 (AtNLP7) (NIN-like protein 7) (Nodule inception protein-like protein 7) [NLP7] [T19F6.16]
MSTRG.18.6	MSTRG.18	Nitab4.5_0002367g0110	Nitab4.5_0002367g0110.1	Nt01	656915	657247	j	Protein NLP7 (AtNLP7) (NIN-like protein 7) (Nodule inception protein-like protein 7) [NLP7] [T19F6.16]
MSTRG.18.7	MSTRG.18	Nitab4.5_0002367g0110	Nitab4.5_0002367g0110.1	Nt01	656915	657247	j	Protein NLP7 (AtNLP7) (NIN-like protein 7) (Nodule inception protein-like protein 7) [NLP7] [T19F6.16]
MSTRG.18.8	MSTRG.18	Nitab4.5_0002367g0110	Nitab4.5_0002367g0110.1	Nt01	656916	658810	j	Protein NLP7 (AtNLP7) (NIN-like protein 7) (Nodule inception protein-like protein 7) [NLP7] [T19F6.16]
MSTRG.18.9	MSTRG.18	Nitab4.5_0002367g0110	Nitab4.5_0002367g0110.1	Nt01	656916	657247	j	Protein NLP7 (AtNLP7) (NIN-like protein 7) (Nodule inception protein-like protein 7) [NLP7] [T19F6.16]
MSTRG.18.10	MSTRG.18	Nitab4.5_0002367g0110	Nitab4.5_0002367g0110.1	Nt01	657734	658507	j	Protein NLP7 (AtNLP7) (NIN-like protein 7) (Nodule inception protein-like protein 7) [NLP7] [T19F6.16]
MSTRG.18.11	MSTRG.18	Nitab4.5_0002367g0110	Nitab4.5_0002367g0110.1	Nt01	657734	658810	j	Protein NLP7 (AtNLP7) (NIN-like protein 7) (Nodule inception protein-like protein 7) [NLP7] [T19F6.16]
MSTRG.18.12	MSTRG.18	Nitab4.5_0002367g0110	Nitab4.5_0002367g0110.1	Nt01	658092	658939	j	Protein NLP7 (AtNLP7) (NIN-like protein 7) (Nodule inception protein-like protein 7) [NLP7] [T19F6.16]
MSTRG.19.1	MSTRG.19	Nitab4.5_0002367g0100	Nitab4.5_0002367g0100.1	Nt01	663790	663880	j	Mitochondrial pyruvate carrier 1 (AtMPC1) [MPC1] [F28I16.240]
MSTRG.19.2	MSTRG.19	Nitab4.5_0002367g0100	Nitab4.5_0002367g0100.1	Nt01	663801	663880	j	Mitochondrial pyruvate carrier 1 (AtMPC1) [MPC1] [F28I16.240]
Nitab4.5_0002367g0100.1	MSTRG.19	Nitab4.5_0002367g0100	Nitab4.5_0002367g0100.1	Nt01	663817	663880	=	Mitochondrial pyruvate carrier 1 (AtMPC1) [MPC1] [F28I16.240]
MSTRG.20.1	MSTRG.20	Nitab4.5_0002367g0190	Nitab4.5_0002367g0190.1	Nt01	732357	732842	j	Protein KINESIN LIGHT CHAIN-RELATED 1 [KLCR1] [F25I24.50] [F8M12.21]
MSTRG.20.2	MSTRG.20	Nitab4.5_0002367g0190	Nitab4.5_0002367g0190.1	Nt01	732370	732842	k	Protein KINESIN LIGHT CHAIN-RELATED 1 [KLCR1] [F25I24.50] [F8M12.21]
MSTRG.20.3	MSTRG.20	Nitab4.5_0002367g0190	Nitab4.5_0002367g0190.1	Nt01	732462	732842	k	Protein KINESIN LIGHT CHAIN-RELATED 1 [KLCR1] [F25I24.50] [F8M12.21]
Nitab4.5_0002367g0190.1	MSTRG.20	Nitab4.5_0002367g0190	Nitab4.5_0002367g0190.1	Nt01	732462	732842	=	Protein KINESIN LIGHT CHAIN-RELATED 1 [KLCR1] [F25I24.50] [F8M12.21]
MSTRG.21.1	MSTRG.21	-	-	Nt01	740099	740508	u	/
MSTRG.22.1	MSTRG.22	Nitab4.5_0002367g0220	Nitab4.5_0002367g0220.1	Nt01	746851	747939	j	Beta-amylase 1, chloroplastic precursor (EC 3.2.1.2) (1,4-alpha-D-glucan maltohydrolase) (Beta-amylase 7) (Thioredoxin-regulated beta-amylase) (TR-BAMY) [BAM1] [BMY7] [TRBAMY] [F14O13.12]
Nitab4.5_0002367g0220.1	MSTRG.22	Nitab4.5_0002367g0220	Nitab4.5_0002367g0220.1	Nt01	747148	747939	=	Beta-amylase 1, chloroplastic precursor (EC 3.2.1.2) (1,4-alpha-D-glucan maltohydrolase) (Beta-amylase 7) (Thioredoxin-regulated beta-amylase) (TR-BAMY) [BAM1] [BMY7] [TRBAMY] [F14O13.12]
MSTRG.23.1	MSTRG.23	Nitab4.5_0002367g0170	Nitab4.5_0002367g0170.1	Nt01	761404	761676	j	Heat shock 70 kDa protein BIP2 precursor (Heat shock 70 kDa protein 12) (Heat shock protein 70-12) (AtHsp70-12) (Luminal-binding protein 2) (AtBP2) (BiP2) [BIP2] [BIP] [HSP70-12] [MED37_6] [MED37F] [MJC20.12]
Nitab4.5_0002367g0170.1	MSTRG.23	Nitab4.5_0002367g0170	Nitab4.5_0002367g0170.1	Nt01	762144	762187	=	Heat shock 70 kDa protein BIP1 precursor (Heat shock 70 kDa protein 11) (Heat shock protein 70-11) (AtHsp70-11) (Luminal-binding protein 1) (AtBP1) (BiP1) [BIP1] [HSP70-11] [MED37_5] [MED37A] [T26D3.10] [T26D3_50]
MSTRG.24.1	MSTRG.24	Nitab4.5_0002367g0210	Nitab4.5_0002367g0210.1	Nt01	767671	767759	k	Glutamine-dependent NAD(+) synthetase (EC 6.3.5.1) (NAD(+) synthase [glutamine-hydrolyzing]) (NAD(+) synthetase) [T7N22.4]
Nitab4.5_0002367g0210.1	MSTRG.24	Nitab4.5_0002367g0210	Nitab4.5_0002367g0210.1	Nt01	767671	767759	=	Glutamine-dependent NAD(+) synthetase (EC 6.3.5.1) (NAD(+) synthase [glutamine-hydrolyzing]) (NAD(+) synthetase) [T7N22.4]
MSTRG.24.3	MSTRG.24	Nitab4.5_0002367g0210	Nitab4.5_0002367g0210.1	Nt01	767823	768160	j	Glutamine-dependent NAD(+) synthetase (EC 6.3.5.1) (NAD(+) synthase [glutamine-hydrolyzing]) (NAD(+) synthetase) [T7N22.4]
MSTRG.25.1	MSTRG.25	Nitab4.5_0002367g0160	Nitab4.5_0002367g0160.1	Nt01	800716	801068	j	ABC transporter F family member 3 (ABC transporter ABCF.3) (AtABCF3) (GCN20-type ATP-binding cassette protein GCN3) [ABCF3] [GCN3] [F1N19.11]
MSTRG.25.2	MSTRG.25	Nitab4.5_0002367g0160	Nitab4.5_0002367g0160.1	Nt01	800717	801068	j	ABC transporter F family member 3 (ABC transporter ABCF.3) (AtABCF3) (GCN20-type ATP-binding cassette protein GCN3) [ABCF3] [GCN3] [F1N19.11]
Nitab4.5_0002367g0160.1	MSTRG.25	Nitab4.5_0002367g0160	Nitab4.5_0002367g0160.1	Nt01	800806	801068	=	ABC transporter F family member 3 (ABC transporter ABCF.3) (AtABCF3) (GCN20-type ATP-binding cassette protein GCN3) [ABCF3] [GCN3] [F1N19.11]
MSTRG.26.1	MSTRG.26	Nitab4.5_0005042g0010	Nitab4.5_0005042g0010.1	Nt01	1926302	1926747	j	Aluminum-activated malate transporter 10 (AtALMT10) [ALMT10] [A_TM018A10.3] [T18A10.21]
Nitab4.5_0005042g0010.1	MSTRG.26	Nitab4.5_0005042g0010	Nitab4.5_0005042g0010.1	Nt01	1926408	1926743	=	Aluminum-activated malate transporter 10 (AtALMT10) [ALMT10] [A_TM018A10.3] [T18A10.21]
Nitab4.5_0005042g0030.1	MSTRG.27	Nitab4.5_0005042g0030	Nitab4.5_0005042g0030.1	Nt01	1935676	1935831	=	/
MSTRG.27.2	MSTRG.27	Nitab4.5_0005042g0030	Nitab4.5_0005042g0030.1	Nt01	1936191	1936393	j	/
MSTRG.27.3	MSTRG.27	Nitab4.5_0005042g0030	Nitab4.5_0005042g0030.1	Nt01	1936228	1936393	j	/
MSTRG.27.4	MSTRG.27	Nitab4.5_0005042g0030	Nitab4.5_0005042g0030.1	Nt01	1936235	1936393	n	/
MSTRG.27.5	MSTRG.27	Nitab4.5_0005042g0030	Nitab4.5_0005042g0030.1	Nt01	1936293	1936393	m	/
MSTRG.27.6	MSTRG.27	Nitab4.5_0005042g0030	Nitab4.5_0005042g0030.1	Nt01	1938965	1939236	j	/
Nitab4.5_0005042g0020.1	MSTRG.28	Nitab4.5_0005042g0020	Nitab4.5_0005042g0020.1	Nt01	1942972	1943811	=	Plant UBX domain-containing protein 10 (PUX10) [PUX10] [T12H20.9]
MSTRG.29.1	MSTRG.29	Nitab4.5_0005042g0040	Nitab4.5_0005042g0040.1	Nt01	1950191	1950507	o	Probable disease resistance protein RDL6 [RDL6] [T4M14.7]
MSTRG.29.2	MSTRG.29	Nitab4.5_0005042g0040	Nitab4.5_0005042g0040.1	Nt01	1950191	1950507	o	Probable disease resistance protein RDL6 [RDL6] [T4M14.7]
Nitab4.5_0005042g0040.1	MSTRG.29	Nitab4.5_0005042g0040	Nitab4.5_0005042g0040.1	Nt01	1951482	1954105	=	Probable disease resistance protein RDL6 [RDL6] [T4M14.7]
MSTRG.30.1	MSTRG.30	-	-	Nt01	1955223	1955473	u	/
Nitab4.5_0005042g0080.1	MSTRG.31	Nitab4.5_0005042g0080	Nitab4.5_0005042g0080.1	Nt01	1970914	1971043	=	Probable disease resistance protein RDL5 [RDL5] [T4M14.5]
MSTRG.31.2	MSTRG.31	Nitab4.5_0005042g0080	Nitab4.5_0005042g0080.1	Nt01	1981984	1982364	n	Putative disease resistance RPP13-like protein 3 [RPP13L3] [T6H20.240]
MSTRG.31.3	MSTRG.31	Nitab4.5_0005042g0080	Nitab4.5_0005042g0080.1	Nt01	1982000	1986238	n	Putative disease resistance RPP13-like protein 3 [RPP13L3] [T6H20.240]
MSTRG.31.4	MSTRG.31	Nitab4.5_0005042g0080	Nitab4.5_0005042g0080.1	Nt01	1982217	1982412	j	Putative disease resistance RPP13-like protein 3 [RPP13L3] [T6H20.240]
Nitab4.5_0005042g0060.1	MSTRG.32	Nitab4.5_0005042g0060	Nitab4.5_0005042g0060.1	Nt01	2011103	2013735	=	Probable disease resistance protein RDL5 [RDL5] [T4M14.5]
MSTRG.32.2	MSTRG.32	Nitab4.5_0005042g0060	Nitab4.5_0005042g0060.1	Nt01	2018511	2018915	j	Putative disease resistance RPP13-like protein 3 [RPP13L3] [T6H20.240]
MSTRG.32.3	MSTRG.32	Nitab4.5_0005042g0060	Nitab4.5_0005042g0060.1	Nt01	2021089	2022248	o	Putative disease resistance RPP13-like protein 3 [RPP13L3] [T6H20.240]
MSTRG.32.4	MSTRG.32	Nitab4.5_0005042g0060	Nitab4.5_0005042g0060.1	Nt01	2035434	2036036	o	Putative disease resistance RPP13-like protein 3 [RPP13L3] [T6H20.240]
MSTRG.33.1	MSTRG.33	Nitab4.5_0005042g0050	Nitab4.5_0005042g0050.1	Nt01	2084645	2085237	j	Serine/threonine-protein kinase WNK8 (EC 2.7.11.1) (AtWNK8) (Protein kinase with no lysine 8) [WNK8] [MJC20.9]
MSTRG.33.2	MSTRG.33	Nitab4.5_0005042g0050	Nitab4.5_0005042g0050.1	Nt01	2084645	2085237	j	Serine/threonine-protein kinase WNK8 (EC 2.7.11.1) (AtWNK8) (Protein kinase with no lysine 8) [WNK8] [MJC20.9]
Nitab4.5_0005042g0050.1	MSTRG.33	Nitab4.5_0005042g0050	Nitab4.5_0005042g0050.1	Nt01	2085727	2085872	=	Serine/threonine-protein kinase WNK8 (EC 2.7.11.1) (AtWNK8) (Protein kinase with no lysine 8) [WNK8] [MJC20.9]
MSTRG.34.1	MSTRG.34	Nitab4.5_0005042g0070	Nitab4.5_0005042g0070.1	Nt01	2090563	2090881	j	Protein yippee-like At4g27745 [T29A15.230]
Nitab4.5_0005042g0070.1	MSTRG.34	Nitab4.5_0005042g0070	Nitab4.5_0005042g0070.1	Nt01	2090654	2090881	=	Protein yippee-like At4g27745 [T29A15.230]
MSTRG.35.1	MSTRG.35	-	-	Nt01	2221436	2221982	u	Protein SPIRAL1-like 5 [SP1L5] [F16G20]
MSTRG.36.1	MSTRG.36	-	-	Nt01	2224260	2224533	u	Photosystem II CP47 reaction center protein (PSII 47 kDa protein) (Protein CP-47) [psbB]
MSTRG.37.1	MSTRG.37	-	-	Nt01	2317056	2317139	u	/
MSTRG.38.1	MSTRG.38	-	-	Nt01	2318345	2318557	u	/
MSTRG.39.1	MSTRG.39	-	-	Nt01	2329420	2329717	u	/
MSTRG.40.1	MSTRG.40	-	-	Nt01	2359518	2359979	u	/
MSTRG.41.1	MSTRG.41	-	-	Nt01	2394186	2394919	u	Golgin candidate 6 (AtGC6) (Protein MAIGO 4) [GC6] [MAG4] [MMJ24.8] [MMJ24_7]
MSTRG.41.2	MSTRG.41	-	-	Nt01	2394186	2394919	u	Golgin candidate 6 (AtGC6) (Protein MAIGO 4) [GC6] [MAG4] [MMJ24.8] [MMJ24_7]
MSTRG.41.3	MSTRG.41	-	-	Nt01	2394186	2394919	u	Golgin candidate 6 (AtGC6) (Protein MAIGO 4) [GC6] [MAG4] [MMJ24.8] [MMJ24_7]
MSTRG.41.4	MSTRG.41	-	-	Nt01	2394384	2394919	u	Golgin candidate 6 (AtGC6) (Protein MAIGO 4) [GC6] [MAG4] [MMJ24.8] [MMJ24_7]
MSTRG.41.5	MSTRG.41	-	-	Nt01	2394400	2394919	u	Golgin candidate 6 (AtGC6) (Protein MAIGO 4) [GC6] [MAG4] [MMJ24.8] [MMJ24_7]
MSTRG.42.1	MSTRG.42	-	-	Nt01	2414096	2415068	u	Homeobox protein BEL1 homolog [BEL1] [BELL1] [MYC6.12]
MSTRG.42.2	MSTRG.42	-	-	Nt01	2414096	2415068	u	Homeobox protein BEL1 homolog [BEL1] [BELL1] [MYC6.12]
MSTRG.42.3	MSTRG.42	-	-	Nt01	2414096	2415068	u	Homeobox protein BEL1 homolog [BEL1] [BELL1] [MYC6.12]
MSTRG.42.4	MSTRG.42	-	-	Nt01	2414097	2415068	u	Homeobox protein BEL1 homolog [BEL1] [BELL1] [MYC6.12]
MSTRG.43.1	MSTRG.43	-	-	Nt01	2443755	2444433	u	Phosphoglycerate mutase-like protein AT74 (At-74) [T12H1.14]
MSTRG.43.2	MSTRG.43	-	-	Nt01	2443755	2444433	u	Phosphoglycerate mutase-like protein AT74H (Protein At-74 homolog) (At-74H) [F7G19.18]
MSTRG.43.3	MSTRG.43	-	-	Nt01	2443765	2444433	u	Phosphoglycerate mutase-like protein AT74 (At-74) [T12H1.14]
MSTRG.44.1	MSTRG.44	-	-	Nt01	2447289	2449146	u	BTB/POZ domain-containing protein At1g63850 [T12P18.13]
MSTRG.45.1	MSTRG.45	-	-	Nt01	2471489	2472340	u	/
MSTRG.46.1	MSTRG.46	-	-	Nt01	2499308	2500107	u	Brassinosteroid-responsive RING protein 1 [BRH1] [F2A19.60]
MSTRG.47.1	MSTRG.47	-	-	Nt01	2535557	2535794	u	/
MSTRG.48.1	MSTRG.48	-	-	Nt01	2586870	2587239	u	/
Nitab4.5_0004114g0060.1	MSTRG.49	Nitab4.5_0004114g0060	Nitab4.5_0004114g0060.1	Nt01	2982232	2982786	=	/
MSTRG.50.1	MSTRG.50	Nitab4.5_0004114g0020	Nitab4.5_0004114g0020.1	Nt01	3009049	3009606	j	General transcription and DNA repair factor IIH helicase subunit XPB1 (EC 3.6.4.12) (TFIIH subunit XPB) (ERCC3 homolog 1) (Protein araXPB) (RAD25 homolog 1) (AtXPB1) (XPB homolog 1) [XPB1] [XPB] [MYC6.8]
Nitab4.5_0004114g0020.1	MSTRG.50	Nitab4.5_0004114g0020	Nitab4.5_0004114g0020.1	Nt01	3009748	3009989	=	General transcription and DNA repair factor IIH helicase subunit XPB1 (EC 3.6.4.12) (TFIIH subunit XPB) (ERCC3 homolog 1) (Protein araXPB) (RAD25 homolog 1) (AtXPB1) (XPB homolog 1) [XPB1] [XPB] [MYC6.8]
MSTRG.51.1	MSTRG.51	-	-	Nt01	3021486	3021716	u	/
MSTRG.52.1	MSTRG.52	-	-	Nt01	3033499	3033775	u	/
MSTRG.53.1	MSTRG.53	Nitab4.5_0004114g0030	Nitab4.5_0004114g0030.1	Nt01	3043445	3043779	n	Ubiquitin-conjugating enzyme E2 5 (EC 2.3.2.23) (E2 ubiquitin-conjugating enzyme 5) (Ubiquitin carrier protein 5) (Ubiquitin-conjugating enzyme E2-21 kDa 2) (Ubiquitin-protein ligase 5) [UBC5] [F24D7.1] [T12P18.18]
Nitab4.5_0004114g0030.1	MSTRG.53	Nitab4.5_0004114g0030	Nitab4.5_0004114g0030.1	Nt01	3043500	3043524	=	Ubiquitin-conjugating enzyme E2 5 (EC 2.3.2.23) (E2 ubiquitin-conjugating enzyme 5) (Ubiquitin carrier protein 5) (Ubiquitin-conjugating enzyme E2-21 kDa 2) (Ubiquitin-protein ligase 5) [UBC5] [F24D7.1] [T12P18.18]
Nitab4.5_0004114g0040.1	MSTRG.54	Nitab4.5_0004114g0040	Nitab4.5_0004114g0040.1	Nt01	3063136	3063490	=	Cyclin-dependent kinase D-3 (EC 2.7.11.22) (EC 2.7.11.23) (CDKD;3) (CDK-activating kinase 2-At) (CAK2-At) [CDKD-3] [T10F20.5] [T10O22.1]
MSTRG.54.2	MSTRG.54	Nitab4.5_0004114g0040	Nitab4.5_0004114g0040.1	Nt01	3063141	3063490	j	Cyclin-dependent kinase D-3 (EC 2.7.11.22) (EC 2.7.11.23) (CDKD;3) (CDK-activating kinase 2-At) (CAK2-At) [CDKD-3] [T10F20.5] [T10O22.1]
MSTRG.54.3	MSTRG.54	Nitab4.5_0004114g0040	Nitab4.5_0004114g0040.1	Nt01	3063141	3063490	j	Cyclin-dependent kinase D-3 (EC 2.7.11.22) (EC 2.7.11.23) (CDKD;3) (CDK-activating kinase 2-At) (CAK2-At) [CDKD-3] [T10F20.5] [T10O22.1]
MSTRG.54.4	MSTRG.54	Nitab4.5_0004114g0040	Nitab4.5_0004114g0040.1	Nt01	3063169	3063490	j	Cyclin-dependent kinase D-3 (EC 2.7.11.22) (EC 2.7.11.23) (CDKD;3) (CDK-activating kinase 2-At) (CAK2-At) [CDKD-3] [T10F20.5] [T10O22.1]
MSTRG.55.1	MSTRG.55	Nitab4.5_0004114g0010	Nitab4.5_0004114g0010.1	Nt01	3072898	3073969	j	AT-rich interactive domain-containing protein 2 (ARID domain-containing protein 2) (ARID and ELM2 domain-containing protein 2) [ARID2] [F25E4.20]
MSTRG.55.2	MSTRG.55	Nitab4.5_0004114g0010	Nitab4.5_0004114g0010.1	Nt01	3072899	3073966	j	AT-rich interactive domain-containing protein 2 (ARID domain-containing protein 2) (ARID and ELM2 domain-containing protein 2) [ARID2] [F25E4.20]
MSTRG.55.3	MSTRG.55	Nitab4.5_0004114g0010	Nitab4.5_0004114g0010.1	Nt01	3072899	3073966	j	AT-rich interactive domain-containing protein 2 (ARID domain-containing protein 2) (ARID and ELM2 domain-containing protein 2) [ARID2] [F25E4.20]
MSTRG.55.4	MSTRG.55	Nitab4.5_0004114g0010	Nitab4.5_0004114g0010.1	Nt01	3072933	3073966	j	AT-rich interactive domain-containing protein 2 (ARID domain-containing protein 2) (ARID and ELM2 domain-containing protein 2) [ARID2] [F25E4.20]
MSTRG.55.5	MSTRG.55	Nitab4.5_0004114g0010	Nitab4.5_0004114g0010.1	Nt01	3073091	3074005	k	AT-rich interactive domain-containing protein 2 (ARID domain-containing protein 2) (ARID and ELM2 domain-containing protein 2) [ARID2] [F25E4.20]
Nitab4.5_0004114g0010.1	MSTRG.55	Nitab4.5_0004114g0010	Nitab4.5_0004114g0010.1	Nt01	3073091	3074005	=	AT-rich interactive domain-containing protein 2 (ARID domain-containing protein 2) (ARID and ELM2 domain-containing protein 2) [ARID2] [F25E4.20]
Nitab4.5_0002975g0020.1	MSTRG.56	Nitab4.5_0002975g0020	Nitab4.5_0002975g0020.1	Nt01	3205179	3205637	=	Beta-adaptin-like protein B (At-bB-Ad) (At-betaB-Ad) (AP complex subunit beta-B) (Adaptor protein complex AP subunit beta-B) (Beta-adaptin B) (Clathrin assembly protein complex beta large chain B) [BETAB-AD] [F8L21.170]
MSTRG.57.1	MSTRG.57	-	-	Nt01	3221764	3221869	u	GPN-loop GTPase QQT2 (EC 3.6.5.-) (Protein QUATRE QUART 2) [QQT2] [quatre-quart2] [F17L22.260] [T8O5.10]
MSTRG.58.1	MSTRG.58	Nitab4.5_0002975g0010	Nitab4.5_0002975g0010.1	Nt01	3268451	3270026	k	/
Nitab4.5_0002975g0010.1	MSTRG.58	Nitab4.5_0002975g0010	Nitab4.5_0002975g0010.1	Nt01	3268721	3270026	=	/
MSTRG.59.1	MSTRG.59	Nitab4.5_0002975g0050	Nitab4.5_0002975g0050.1	Nt01	3298557	3298714	j	Puromycin-sensitive aminopeptidase (EC 3.4.11.14) (PSA) (Cytosol alanyl aminopeptidase) (AAP-S) (Meiotic prophase aminopeptidase 1) [MPA1] [F24D7.4] [T12P18.21]
MSTRG.59.2	MSTRG.59	Nitab4.5_0002975g0050	Nitab4.5_0002975g0050.1	Nt01	3298557	3298714	j	Puromycin-sensitive aminopeptidase (EC 3.4.11.14) (PSA) (Cytosol alanyl aminopeptidase) (AAP-S) (Meiotic prophase aminopeptidase 1) [MPA1] [F24D7.4] [T12P18.21]
MSTRG.59.3	MSTRG.59	Nitab4.5_0002975g0050	Nitab4.5_0002975g0050.1	Nt01	3298557	3298714	j	Puromycin-sensitive aminopeptidase (EC 3.4.11.14) (PSA) (Cytosol alanyl aminopeptidase) (AAP-S) (Meiotic prophase aminopeptidase 1) [MPA1] [F24D7.4] [T12P18.21]
MSTRG.59.4	MSTRG.59	Nitab4.5_0002975g0050	Nitab4.5_0002975g0050.1	Nt01	3298565	3298714	j	Puromycin-sensitive aminopeptidase (EC 3.4.11.14) (PSA) (Cytosol alanyl aminopeptidase) (AAP-S) (Meiotic prophase aminopeptidase 1) [MPA1] [F24D7.4] [T12P18.21]
MSTRG.59.5	MSTRG.59	Nitab4.5_0002975g0050	Nitab4.5_0002975g0050.1	Nt01	3298583	3298714	j	Puromycin-sensitive aminopeptidase (EC 3.4.11.14) (PSA) (Cytosol alanyl aminopeptidase) (AAP-S) (Meiotic prophase aminopeptidase 1) [MPA1] [F24D7.4] [T12P18.21]
MSTRG.59.6	MSTRG.59	Nitab4.5_0002975g0050	Nitab4.5_0002975g0050.1	Nt01	3298583	3298714	j	Puromycin-sensitive aminopeptidase (EC 3.4.11.14) (PSA) (Cytosol alanyl aminopeptidase) (AAP-S) (Meiotic prophase aminopeptidase 1) [MPA1] [F24D7.4] [T12P18.21]
MSTRG.59.7	MSTRG.59	Nitab4.5_0002975g0050	Nitab4.5_0002975g0050.1	Nt01	3298596	3298714	j	Puromycin-sensitive aminopeptidase (EC 3.4.11.14) (PSA) (Cytosol alanyl aminopeptidase) (AAP-S) (Meiotic prophase aminopeptidase 1) [MPA1] [F24D7.4] [T12P18.21]
MSTRG.59.8	MSTRG.59	Nitab4.5_0002975g0050	Nitab4.5_0002975g0050.1	Nt01	3298596	3298714	j	Puromycin-sensitive aminopeptidase (EC 3.4.11.14) (PSA) (Cytosol alanyl aminopeptidase) (AAP-S) (Meiotic prophase aminopeptidase 1) [MPA1] [F24D7.4] [T12P18.21]
MSTRG.59.9	MSTRG.59	Nitab4.5_0002975g0050	Nitab4.5_0002975g0050.1	Nt01	3298596	3298714	j	Puromycin-sensitive aminopeptidase (EC 3.4.11.14) (PSA) (Cytosol alanyl aminopeptidase) (AAP-S) (Meiotic prophase aminopeptidase 1) [MPA1] [F24D7.4] [T12P18.21]
MSTRG.59.10	MSTRG.59	Nitab4.5_0002975g0050	Nitab4.5_0002975g0050.1	Nt01	3298605	3298714	j	Puromycin-sensitive aminopeptidase (EC 3.4.11.14) (PSA) (Cytosol alanyl aminopeptidase) (AAP-S) (Meiotic prophase aminopeptidase 1) [MPA1] [F24D7.4] [T12P18.21]
MSTRG.59.11	MSTRG.59	Nitab4.5_0002975g0050	Nitab4.5_0002975g0050.1	Nt01	3298634	3298714	j	Puromycin-sensitive aminopeptidase (EC 3.4.11.14) (PSA) (Cytosol alanyl aminopeptidase) (AAP-S) (Meiotic prophase aminopeptidase 1) [MPA1] [F24D7.4] [T12P18.21]
MSTRG.59.12	MSTRG.59	Nitab4.5_0002975g0050	Nitab4.5_0002975g0050.1	Nt01	3298635	3298714	j	Puromycin-sensitive aminopeptidase (EC 3.4.11.14) (PSA) (Cytosol alanyl aminopeptidase) (AAP-S) (Meiotic prophase aminopeptidase 1) [MPA1] [F24D7.4] [T12P18.21]
MSTRG.59.13	MSTRG.59	Nitab4.5_0002975g0050	Nitab4.5_0002975g0050.1	Nt01	3298872	3299304	j	Puromycin-sensitive aminopeptidase (EC 3.4.11.14) (PSA) (Cytosol alanyl aminopeptidase) (AAP-S) (Meiotic prophase aminopeptidase 1) [MPA1] [F24D7.4] [T12P18.21]
MSTRG.59.14	MSTRG.59	Nitab4.5_0002975g0050	Nitab4.5_0002975g0050.1	Nt01	3298891	3299304	j	Puromycin-sensitive aminopeptidase (EC 3.4.11.14) (PSA) (Cytosol alanyl aminopeptidase) (AAP-S) (Meiotic prophase aminopeptidase 1) [MPA1] [F24D7.4] [T12P18.21]
Nitab4.5_0002975g0050.1	MSTRG.59	Nitab4.5_0002975g0050	Nitab4.5_0002975g0050.1	Nt01	3299096	3299304	=	Puromycin-sensitive aminopeptidase (EC 3.4.11.14) (PSA) (Cytosol alanyl aminopeptidase) (AAP-S) (Meiotic prophase aminopeptidase 1) [MPA1] [F24D7.4] [T12P18.21]
Nitab4.5_0002975g0040.1	MSTRG.60	Nitab4.5_0002975g0040	Nitab4.5_0002975g0040.1	Nt01	3321255	3321368	=	/
Nitab4.5_0002975g0030.1	MSTRG.61	Nitab4.5_0002975g0030	Nitab4.5_0002975g0030.1	Nt01	3329174	3330565	=	BTB/POZ domain-containing protein At5g41330 [MYC6.4]
MSTRG.62.1	MSTRG.62	Nitab4.5_0002975g0080	Nitab4.5_0002975g0080.1	Nt01	3392037	3392280	o	Cytochrome P450 86A2 (EC 1.14.14.1) (Protein ABERRANT INDUCTION OF TYPE THREE 1) [CYP86A2] [ATT1] [A_IG005I10.21] [F5I10.21]
Nitab4.5_0002975g0080.1	MSTRG.62	Nitab4.5_0002975g0080	Nitab4.5_0002975g0080.1	Nt01	3392823	3394761	=	Cytochrome P450 86A2 (EC 1.14.14.1) (Protein ABERRANT INDUCTION OF TYPE THREE 1) [CYP86A2] [ATT1] [A_IG005I10.21] [F5I10.21]
MSTRG.63.1	MSTRG.63	-	-	Nt01	3486298	3487184	u	/
MSTRG.64.1	MSTRG.64	-	-	Nt01	3492677	3493042	u	/
MSTRG.65.1	MSTRG.65	Nitab4.5_0002975g0090	Nitab4.5_0002975g0090.1	Nt01	3495456	3495621	k	Mitogen-activated protein kinase kinase kinase YODA (EC 2.7.11.25) (YODA MAPKK kinase) [YDA] [F24D7.11]
MSTRG.65.2	MSTRG.65	Nitab4.5_0002975g0090	Nitab4.5_0002975g0090.1	Nt01	3495457	3495621	j	Mitogen-activated protein kinase kinase kinase YODA (EC 2.7.11.25) (YODA MAPKK kinase) [YDA] [F24D7.11]
MSTRG.65.3	MSTRG.65	Nitab4.5_0002975g0090	Nitab4.5_0002975g0090.1	Nt01	3495458	3495621	j	Mitogen-activated protein kinase kinase kinase YODA (EC 2.7.11.25) (YODA MAPKK kinase) [YDA] [F24D7.11]
Nitab4.5_0002975g0090.1	MSTRG.65	Nitab4.5_0002975g0090	Nitab4.5_0002975g0090.1	Nt01	3497575	3498130	=	Mitogen-activated protein kinase kinase kinase YODA (EC 2.7.11.25) (YODA MAPKK kinase) [YDA] [F24D7.11]
MSTRG.65.5	MSTRG.65	Nitab4.5_0002975g0090	Nitab4.5_0002975g0090.1	Nt01	3498836	3498926	j	Mitogen-activated protein kinase kinase kinase YODA (EC 2.7.11.25) (YODA MAPKK kinase) [YDA] [F24D7.11]
Nitab4.5_0003441g0140.1	MSTRG.66	Nitab4.5_0003441g0140	Nitab4.5_0003441g0140.1	Nt01	3922638	3922691	=	COBRA-like protein 4 precursor [COBL4] [F14F8_10]
MSTRG.66.2	MSTRG.66	Nitab4.5_0003441g0140	Nitab4.5_0003441g0140.1	Nt01	3927090	3927355	j	COBRA-like protein 4 precursor [COBL4] [F14F8_10]
Nitab4.5_0003441g0070.1	MSTRG.67	Nitab4.5_0003441g0070	Nitab4.5_0003441g0070.1	Nt01	3928655	3930226	=	Pentatricopeptide repeat-containing protein PNM1, mitochondrial precursor (PPR PROTEIN LOCALIZED TO THE NUCLEUS AND MITOCHONDRIA 1) [PNM1] [MSL3.8]
MSTRG.68.1	MSTRG.68	-	-	Nt01	3932883	3932957	u	/
Nitab4.5_0003441g0080.1	MSTRG.69	Nitab4.5_0003441g0080	Nitab4.5_0003441g0080.1	Nt01	3939554	3939567	=	/
MSTRG.69.2	MSTRG.69	Nitab4.5_0003441g0080	Nitab4.5_0003441g0080.1	Nt01	3939996	3940850	j	/
MSTRG.69.3	MSTRG.69	Nitab4.5_0003441g0080	Nitab4.5_0003441g0080.1	Nt01	3939996	3940850	j	/
MSTRG.70.1	MSTRG.70	Nitab4.5_0003441g0100	Nitab4.5_0003441g0100.1	Nt01	3960978	3962787	o	5-amino-6-(5-phospho-D-ribitylamino)uracil phosphatase, chloroplastic precursor (EC 3.1.3.104) (AtPyrP2) (5-amino-6-ribitylamino-2,4(1H,3H)-pyrimidinedione 5'-phosphate phosphatase) (ARPP phosphatase) (Haloacid dehalogenase-like hydrolase domain-containing protein) [PYRP2] [F25E4.190]
Nitab4.5_0003441g0100.1	MSTRG.70	Nitab4.5_0003441g0100	Nitab4.5_0003441g0100.1	Nt01	3961649	3962791	=	5-amino-6-(5-phospho-D-ribitylamino)uracil phosphatase, chloroplastic precursor (EC 3.1.3.104) (AtPyrP2) (5-amino-6-ribitylamino-2,4(1H,3H)-pyrimidinedione 5'-phosphate phosphatase) (ARPP phosphatase) (Haloacid dehalogenase-like hydrolase domain-containing protein) [PYRP2] [F25E4.190]
MSTRG.71.1	MSTRG.71	Nitab4.5_0003441g0130	Nitab4.5_0003441g0130.1	Nt01	3983023	3983312	k	Glutamate--cysteine ligase, chloroplastic precursor (EC 6.3.2.2) (Gamma-ECS) (GCS) (Gamma-glutamylcysteine synthetase) (Protein ROOT MERISTEMLESS 1) (AtGCL) (Protein cadmium-sensitive 2) (Protein phytoalexin-deficient 2) [GSH1] [CAD2] [GCL] [PAD2] [RML1] [F7H19.290]
MSTRG.71.2	MSTRG.71	Nitab4.5_0003441g0130	Nitab4.5_0003441g0130.1	Nt01	3983023	3983312	k	Glutamate--cysteine ligase, chloroplastic precursor (EC 6.3.2.2) (Gamma-ECS) (GCS) (Gamma-glutamylcysteine synthetase) (Protein ROOT MERISTEMLESS 1) (AtGCL) (Protein cadmium-sensitive 2) (Protein phytoalexin-deficient 2) [GSH1] [CAD2] [GCL] [PAD2] [RML1] [F7H19.290]
Nitab4.5_0003441g0130.1	MSTRG.71	Nitab4.5_0003441g0130	Nitab4.5_0003441g0130.1	Nt01	3984631	3984956	=	Glutamate--cysteine ligase, chloroplastic precursor (EC 6.3.2.2) (Gamma-ECS) (GCS) (Gamma-glutamylcysteine synthetase) (Protein ROOT MERISTEMLESS 1) (AtGCL) (Protein cadmium-sensitive 2) (Protein phytoalexin-deficient 2) [GSH1] [CAD2] [GCL] [PAD2] [RML1] [F7H19.290]
MSTRG.72.1	MSTRG.72	Nitab4.5_0003441g0110	Nitab4.5_0003441g0110.1	Nt01	3993727	3993926	j	/
MSTRG.72.2	MSTRG.72	Nitab4.5_0003441g0110	Nitab4.5_0003441g0110.1	Nt01	3993753	3993926	j	/
Nitab4.5_0003441g0110.1	MSTRG.72	Nitab4.5_0003441g0110	Nitab4.5_0003441g0110.1	Nt01	3994095	3995341	=	/
MSTRG.73.1	MSTRG.73	Nitab4.5_0003441g0030	Nitab4.5_0003441g0030.1	Nt01	4160532	4161481	j	AT-hook motif nuclear-localized protein 5 [AHL5] [F2K11.15]
Nitab4.5_0003441g0030.1	MSTRG.73	Nitab4.5_0003441g0030	Nitab4.5_0003441g0030.1	Nt01	4160998	4161481	=	AT-hook motif nuclear-localized protein 5 [AHL5] [F2K11.15]
MSTRG.74.1	MSTRG.74	Nitab4.5_0003441g0020	Nitab4.5_0003441g0020.1	Nt01	4220645	4220858	j	Probable phospholipid hydroperoxide glutathione peroxidase 6, mitochondrial precursor (EC 1.11.1.12) (AtGPX1) (PHGPx) [GPX6] [GPX1] [T5C23.30]
MSTRG.74.2	MSTRG.74	Nitab4.5_0003441g0020	Nitab4.5_0003441g0020.1	Nt01	4220666	4220858	j	Probable phospholipid hydroperoxide glutathione peroxidase 6, mitochondrial precursor (EC 1.11.1.12) (AtGPX1) (PHGPx) [GPX6] [GPX1] [T5C23.30]
Nitab4.5_0003441g0020.1	MSTRG.74	Nitab4.5_0003441g0020	Nitab4.5_0003441g0020.1	Nt01	4220666	4220858	=	Probable phospholipid hydroperoxide glutathione peroxidase 6, mitochondrial precursor (EC 1.11.1.12) (AtGPX1) (PHGPx) [GPX6] [GPX1] [T5C23.30]
Nitab4.5_0005621g0190.1	MSTRG.75	Nitab4.5_0005621g0190	Nitab4.5_0005621g0190.1	Nt01	5556378	5556434	=	/
MSTRG.75.2	MSTRG.75	Nitab4.5_0005621g0190	Nitab4.5_0005621g0190.1	Nt01	5558034	5558279	o	/
Nitab4.5_0005621g0160.1	MSTRG.76	Nitab4.5_0005621g0160	Nitab4.5_0005621g0160.1	Nt01	5585106	5585180	=	/
Nitab4.5_0005621g0110.1	MSTRG.77	Nitab4.5_0005621g0110	Nitab4.5_0005621g0110.1	Nt01	5656563	5656621	=	/
MSTRG.78.1	MSTRG.78	Nitab4.5_0005621g0080	Nitab4.5_0005621g0080.1	Nt01	5656717	5656820	x	65-kDa microtubule-associated protein 4 (AtMAP65-4) [MAP65-4] [T4C21.250]
Nitab4.5_0005621g0080.1	MSTRG.79	Nitab4.5_0005621g0080	Nitab4.5_0005621g0080.1	Nt01	5660099	5660179	=	/
Nitab4.5_0005621g0180.1	MSTRG.80	Nitab4.5_0005621g0180	Nitab4.5_0005621g0180.1	Nt01	5667851	5667946	=	/
MSTRG.80.2	MSTRG.80	Nitab4.5_0005621g0180	Nitab4.5_0005621g0180.1	Nt01	5667859	5667946	j	4-hydroxy-3-methylbut-2-en-1-yl diphosphate synthase (ferredoxin), chloroplastic precursor (EC 1.17.7.1) (1-hydroxy-2-methyl-2-(E)-butenyl 4-diphosphate synthase) (Protein CHLOROPLAST BIOGENESIS 4) (Protein CONSTITUTIVE SUBTILISIN 3) [ISPG] [CLB4] [CSB3] [HDS] [MUP24.2]
MSTRG.80.3	MSTRG.80	Nitab4.5_0005621g0180	Nitab4.5_0005621g0180.1	Nt01	5670237	5670661	j	/
MSTRG.80.4	MSTRG.80	Nitab4.5_0005621g0180	Nitab4.5_0005621g0180.1	Nt01	5670237	5670661	j	/
MSTRG.80.5	MSTRG.80	Nitab4.5_0005621g0180	Nitab4.5_0005621g0180.1	Nt01	5670240	5670661	j	/
MSTRG.80.6	MSTRG.80	Nitab4.5_0005621g0180	Nitab4.5_0005621g0180.1	Nt01	5670266	5670661	j	/
MSTRG.80.7	MSTRG.80	Nitab4.5_0005621g0180	Nitab4.5_0005621g0180.1	Nt01	5670291	5670661	j	/
MSTRG.80.8	MSTRG.80	Nitab4.5_0005621g0180	Nitab4.5_0005621g0180.1	Nt01	5670303	5670661	j	/
Nitab4.5_0005621g0140.1	MSTRG.81	Nitab4.5_0005621g0140	Nitab4.5_0005621g0140.1	Nt01	5682796	5682989	=	RuvB-like protein 1 (EC 3.6.4.12) (49 kDa TATA box-binding protein-interacting protein homolog) (AtTIP49a) (Ruv DNA-helicase-like protein) [RIN1] [RVB1] [TIP49a]
MSTRG.81.2	MSTRG.81	Nitab4.5_0005621g0140	Nitab4.5_0005621g0140.1	Nt01	5683767	5683916	j	RuvB-like protein 1 (EC 3.6.4.12) (49 kDa TATA box-binding protein-interacting protein homolog) (AtTIP49a) (Ruv DNA-helicase-like protein) [RIN1] [RVB1] [TIP49a]
MSTRG.82.1	MSTRG.82	-	-	Nt01	5696538	5696735	u	/
MSTRG.83.1	MSTRG.83	-	-	Nt01	5698877	5699022	u	Serine/threonine-protein kinase BSK7 (EC 2.7.11.1) (Brassinosteroid-signaling kinase 7) [BSK7] [F2K11.13]
Nitab4.5_0005621g0120.1	MSTRG.84	Nitab4.5_0005621g0120	Nitab4.5_0005621g0120.1	Nt01	5700745	5703183	=	Pentatricopeptide repeat-containing protein At5g12100, mitochondrial precursor [MXC9.6]
Nitab4.5_0005621g0090.1	MSTRG.85	Nitab4.5_0005621g0090	Nitab4.5_0005621g0090.1	Nt01	5707699	5708076	=	/
Nitab4.5_0005621g0100.1	MSTRG.86	Nitab4.5_0005621g0100	Nitab4.5_0005621g0100.1	Nt01	5708101	5708457	=	/
Nitab4.5_0005621g0050.1	MSTRG.87	Nitab4.5_0005621g0050	Nitab4.5_0005621g0050.1	Nt01	5708600	5709457	=	/
MSTRG.88.1	MSTRG.88	Nitab4.5_0005621g0030	Nitab4.5_0005621g0030.1	Nt01	5709752	5709889	n	Rhodanese-like/PpiC domain-containing protein 12, chloroplastic precursor (Sulfurtransferase 12) (AtStr12) [F7K24.120]
Nitab4.5_0005621g0030.1	MSTRG.88	Nitab4.5_0005621g0030	Nitab4.5_0005621g0030.1	Nt01	5710620	5710856	=	/
MSTRG.88.3	MSTRG.88	Nitab4.5_0005621g0030	Nitab4.5_0005621g0030.1	Nt01	5710638	5711074	n	/
MSTRG.88.4	MSTRG.88	Nitab4.5_0005621g0030	Nitab4.5_0005621g0030.1	Nt01	5712469	5712490	j	/
MSTRG.89.1	MSTRG.89	Nitab4.5_0005621g0030	Nitab4.5_0005621g0030.1	Nt01	5713067	5713297	x	Actin-depolymerizing factor 7 (ADF-7) (AtADF7) [ADF7] [M7J2.40]
MSTRG.89.2	MSTRG.89	Nitab4.5_0005621g0030	Nitab4.5_0005621g0030.1	Nt01	5713202	5713297	x	Actin-depolymerizing factor 7 (ADF-7) (AtADF7) [ADF7] [M7J2.40]
Nitab4.5_0005621g0010.1	MSTRG.90	Nitab4.5_0005621g0010	Nitab4.5_0005621g0010.1	Nt01	5715871	5716074	=	/
Nitab4.5_0002234g0110.1	MSTRG.91	Nitab4.5_0002234g0110	Nitab4.5_0002234g0110.1	Nt01	8368811	8369130	=	/
MSTRG.92.1	MSTRG.92	Nitab4.5_0002234g0100	Nitab4.5_0002234g0100.1	Nt01	8402796	8403316	j	BAG family molecular chaperone regulator 3 (Bcl-2-associated athanogene 3) [BAG3] [T28J14_160]
MSTRG.92.2	MSTRG.92	Nitab4.5_0002234g0100	Nitab4.5_0002234g0100.1	Nt01	8402796	8403316	j	BAG family molecular chaperone regulator 1 (Bcl-2-associated athanogene 1) [BAG1] [MSG15.15]
Nitab4.5_0002234g0100.1	MSTRG.92	Nitab4.5_0002234g0100	Nitab4.5_0002234g0100.1	Nt01	8403089	8403291	=	BAG family molecular chaperone regulator 3 (Bcl-2-associated athanogene 3) [BAG3] [T28J14_160]
Nitab4.5_0002234g0080.1	MSTRG.93	Nitab4.5_0002234g0080	Nitab4.5_0002234g0080.1	Nt01	8410503	8410765	=	Lysophospholipid acyltransferase 1 (EC 2.3.1.-) (AtLPLAT1) (1-acylglycerophosphocholine O-acyltransferase) (EC 2.3.1.23) (1-acylglycerophosphoethanolamine O-acyltransferase) (EC 2.3.1.n7) (1-acylglycerophosphoserine O-acyltransferase) (EC 2.3.1.n6) (Lysophosphatidylcholine acyltransferase 1) (LPCAT1) (Lysophosphatidylethanolamine acyltransferase) (LPEAT) (Lysophosphatidylglycerol acyltransferase)…
MSTRG.94.1	MSTRG.94	-	-	Nt01	8434562	8434902	u	/
Nitab4.5_0002234g0090.1	MSTRG.95	Nitab4.5_0002234g0090	Nitab4.5_0002234g0090.1	Nt01	8439681	8440104	=	F-box protein PP2-A12 (Protein PHLOEM PROTEIN 2-LIKE A12) (AtPP2-A12) [P2A12] [T12C24.23]
Nitab4.5_0002234g0050.1	MSTRG.96	Nitab4.5_0002234g0050	Nitab4.5_0002234g0050.1	Nt01	8511731	8513758	=	Scarecrow-like protein 28 (AtSCL28) (GRAS family protein 8) (AtGRAS-8) [SCL28] [F16M19.21]
MSTRG.97.1	MSTRG.97	-	-	Nt01	8514588	8515360	u	/
Nitab4.5_0002234g0060.1	MSTRG.98	Nitab4.5_0002234g0060	Nitab4.5_0002234g0060.1	Nt01	8519038	8519577	=	Plant UBX domain-containing protein 8 (PUX8) (Ara4-interacting protein) (Suppressor of ARA4-induced defect of ypt1) (SAY1) [PUX8] [SAY1] [T5C23.170]
MSTRG.98.2	MSTRG.98	Nitab4.5_0002234g0060	Nitab4.5_0002234g0060.1	Nt01	8519220	8519577	j	Plant UBX domain-containing protein 8 (PUX8) (Ara4-interacting protein) (Suppressor of ARA4-induced defect of ypt1) (SAY1) [PUX8] [SAY1] [T5C23.170]
MSTRG.98.3	MSTRG.98	Nitab4.5_0002234g0060	Nitab4.5_0002234g0060.1	Nt01	8519220	8519577	j	Plant UBX domain-containing protein 8 (PUX8) (Ara4-interacting protein) (Suppressor of ARA4-induced defect of ypt1) (SAY1) [PUX8] [SAY1] [T5C23.170]
MSTRG.99.1	MSTRG.99	Nitab4.5_0002234g0030	Nitab4.5_0002234g0030.1	Nt01	8557168	8557605	m	/
Nitab4.5_0002234g0030.1	MSTRG.99	Nitab4.5_0002234g0030	Nitab4.5_0002234g0030.1	Nt01	8557406	8557605	=	/
Nitab4.5_0002234g0010.1	MSTRG.100	Nitab4.5_0002234g0010	Nitab4.5_0002234g0010.1	Nt01	8560167	8560687	=	Protein HAPLESS 2 precursor (GENERATIVE CELL SPECIFIC 1) [HAP2] [GCS1] [T5C23]
Nitab4.5_0002234g0040.1	MSTRG.101	Nitab4.5_0002234g0040	Nitab4.5_0002234g0040.1	Nt01	8600900	8601311	=	/
MSTRG.101.2	MSTRG.101	Nitab4.5_0002234g0040	Nitab4.5_0002234g0040.1	Nt01	8608619	8608899	j	/
MSTRG.102.1	MSTRG.102	-	-	Nt01	8615506	8615760	u	/
MSTRG.102.2	MSTRG.102	-	-	Nt01	8615546	8615760	u	/
MSTRG.103.1	MSTRG.103	Nitab4.5_0002234g0020	Nitab4.5_0002234g0020.1	Nt01	8650504	8651184	j	Protein IQ-DOMAIN 22 (AtIQD22) [IQD22] [F7H19.250]
Nitab4.5_0002234g0020.1	MSTRG.103	Nitab4.5_0002234g0020	Nitab4.5_0002234g0020.1	Nt01	8650669	8651184	=	Protein IQ-DOMAIN 22 (AtIQD22) [IQD22] [F7H19.250]
MSTRG.104.1	MSTRG.104	-	-	Nt01	8883697	8884892	u	/
MSTRG.105.1	MSTRG.105	Nitab4.5_0007042g0010	Nitab4.5_0007042g0010.1	Nt01	8902855	8903655	j	/
Nitab4.5_0007042g0010.1	MSTRG.105	Nitab4.5_0007042g0010	Nitab4.5_0007042g0010.1	Nt01	8903257	8903848	=	/
MSTRG.106.1	MSTRG.106	-	-	Nt01	9323032	9323335	u	/
MSTRG.106.2	MSTRG.106	-	-	Nt01	9323156	9323335	u	/
Nitab4.5_0003983g0030.1	MSTRG.107	Nitab4.5_0003983g0030	Nitab4.5_0003983g0030.1	Nt01	9335473	9335928	=	/
Nitab4.5_0003983g0070.1	MSTRG.108	Nitab4.5_0003983g0070	Nitab4.5_0003983g0070.1	Nt01	9353577	9354032	=	/
Nitab4.5_0003983g0060.1	MSTRG.109	Nitab4.5_0003983g0060	Nitab4.5_0003983g0060.1	Nt01	9413288	9413938	=	/
Nitab4.5_0003983g0050.1	MSTRG.110	Nitab4.5_0003983g0050	Nitab4.5_0003983g0050.1	Nt01	9465975	9466266	=	Elongation factor G, chloroplastic precursor (cEF-G) (Elongation factor EF-G/SCO1) (Protein SNOWY COTYLEDON 1, chloroplastic) (AtSCO1) [CPEFG] [SCO1] [F23N19.11]
Nitab4.5_0003983g0040.1	MSTRG.111	Nitab4.5_0003983g0040	Nitab4.5_0003983g0040.1	Nt01	9471426	9471786	=	Hsp70-Hsp90 organizing protein 2 (AtHop2) [HOP2] [F23N19.10]
Nitab4.5_0003983g0010.1	MSTRG.112	Nitab4.5_0003983g0010	Nitab4.5_0003983g0010.1	Nt01	9573395	9573883	=	/
MSTRG.113.1	MSTRG.113	Nitab4.5_0004430g0080	Nitab4.5_0004430g0080.1	Nt01	10820318	10821456	j	Protein NRT1/ PTR FAMILY 6.3 (AtNPF6.3) (Nitrate transporter 1.1) (AtNRT1) (Nitrate/chlorate transporter) (Protein CHLORINA 1) [NPF6.3] [CHL1] [NRT1] [NRT1.1] [F12F1.1] [T28K15_13]
Nitab4.5_0004430g0080.1	MSTRG.113	Nitab4.5_0004430g0080	Nitab4.5_0004430g0080.1	Nt01	10820589	10821456	=	Protein NRT1/ PTR FAMILY 6.3 (AtNPF6.3) (Nitrate transporter 1.1) (AtNRT1) (Nitrate/chlorate transporter) (Protein CHLORINA 1) [NPF6.3] [CHL1] [NRT1] [NRT1.1] [F12F1.1] [T28K15_13]
MSTRG.114.1	MSTRG.114	-	-	Nt01	10870757	10871333	u	/
MSTRG.115.1	MSTRG.115	-	-	Nt01	10884911	10885713	u	/
Nitab4.5_0004430g0090.1	MSTRG.116	Nitab4.5_0004430g0090	Nitab4.5_0004430g0090.1	Nt01	10932381	10933000	=	/
MSTRG.117.1	MSTRG.117	Nitab4.5_0004430g0110	Nitab4.5_0004430g0110.1	Nt01	10937857	10938260	x	/
MSTRG.118.1	MSTRG.118	Nitab4.5_0004430g0110	Nitab4.5_0004430g0110.1	Nt01	10939683	10939784	y	/
MSTRG.118.2	MSTRG.118	Nitab4.5_0004430g0110	Nitab4.5_0004430g0110.1	Nt01	10940179	10940868	n	/
Nitab4.5_0004430g0110.1	MSTRG.118	Nitab4.5_0004430g0110	Nitab4.5_0004430g0110.1	Nt01	10940261	10940633	=	/
MSTRG.119.1	MSTRG.119	Nitab4.5_0004430g0100	Nitab4.5_0004430g0100.1	Nt01	10963552	10964729	n	/
Nitab4.5_0004430g0100.1	MSTRG.119	Nitab4.5_0004430g0100	Nitab4.5_0004430g0100.1	Nt01	10964123	10964261	=	/
MSTRG.120.1	MSTRG.120	Nitab4.5_0004430g0100	Nitab4.5_0004430g0100.1	Nt01	10969424	10969719	i	Cysteine-rich receptor-like protein kinase 8 precursor (EC 2.7.11.-) (Cysteine-rich RLK8) [CRK8] [F21P8.50]
MSTRG.121.1	MSTRG.121	-	-	Nt01	11028323	11028432	u	/
Nitab4.5_0004430g0020.1	MSTRG.122	Nitab4.5_0004430g0020	Nitab4.5_0004430g0020.1	Nt01	11039529	11039927	=	/
Nitab4.5_0004430g0050.1	MSTRG.123	Nitab4.5_0004430g0050	Nitab4.5_0004430g0050.1	Nt01	11046912	11046980	=	50S ribosomal protein L22, chloroplastic [rpl22]
Nitab4.5_0004430g0060.1	MSTRG.124	Nitab4.5_0004430g0060	Nitab4.5_0004430g0060.1	Nt01	11049543	11049681	=	50S ribosomal protein L14, chloroplastic [rpl14]
Nitab4.5_0004430g0030.1	MSTRG.125	Nitab4.5_0004430g0030	Nitab4.5_0004430g0030.1	Nt01	11055407	11055664	=	30S ribosomal protein S11, chloroplastic [rps11]
MSTRG.126.1	MSTRG.126	-	-	Nt01	13259277	13259367	u	/
MSTRG.126.2	MSTRG.126	-	-	Nt01	13259292	13259766	u	/
MSTRG.127.1	MSTRG.127	Nitab4.5_0002408g0040	Nitab4.5_0002408g0040.1	Nt01	13282295	13282711	j	PX domain-containing protein EREL1 (Protein EREX-like 1) [EREL1] [F10N7.30]
MSTRG.127.2	MSTRG.127	Nitab4.5_0002408g0040	Nitab4.5_0002408g0040.1	Nt01	13282397	13282711	j	PX domain-containing protein EREL1 (Protein EREX-like 1) [EREL1] [F10N7.30]
MSTRG.127.3	MSTRG.127	Nitab4.5_0002408g0040	Nitab4.5_0002408g0040.1	Nt01	13282467	13282711	j	PX domain-containing protein EREL1 (Protein EREX-like 1) [EREL1] [F10N7.30]
Nitab4.5_0002408g0040.1	MSTRG.127	Nitab4.5_0002408g0040	Nitab4.5_0002408g0040.1	Nt01	13282622	13282711	=	PX domain-containing protein EREL1 (Protein EREX-like 1) [EREL1] [F10N7.30]
MSTRG.128.1	MSTRG.128	Nitab4.5_0002408g0060	Nitab4.5_0002408g0060.1	Nt01	13390938	13393264	n	Pentatricopeptide repeat-containing protein At4g21065 [PCMP-H28] [T13K14.230]
MSTRG.128.2	MSTRG.128	Nitab4.5_0002408g0060	Nitab4.5_0002408g0060.1	Nt01	13391071	13393627	n	Pentatricopeptide repeat-containing protein At4g21065 [PCMP-H28] [T13K14.230]
MSTRG.128.3	MSTRG.128	Nitab4.5_0002408g0060	Nitab4.5_0002408g0060.1	Nt01	13391074	13393240	n	Pentatricopeptide repeat-containing protein At4g21065 [PCMP-H28] [T13K14.230]
MSTRG.128.4	MSTRG.128	Nitab4.5_0002408g0060	Nitab4.5_0002408g0060.1	Nt01	13391098	13393264	n	Pentatricopeptide repeat-containing protein At4g21065 [PCMP-H28] [T13K14.230]
Nitab4.5_0002408g0060.1	MSTRG.128	Nitab4.5_0002408g0060	Nitab4.5_0002408g0060.1	Nt01	13391272	13391474	=	Pentatricopeptide repeat-containing protein At4g21065 [PCMP-H28] [T13K14.230]
Nitab4.5_0002408g0050.1	MSTRG.128	Nitab4.5_0002408g0050	Nitab4.5_0002408g0050.1	Nt01	13394608	13394830	=	Subtilisin-like protease SBT1.9 precursor (EC 3.4.21.-) (Subtilase subfamily 1 member 9) (AtSBT1.9) [SBT1.9] [K21H1.5]
MSTRG.129.1	MSTRG.129	Nitab4.5_0002408g0030	Nitab4.5_0002408g0030.1	Nt01	13395547	13395945	j	Adenine phosphoribosyltransferase 5 (EC 2.4.2.7) (AtAPT5) [APT5] [F2I11.50]
MSTRG.129.2	MSTRG.129	Nitab4.5_0002408g0030	Nitab4.5_0002408g0030.1	Nt01	13395547	13395945	j	Adenine phosphoribosyltransferase 5 (EC 2.4.2.7) (AtAPT5) [APT5] [F2I11.50]
Nitab4.5_0002408g0030.1	MSTRG.129	Nitab4.5_0002408g0030	Nitab4.5_0002408g0030.1	Nt01	13395938	13395945	=	Adenine phosphoribosyltransferase 5 (EC 2.4.2.7) (AtAPT5) [APT5] [F2I11.50]
MSTRG.130.1	MSTRG.130	Nitab4.5_0002408g0020	Nitab4.5_0002408g0020.1	Nt01	13548174	13548441	j	/
Nitab4.5_0002408g0020.1	MSTRG.130	Nitab4.5_0002408g0020	Nitab4.5_0002408g0020.1	Nt01	13549910	13549951	=	/
MSTRG.131.1	MSTRG.131	Nitab4.5_0002408g0010	Nitab4.5_0002408g0010.1	Nt01	13553730	13555178	j	/
MSTRG.131.2	MSTRG.131	Nitab4.5_0002408g0010	Nitab4.5_0002408g0010.1	Nt01	13553736	13554919	j	/
MSTRG.131.3	MSTRG.131	Nitab4.5_0002408g0010	Nitab4.5_0002408g0010.1	Nt01	13553736	13554919	j	/
MSTRG.131.4	MSTRG.131	Nitab4.5_0002408g0010	Nitab4.5_0002408g0010.1	Nt01	13553762	13554919	j	/
MSTRG.131.5	MSTRG.131	Nitab4.5_0002408g0010	Nitab4.5_0002408g0010.1	Nt01	13553763	13554919	j	/
Nitab4.5_0002408g0010.1	MSTRG.131	Nitab4.5_0002408g0010	Nitab4.5_0002408g0010.1	Nt01	13553770	13554919	=	/
MSTRG.132.1	MSTRG.132	-	-	Nt01	13577091	13578051	u	/
MSTRG.133.1	MSTRG.133	-	-	Nt01	13582747	13583480	u	/
Nitab4.5_0004787g0010.1	MSTRG.134	Nitab4.5_0004787g0010	Nitab4.5_0004787g0010.1	Nt01	14296218	14296876	=	/
MSTRG.134.2	MSTRG.134	Nitab4.5_0004787g0010	Nitab4.5_0004787g0010.1	Nt01	14296253	14296876	m	/
MSTRG.135.1	MSTRG.135	Nitab4.5_0004787g0020	Nitab4.5_0004787g0020.1	Nt01	14298847	14299588	n	/
Nitab4.5_0004787g0020.1	MSTRG.135	Nitab4.5_0004787g0020	Nitab4.5_0004787g0020.1	Nt01	14299012	14299245	=	/
MSTRG.136.1	MSTRG.136	-	-	Nt01	14327490	14328115	u	/
MSTRG.137.1	MSTRG.137	-	-	Nt01	15192611	15193131	u	/
MSTRG.138.1	MSTRG.138	Nitab4.5_0003042g0010	Nitab4.5_0003042g0010.1	Nt01	15232634	15233285	j	/
Nitab4.5_0003042g0010.1	MSTRG.138	Nitab4.5_0003042g0010	Nitab4.5_0003042g0010.1	Nt01	15232758	15233285	=	/
MSTRG.139.1	MSTRG.139	Nitab4.5_0003042g0020	Nitab4.5_0003042g0020.1	Nt01	15237893	15238560	j	Myosin-15 (Myosin XI I) (AtXI-I) [XI-I] [KAKU1] [F4I10.130]
MSTRG.139.2	MSTRG.139	Nitab4.5_0003042g0020	Nitab4.5_0003042g0020.1	Nt01	15237979	15238560	j	Myosin-15 (Myosin XI I) (AtXI-I) [XI-I] [KAKU1] [F4I10.130]
Nitab4.5_0003042g0030.1	MSTRG.139	Nitab4.5_0003042g0030	Nitab4.5_0003042g0030.1	Nt01	15238437	15238560	=	Myosin-15 (Myosin XI I) (AtXI-I) [XI-I] [KAKU1] [F4I10.130]
Nitab4.5_0003042g0020.1	MSTRG.139	Nitab4.5_0003042g0020	Nitab4.5_0003042g0020.1	Nt01	15239721	15239801	=	Myosin-15 (Myosin XI I) (AtXI-I) [XI-I] [KAKU1] [F4I10.130]
MSTRG.139.5	MSTRG.139	Nitab4.5_0003042g0020	Nitab4.5_0003042g0020.1	Nt01	15279191	15279341	j	Myosin-15 (Myosin XI I) (AtXI-I) [XI-I] [KAKU1] [F4I10.130]
MSTRG.140.1	MSTRG.140	-	-	Nt01	15326461	15327313	u	/
MSTRG.141.1	MSTRG.141	-	-	Nt01	15329390	15330211	u	/
MSTRG.142.1	MSTRG.142	-	-	Nt01	15341277	15342084	u	/
MSTRG.143.1	MSTRG.143	Nitab4.5_0003042g0040	Nitab4.5_0003042g0040.1	Nt01	15414811	15415558	j	LRR receptor-like serine/threonine-protein kinase ERECTA precursor (EC 2.7.11.1) (Protein QUANTITATIVE RESISTANCE TO PLECTOSPHAERELLA 1) (Protein QUANTITATIVE RESISTANCE TO RALSTONIA SOLANACEARUM 1) (Protein TRANSPIRATION EFFICIENCY 1) [ERECTA] [ER] [QRP1] [QRS1] [TE1] [T1D16.3]
MSTRG.143.2	MSTRG.143	Nitab4.5_0003042g0040	Nitab4.5_0003042g0040.1	Nt01	15414887	15415558	j	LRR receptor-like serine/threonine-protein kinase ERECTA precursor (EC 2.7.11.1) (Protein QUANTITATIVE RESISTANCE TO PLECTOSPHAERELLA 1) (Protein QUANTITATIVE RESISTANCE TO RALSTONIA SOLANACEARUM 1) (Protein TRANSPIRATION EFFICIENCY 1) [ERECTA] [ER] [QRP1] [QRS1] [TE1] [T1D16.3]
MSTRG.143.3	MSTRG.143	Nitab4.5_0003042g0040	Nitab4.5_0003042g0040.1	Nt01	15414920	15415558	j	LRR receptor-like serine/threonine-protein kinase ERECTA precursor (EC 2.7.11.1) (Protein QUANTITATIVE RESISTANCE TO PLECTOSPHAERELLA 1) (Protein QUANTITATIVE RESISTANCE TO RALSTONIA SOLANACEARUM 1) (Protein TRANSPIRATION EFFICIENCY 1) [ERECTA] [ER] [QRP1] [QRS1] [TE1] [T1D16.3]
Nitab4.5_0003042g0040.1	MSTRG.143	Nitab4.5_0003042g0040	Nitab4.5_0003042g0040.1	Nt01	15415190	15415558	=	LRR receptor-like serine/threonine-protein kinase ERECTA precursor (EC 2.7.11.1) (Protein QUANTITATIVE RESISTANCE TO PLECTOSPHAERELLA 1) (Protein QUANTITATIVE RESISTANCE TO RALSTONIA SOLANACEARUM 1) (Protein TRANSPIRATION EFFICIENCY 1) [ERECTA] [ER] [QRP1] [QRS1] [TE1] [T1D16.3]
MSTRG.144.1	MSTRG.144	Nitab4.5_0008422g0020	Nitab4.5_0008422g0020.1	Nt01	15714707	15714922	j	YlmG homolog protein 2, chloroplastic precursor (AtYLMG2) (YGGT family protein YLMG2) [YLMG2] [YGGT-A]
Nitab4.5_0008422g0020.1	MSTRG.144	Nitab4.5_0008422g0020	Nitab4.5_0008422g0020.1	Nt01	15715285	15715639	=	YlmG homolog protein 2, chloroplastic precursor (AtYLMG2) (YGGT family protein YLMG2) [YLMG2] [YGGT-A]
Nitab4.5_0008422g0010.1	MSTRG.145	Nitab4.5_0008422g0010	Nitab4.5_0008422g0010.1	Nt01	15720770	15721303	=	/
MSTRG.146.1	MSTRG.146	Nitab4.5_0008422g0030	Nitab4.5_0008422g0030.1	Nt01	15721027	15722026	m	/
MSTRG.146.2	MSTRG.146	Nitab4.5_0008422g0030	Nitab4.5_0008422g0030.1	Nt01	15721174	15722026	n	/
Nitab4.5_0008422g0030.1	MSTRG.146	Nitab4.5_0008422g0030	Nitab4.5_0008422g0030.1	Nt01	15721408	15721472	=	/
MSTRG.146.4	MSTRG.146	Nitab4.5_0008422g0030	Nitab4.5_0008422g0030.1	Nt01	15721848	15722026	j	/
MSTRG.147.1	MSTRG.147	-	-	Nt01	15766587	15766627	u	/
MSTRG.147.2	MSTRG.147	-	-	Nt01	15777987	15778094	u	/
MSTRG.147.3	MSTRG.147	-	-	Nt01	15791958	15792641	u	/
Nitab4.5_0005011g0010.1	MSTRG.148	Nitab4.5_0005011g0010	Nitab4.5_0005011g0010.1	Nt01	16050074	16051129	=	Probable sugar phosphate/phosphate translocator At2g25520 [F13B15.18]
MSTRG.149.1	MSTRG.149	Nitab4.5_0005011g0020	Nitab4.5_0005011g0020.1	Nt01	16061466	16062117	j	SPX domain-containing protein 2 (Protein SPX DOMAIN GENE 2) (AtSPX2) [SPX2] [F18A8.3]
Nitab4.5_0005011g0020.1	MSTRG.149	Nitab4.5_0005011g0020	Nitab4.5_0005011g0020.1	Nt01	16061681	16062123	=	SPX domain-containing protein 2 (Protein SPX DOMAIN GENE 2) (AtSPX2) [SPX2] [F18A8.3]
MSTRG.150.1	MSTRG.150	-	-	Nt01	16073027	16073382	u	/
MSTRG.151.1	MSTRG.151	Nitab4.5_0005011g0040	Nitab4.5_0005011g0040.1	Nt01	16176690	16176854	n	RNA-dependent RNA polymerase 6 (EC 2.7.7.48) (AtRDRP6) (Protein SILENCING DEFECTIVE 1) (Protein SUPPRESSOR OF GENE SILENCING 2) (RNA-directed RNA polymerase 6) [RDR6] [RDRP6] [SDE1] [SGS2] [T1G12.20] [T9C5.95]
Nitab4.5_0005011g0040.1	MSTRG.151	Nitab4.5_0005011g0040	Nitab4.5_0005011g0040.1	Nt01	16178119	16179440	=	RNA-dependent RNA polymerase 6 (EC 2.7.7.48) (AtRDRP6) (Protein SILENCING DEFECTIVE 1) (Protein SUPPRESSOR OF GENE SILENCING 2) (RNA-directed RNA polymerase 6) [RDR6] [RDRP6] [SDE1] [SGS2] [T1G12.20] [T9C5.95]
MSTRG.152.1	MSTRG.152	Nitab4.5_0005011g0070	Nitab4.5_0005011g0070.1	Nt01	16182710	16183496	j	Ethylene-responsive transcription factor SHINE 3 [SHN3] [ERF005] [F18G18.130]
Nitab4.5_0005011g0070.1	MSTRG.152	Nitab4.5_0005011g0070	Nitab4.5_0005011g0070.1	Nt01	16182932	16183445	=	Ethylene-responsive transcription factor SHINE 3 [SHN3] [ERF005] [F18G18.130]
MSTRG.153.1	MSTRG.153	Nitab4.5_0005011g0060	Nitab4.5_0005011g0060.1	Nt01	16196071	16196277	j	/
MSTRG.153.2	MSTRG.153	Nitab4.5_0005011g0060	Nitab4.5_0005011g0060.1	Nt01	16196071	16196277	j	/
MSTRG.153.3	MSTRG.153	Nitab4.5_0005011g0060	Nitab4.5_0005011g0060.1	Nt01	16196081	16196277	n	/
MSTRG.153.4	MSTRG.153	Nitab4.5_0005011g0060	Nitab4.5_0005011g0060.1	Nt01	16196089	16196277	j	/
MSTRG.153.5	MSTRG.153	Nitab4.5_0005011g0060	Nitab4.5_0005011g0060.1	Nt01	16196092	16196277	j	/
MSTRG.153.6	MSTRG.153	Nitab4.5_0005011g0060	Nitab4.5_0005011g0060.1	Nt01	16196092	16196277	j	/
Nitab4.5_0005011g0060.1	MSTRG.153	Nitab4.5_0005011g0060	Nitab4.5_0005011g0060.1	Nt01	16197249	16197421	=	/
MSTRG.154.1	MSTRG.154	Nitab4.5_0001660g0010	Nitab4.5_0001660g0010.1	Nt01	18309167	18310220	j	Eukaryotic initiation factor 4A-1 (EC 3.6.4.13) (eIF-4A-1) (ATP-dependent RNA helicase eIF4A-1) (DEAD-box ATP-dependent RNA helicase 4) (AtRH04) [EIF4A1] [RH4] [TIF4A-1] [MDC16.4]
Nitab4.5_0001660g0010.1	MSTRG.154	Nitab4.5_0001660g0010	Nitab4.5_0001660g0010.1	Nt01	18309302	18310220	=	Eukaryotic initiation factor 4A-1 (EC 3.6.4.13) (eIF-4A-1) (ATP-dependent RNA helicase eIF4A-1) (DEAD-box ATP-dependent RNA helicase 4) (AtRH04) [EIF4A1] [RH4] [TIF4A-1] [MDC16.4]
MSTRG.155.1	MSTRG.155	-	-	Nt01	18314985	18315212	u	/
MSTRG.155.2	MSTRG.155	-	-	Nt01	18315014	18315909	u	/
MSTRG.156.1	MSTRG.156	-	-	Nt01	18417198	18417528	u	/
MSTRG.157.1	MSTRG.157	-	-	Nt01	18420730	18421578	u	/
MSTRG.157.2	MSTRG.157	-	-	Nt01	18420730	18420982	u	/
MSTRG.158.1	MSTRG.158	-	-	Nt01	18437628	18438457	u	/
MSTRG.159.1	MSTRG.159	-	-	Nt01	19245201	19245604	u	/
MSTRG.160.1	MSTRG.160	-	-	Nt01	19296362	19296885	u	/
MSTRG.161.1	MSTRG.161	-	-	Nt01	19303054	19303792	u	/
MSTRG.162.1	MSTRG.162	-	-	Nt01	19496328	19496608	u	/
MSTRG.163.1	MSTRG.163	Nitab4.5_0006311g0010	Nitab4.5_0006311g0010.1	Nt01	20162016	20162308	n	/
MSTRG.163.2	MSTRG.163	Nitab4.5_0006311g0010	Nitab4.5_0006311g0010.1	Nt01	20162066	20162308	m	/
MSTRG.163.3	MSTRG.163	Nitab4.5_0006311g0010	Nitab4.5_0006311g0010.1	Nt01	20162068	20162308	n	/
MSTRG.163.4	MSTRG.163	Nitab4.5_0006311g0010	Nitab4.5_0006311g0010.1	Nt01	20162068	20162308	n	/
MSTRG.163.5	MSTRG.163	Nitab4.5_0006311g0010	Nitab4.5_0006311g0010.1	Nt01	20162068	20162308	n	/
MSTRG.163.6	MSTRG.163	Nitab4.5_0006311g0010	Nitab4.5_0006311g0010.1	Nt01	20162068	20162308	n	/
Nitab4.5_0006311g0010.1	MSTRG.163	Nitab4.5_0006311g0010	Nitab4.5_0006311g0010.1	Nt01	20162211	20162308	=	/
MSTRG.164.1	MSTRG.164	Nitab4.5_0006311g0030	Nitab4.5_0006311g0030.1	Nt01	20178669	20178952	j	Cytochrome c-type biogenesis CcmH-like mitochondrial protein (AtCCMH) [CCMH] [F9L1.17]
MSTRG.164.2	MSTRG.164	Nitab4.5_0006311g0030	Nitab4.5_0006311g0030.1	Nt01	20178685	20178912	j	Cytochrome c-type biogenesis CcmH-like mitochondrial protein (AtCCMH) [CCMH] [F9L1.17]
MSTRG.164.3	MSTRG.164	Nitab4.5_0006311g0030	Nitab4.5_0006311g0030.1	Nt01	20179209	20179357	j	Cytochrome c-type biogenesis CcmH-like mitochondrial protein (AtCCMH) [CCMH] [F9L1.17]
MSTRG.164.4	MSTRG.164	Nitab4.5_0006311g0030	Nitab4.5_0006311g0030.1	Nt01	20179454	20179539	j	Cytochrome c-type biogenesis CcmH-like mitochondrial protein (AtCCMH) [CCMH] [F9L1.17]
Nitab4.5_0006311g0030.1	MSTRG.164	Nitab4.5_0006311g0030	Nitab4.5_0006311g0030.1	Nt01	20179731	20179962	=	Cytochrome c-type biogenesis CcmH-like mitochondrial protein (AtCCMH) [CCMH] [F9L1.17]
Nitab4.5_0006311g0020.1	MSTRG.165	Nitab4.5_0006311g0020	Nitab4.5_0006311g0020.1	Nt01	20180726	20180888	=	Ribulose bisphosphate carboxylase large chain precursor (EC 4.1.1.39) (RuBisCO large subunit) [rbcL]
MSTRG.166.1	MSTRG.166	-	-	Nt01	20254582	20255252	u	/
MSTRG.167.1	MSTRG.167	-	-	Nt01	20387574	20387643	u	/
MSTRG.168.1	MSTRG.168	-	-	Nt01	20629730	20630594	u	/
MSTRG.169.1	MSTRG.169	Nitab4.5_0001063g0040	Nitab4.5_0001063g0040.1	Nt01	20758619	20758992	j	Vacuolar-processing enzyme gamma-isozyme precursor (EC 3.4.22.34) (Asparaginyl endopeptidase gamma-VPE) (Gamma-VPE) [F26P21.60]
Nitab4.5_0001063g0040.1	MSTRG.169	Nitab4.5_0001063g0040	Nitab4.5_0001063g0040.1	Nt01	20758810	20758992	=	Vacuolar-processing enzyme gamma-isozyme precursor (EC 3.4.22.34) (Asparaginyl endopeptidase gamma-VPE) (Gamma-VPE) [F26P21.60]
Nitab4.5_0001063g0010.1	MSTRG.170	Nitab4.5_0001063g0010	Nitab4.5_0001063g0010.1	Nt01	20870827	20870862	=	/
MSTRG.170.2	MSTRG.170	Nitab4.5_0001063g0010	Nitab4.5_0001063g0010.1	Nt01	20871306	20872012	n	Lysine-specific demethylase JMJ25 (EC 1.14.11.-) (Jumonji domain-containing protein 25) (Lysine-specific histone demethylase JMJ25) (Protein INCREASE IN BONSAI METHYLATION 1) (Protein JUMONJI 25) [JMJ25] [IBM1] [MLP3.6]
Nitab4.5_0004160g0010.1	MSTRG.171	Nitab4.5_0004160g0010	Nitab4.5_0004160g0010.1	Nt01	21621320	21621885	=	Abscisic acid receptor PYL2 (PYR1-like protein 2) (Regulatory components of ABA receptor 14) [PYL2] [RCAR14] [T19L18.15]
MSTRG.172.1	MSTRG.172	Nitab4.5_0004160g0020	Nitab4.5_0004160g0020.1	Nt01	21811134	21811940	j	Homeobox protein ATH1 [ATH1] [F26P21.100]
Nitab4.5_0004160g0020.1	MSTRG.172	Nitab4.5_0004160g0020	Nitab4.5_0004160g0020.1	Nt01	21813786	21814895	=	Homeobox protein ATH1 [ATH1] [F26P21.100]
MSTRG.173.1	MSTRG.173	Nitab4.5_0004160g0030	Nitab4.5_0004160g0030.1	Nt01	21828466	21829086	j	Protein NDL2 (Protein N-MYC DOWNREGULATED-LIKE 2) [NDL2] [T22P22_180]
MSTRG.173.2	MSTRG.173	Nitab4.5_0004160g0030	Nitab4.5_0004160g0030.1	Nt01	21828504	21829086	j	Protein NDL2 (Protein N-MYC DOWNREGULATED-LIKE 2) [NDL2] [T22P22_180]
MSTRG.173.3	MSTRG.173	Nitab4.5_0004160g0030	Nitab4.5_0004160g0030.1	Nt01	21828516	21829086	j	Protein NDL2 (Protein N-MYC DOWNREGULATED-LIKE 2) [NDL2] [T22P22_180]
Nitab4.5_0004160g0030.1	MSTRG.173	Nitab4.5_0004160g0030	Nitab4.5_0004160g0030.1	Nt01	21828865	21829086	=	Protein NDL2 (Protein N-MYC DOWNREGULATED-LIKE 2) [NDL2] [T22P22_180]
MSTRG.174.1	MSTRG.174	-	-	Nt01	21837028	21837376	u	/
Nitab4.5_0001179g0130.1	MSTRG.175	Nitab4.5_0001179g0130	Nitab4.5_0001179g0130.1	Nt01	21941079	21941479	=	/
MSTRG.175.2	MSTRG.175	Nitab4.5_0001179g0130	Nitab4.5_0001179g0130.1	Nt01	21941152	21941458	j	/
MSTRG.176.1	MSTRG.176	-	-	Nt01	21945058	21945265	u	Pentatricopeptide repeat-containing protein At2g35130 [T4C15.20]
MSTRG.177.1	MSTRG.177	-	-	Nt01	21960034	21960321	u	Probable glutamate dehydrogenase 3 (EC 1.4.1.3) (GDH 3) [GSH3] [F20H23.4] [T11I18.2]
Nitab4.5_0001179g0100.1	MSTRG.178	Nitab4.5_0001179g0100	Nitab4.5_0001179g0100.1	Nt01	22047317	22047846	=	NADH dehydrogenase [ubiquinone] iron-sulfur protein 7, mitochondrial precursor (EC 7.1.1.2) [T22P22_160]
MSTRG.179.1	MSTRG.179	Nitab4.5_0001179g0110	Nitab4.5_0001179g0110.1	Nt01	22056717	22057173	m	/
MSTRG.179.2	MSTRG.179	Nitab4.5_0001179g0110	Nitab4.5_0001179g0110.1	Nt01	22056717	22057173	j	/
MSTRG.179.3	MSTRG.179	Nitab4.5_0001179g0110	Nitab4.5_0001179g0110.1	Nt01	22056720	22057173	j	/
MSTRG.179.4	MSTRG.179	Nitab4.5_0001179g0110	Nitab4.5_0001179g0110.1	Nt01	22056789	22057173	j	/
Nitab4.5_0001179g0110.1	MSTRG.179	Nitab4.5_0001179g0110	Nitab4.5_0001179g0110.1	Nt01	22056864	22057173	=	/
MSTRG.180.1	MSTRG.180	-	-	Nt01	22083657	22084327	u	/
MSTRG.180.2	MSTRG.180	-	-	Nt01	22083660	22084327	u	/
MSTRG.181.1	MSTRG.181	Nitab4.5_0001179g0090	Nitab4.5_0001179g0090.1	Nt01	22104883	22105172	j	/
Nitab4.5_0001179g0090.1	MSTRG.181	Nitab4.5_0001179g0090	Nitab4.5_0001179g0090.1	Nt01	22105118	22105172	=	/
Nitab4.5_0001179g0080.1	MSTRG.182	Nitab4.5_0001179g0080	Nitab4.5_0001179g0080.1	Nt01	22111144	22111771	=	Ferrochelatase-1, chloroplastic/mitochondrial precursor (EC 4.99.1.1) (AtFC1) (Ferrochelatase-I) (AtFC-I) (Heme synthase 1) (Protoheme ferro-lyase 1) [FC1] [FC-I] [HEM15] [T1N24.17]
MSTRG.183.1	MSTRG.183	-	-	Nt01	22243236	22244148	u	/
Nitab4.5_0001179g0070.1	MSTRG.184	Nitab4.5_0001179g0070	Nitab4.5_0001179g0070.1	Nt01	22247900	22248215	=	/
MSTRG.185.1	MSTRG.185	Nitab4.5_0001179g0030	Nitab4.5_0001179g0030.1	Nt01	22280423	22280983	j	Serine hydroxymethyltransferase 3, chloroplastic precursor (EC 2.1.2.1) (AtSHMT3) (Glycine hydroxymethyltransferase 3) (Serine methylase 3) [SHM3] [SHMT3] [F8B4.220]
MSTRG.185.2	MSTRG.185	Nitab4.5_0001179g0050	Nitab4.5_0001179g0050.1	Nt01	22280512	22280983	k	Serine hydroxymethyltransferase 3, chloroplastic precursor (EC 2.1.2.1) (AtSHMT3) (Glycine hydroxymethyltransferase 3) (Serine methylase 3) [SHM3] [SHMT3] [F8B4.220]
Nitab4.5_0001179g0030.1	MSTRG.185	Nitab4.5_0001179g0030	Nitab4.5_0001179g0030.1	Nt01	22280659	22280983	=	Serine hydroxymethyltransferase 3, chloroplastic precursor (EC 2.1.2.1) (AtSHMT3) (Glycine hydroxymethyltransferase 3) (Serine methylase 3) [SHM3] [SHMT3] [F8B4.220]
Nitab4.5_0001179g0050.1	MSTRG.185	Nitab4.5_0001179g0050	Nitab4.5_0001179g0050.1	Nt01	22286630	22286753	=	/
MSTRG.186.1	MSTRG.186	-	-	Nt01	22320747	22320998	u	/
MSTRG.187.1	MSTRG.187	Nitab4.5_0001179g0020	Nitab4.5_0001179g0020.1	Nt01	22351455	22351970	j	/
MSTRG.187.2	MSTRG.187	Nitab4.5_0001179g0020	Nitab4.5_0001179g0020.1	Nt01	22351692	22351970	j	/
Nitab4.5_0001179g0020.1	MSTRG.187	Nitab4.5_0001179g0020	Nitab4.5_0001179g0020.1	Nt01	22351827	22351970	=	/
MSTRG.188.1	MSTRG.188	Nitab4.5_0001179g0010	Nitab4.5_0001179g0010.1	Nt01	22472030	22472437	j	/
Nitab4.5_0001179g0010.1	MSTRG.188	Nitab4.5_0001179g0010	Nitab4.5_0001179g0010.1	Nt01	22491349	22491561	=	/
MSTRG.189.1	MSTRG.189	-	-	Nt01	22760753	22760864	u	/
MSTRG.190.1	MSTRG.190	-	-	Nt01	22774349	22774714	u	Carotenoid cleavage dioxygenase 8, chloroplastic precursor (EC 1.13.11.69) (EC 1.13.11.70) (AtCCD8) (AtNCED8) (Protein MORE AXILLARY BRANCHING 4) (Protein MORE AXILLARY GROWTH 4) [CCD8] [MAX4] [NCED8] [T16I18.20]
MSTRG.191.1	MSTRG.191	-	-	Nt01	22779054	22779825	u	Probable transcriptional regulatory protein At2g25830 [F17H15.14]
MSTRG.191.2	MSTRG.191	-	-	Nt01	22779065	22779825	u	Probable transcriptional regulatory protein At2g25830 [F17H15.14]
MSTRG.192.1	MSTRG.192	-	-	Nt01	22786351	22786980	u	F-box/LRR-repeat protein 4 (AtFBL4) [FBL4] [dl3775w] [FCAALL.58]
MSTRG.192.2	MSTRG.192	-	-	Nt01	22786540	22786980	u	F-box/LRR-repeat protein 4 (AtFBL4) [FBL4] [dl3775w] [FCAALL.58]
MSTRG.192.3	MSTRG.192	-	-	Nt01	22786552	22786980	u	/
MSTRG.193.1	MSTRG.193	-	-	Nt01	22820525	22821211	u	/
MSTRG.194.1	MSTRG.194	-	-	Nt01	22855499	22855872	u	/
MSTRG.194.2	MSTRG.194	-	-	Nt01	22855499	22855957	u	/
MSTRG.194.3	MSTRG.194	-	-	Nt01	22855511	22855872	u	/
MSTRG.194.4	MSTRG.194	-	-	Nt01	22858640	22858831	u	/
MSTRG.195.1	MSTRG.195	-	-	Nt01	22911860	22912279	u	/
MSTRG.196.1	MSTRG.196	-	-	Nt01	22946959	22948297	u	/
MSTRG.196.2	MSTRG.196	-	-	Nt01	22946959	22948036	u	/
MSTRG.196.3	MSTRG.196	-	-	Nt01	22947120	22947860	u	/
MSTRG.196.4	MSTRG.196	-	-	Nt01	22947401	22947860	u	/
MSTRG.196.5	MSTRG.196	-	-	Nt01	22948000	22948036	u	/
MSTRG.197.1	MSTRG.197	-	-	Nt01	22950684	22951623	u	Nuclear pore complex protein NUP85 (Nuclear pore complex protein NUP75) (Nucleoporin 75) (Nucleoporin 85) [NUP85] [NUP75] [F26P21.30]
MSTRG.197.2	MSTRG.197	-	-	Nt01	22950787	22952153	u	Nuclear pore complex protein NUP85 (Nuclear pore complex protein NUP75) (Nucleoporin 75) (Nucleoporin 85) [NUP85] [NUP75] [F26P21.30]
MSTRG.198.1	MSTRG.198	-	-	Nt01	22962456	22962906	u	ATP synthase subunit a, chloroplastic (ATP synthase F0 sector subunit a) (F-ATPase subunit IV) [atpI]
Nitab4.5_0005646g0010.1	MSTRG.199	Nitab4.5_0005646g0010	Nitab4.5_0005646g0010.1	Nt01	23213034	23213764	=	/
MSTRG.200.1	MSTRG.200	-	-	Nt01	23503506	23503646	u	Potassium channel AKT1 [AKT1] [F18A8.2]
MSTRG.201.1	MSTRG.201	-	-	Nt01	23507263	23507582	u	Probable boron transporter 7 [BOR7] [F8B4.210]
MSTRG.202.1	MSTRG.202	-	-	Nt01	23550129	23550506	u	/
MSTRG.203.1	MSTRG.203	-	-	Nt01	24159660	24159920	u	/
MSTRG.204.1	MSTRG.204	Nitab4.5_0000837g0040	Nitab4.5_0000837g0040.1	Nt01	24215926	24216182	j	Casein kinase 1-like protein 3 (EC 2.7.11.1) (Protein CASEIN KINASE I-LIKE 3) (CK1.3) [CKL3] [F16A16.10]
MSTRG.204.2	MSTRG.204	Nitab4.5_0000837g0040	Nitab4.5_0000837g0040.1	Nt01	24215935	24216182	j	Casein kinase 1-like protein 3 (EC 2.7.11.1) (Protein CASEIN KINASE I-LIKE 3) (CK1.3) [CKL3] [F16A16.10]
MSTRG.204.3	MSTRG.204	Nitab4.5_0000837g0040	Nitab4.5_0000837g0040.1	Nt01	24215961	24216182	j	Casein kinase 1-like protein 3 (EC 2.7.11.1) (Protein CASEIN KINASE I-LIKE 3) (CK1.3) [CKL3] [F16A16.10]
MSTRG.204.4	MSTRG.204	Nitab4.5_0000837g0040	Nitab4.5_0000837g0040.1	Nt01	24215971	24216182	j	Casein kinase 1-like protein 3 (EC 2.7.11.1) (Protein CASEIN KINASE I-LIKE 3) (CK1.3) [CKL3] [F16A16.10]
Nitab4.5_0000837g0040.1	MSTRG.204	Nitab4.5_0000837g0040	Nitab4.5_0000837g0040.1	Nt01	24216014	24216182	=	Casein kinase 1-like protein 3 (EC 2.7.11.1) (Protein CASEIN KINASE I-LIKE 3) (CK1.3) [CKL3] [F16A16.10]
MSTRG.204.6	MSTRG.204	-	-	Nt01	24223647	24223706	u	/
MSTRG.205.1	MSTRG.205	Nitab4.5_0000837g0050	Nitab4.5_0000837g0050.1	Nt01	24257835	24257859	j	Probable lactoylglutathione lyase, chloroplastic precursor (EC 4.4.1.5) (Glyoxalase I) [F1N21.10]
MSTRG.205.2	MSTRG.205	Nitab4.5_0000837g0050	Nitab4.5_0000837g0050.1	Nt01	24261947	24262044	j	Probable lactoylglutathione lyase, chloroplastic precursor (EC 4.4.1.5) (Glyoxalase I) [F1N21.10]
Nitab4.5_0000837g0050.1	MSTRG.205	Nitab4.5_0000837g0050	Nitab4.5_0000837g0050.1	Nt01	24262709	24262744	=	Probable lactoylglutathione lyase, chloroplastic precursor (EC 4.4.1.5) (Glyoxalase I) [F1N21.10]
Nitab4.5_0000837g0030.1	MSTRG.206	Nitab4.5_0000837g0030	Nitab4.5_0000837g0030.1	Nt01	24259952	24260224	=	/
MSTRG.206.2	MSTRG.206	Nitab4.5_0000837g0030	Nitab4.5_0000837g0030.1	Nt01	24260169	24260224	m	/
Nitab4.5_0000837g0060.1	MSTRG.207	Nitab4.5_0000837g0060	Nitab4.5_0000837g0060.1	Nt01	24349638	24349826	=	Protein S-acyltransferase 8 (EC 2.3.1.225) (Probable palmitoyltransferase At4g24630) (Zinc finger DHHC domain-containing protein At4g24630) [PAT08] [F22K18.170]
MSTRG.207.2	MSTRG.207	Nitab4.5_0000837g0060	Nitab4.5_0000837g0060.1	Nt01	24357543	24358405	n	Protein S-acyltransferase 8 (EC 2.3.1.225) (Probable palmitoyltransferase At4g24630) (Zinc finger DHHC domain-containing protein At4g24630) [PAT08] [F22K18.170]
MSTRG.208.1	MSTRG.208	-	-	Nt01	24381221	24382432	u	/
MSTRG.209.1	MSTRG.209	-	-	Nt01	24386051	24386167	u	/
Nitab4.5_0000837g0080.1	MSTRG.210	Nitab4.5_0000837g0080	Nitab4.5_0000837g0080.1	Nt01	24395105	24395335	=	Aquaporin TIP4-1 (Epsilon-tonoplast intrinsic protein) (Epsilon-TIP) (Tonoplast intrinsic protein 4-1) (AtTIP4;1) [TIP4-1] [F17H15.16]
MSTRG.211.1	MSTRG.211	-	-	Nt01	24484010	24484460	u	/
Nitab4.5_0000837g0120.1	MSTRG.212	Nitab4.5_0000837g0120	Nitab4.5_0000837g0120.1	Nt01	24660433	24661371	=	/
MSTRG.213.1	MSTRG.213	Nitab4.5_0000837g0100	Nitab4.5_0000837g0100.1	Nt01	24692638	24692895	k	/
Nitab4.5_0000837g0100.1	MSTRG.213	Nitab4.5_0000837g0100	Nitab4.5_0000837g0100.1	Nt01	24692638	24692895	=	/
Nitab4.5_0000837g0090.1	MSTRG.214	Nitab4.5_0000837g0090	Nitab4.5_0000837g0090.1	Nt01	24698571	24698820	=	/
MSTRG.215.1	MSTRG.215	Nitab4.5_0000837g0110	Nitab4.5_0000837g0110.1	Nt01	24700767	24701625	j	N6-adenosine-methyltransferase MT-A70-like (EC 2.1.1.348) (Protein EMBRYO DEFECTIVE 1706) (Protein METTL3 homolog) [MTA] [EMB1706] [T12H20.6]
Nitab4.5_0000837g0110.1	MSTRG.215	Nitab4.5_0000837g0110	Nitab4.5_0000837g0110.1	Nt01	24701346	24701625	=	N6-adenosine-methyltransferase MT-A70-like (EC 2.1.1.348) (Protein EMBRYO DEFECTIVE 1706) (Protein METTL3 homolog) [MTA] [EMB1706] [T12H20.6]
MSTRG.216.1	MSTRG.216	Nitab4.5_0005695g0010	Nitab4.5_0005695g0010.1	Nt01	25178811	25178957	k	/
MSTRG.216.2	MSTRG.216	Nitab4.5_0005695g0010	Nitab4.5_0005695g0010.1	Nt01	25178811	25179181	k	/
MSTRG.216.3	MSTRG.216	Nitab4.5_0005695g0010	Nitab4.5_0005695g0010.1	Nt01	25178821	25178957	j	/
MSTRG.216.4	MSTRG.216	Nitab4.5_0005695g0010	Nitab4.5_0005695g0010.1	Nt01	25178939	25178957	k	/
Nitab4.5_0005695g0010.1	MSTRG.216	Nitab4.5_0005695g0010	Nitab4.5_0005695g0010.1	Nt01	25179754	25180638	=	/
MSTRG.216.6	MSTRG.216	Nitab4.5_0005695g0010	Nitab4.5_0005695g0010.1	Nt01	25179838	25180638	j	/
MSTRG.217.1	MSTRG.217	-	-	Nt01	26224926	26225829	u	/
MSTRG.218.1	MSTRG.218	Nitab4.5_0004346g0010	Nitab4.5_0004346g0010.1	Nt01	26233612	26233933	j	Anaphase-promoting complex subunit 5 (Cyclosome subunit 5) [APC5] [F12K11.7]
Nitab4.5_0004346g0010.1	MSTRG.218	Nitab4.5_0004346g0010	Nitab4.5_0004346g0010.1	Nt01	26233760	26233933	=	Anaphase-promoting complex subunit 5 (Cyclosome subunit 5) [APC5] [F12K11.7]
MSTRG.218.3	MSTRG.218	Nitab4.5_0004346g0010	Nitab4.5_0004346g0010.1	Nt01	26234626	26234771	j	Anaphase-promoting complex subunit 5 (Cyclosome subunit 5) [APC5] [F12K11.7]
MSTRG.219.1	MSTRG.219	Nitab4.5_0004346g0020	Nitab4.5_0004346g0020.1	Nt01	26268781	26269007	j	Endoribonuclease Dicer homolog 3 (EC 3.1.26.-) (Dicer-like protein 3) (AtDCL3) [DCL3] [T15B3.60]
MSTRG.219.2	MSTRG.219	Nitab4.5_0004346g0020	Nitab4.5_0004346g0020.1	Nt01	26268807	26269007	j	Endoribonuclease Dicer homolog 3 (EC 3.1.26.-) (Dicer-like protein 3) (AtDCL3) [DCL3] [T15B3.60]
MSTRG.219.3	MSTRG.219	Nitab4.5_0004346g0020	Nitab4.5_0004346g0020.1	Nt01	26268854	26269007	j	Endoribonuclease Dicer homolog 1 (EC 3.1.26.-) (Dicer-like protein 1) (AtDCL1) (Protein ABNORMAL SUSPENSOR 1) (Protein CARPEL FACTORY) (Protein SHORT INTEGUMENTS 1) (Protein SUSPENSOR 1) [DCL1] [ASU1] [CAF SIN1] [SUS1] [T25K16.4]
Nitab4.5_0004346g0020.1	MSTRG.219	Nitab4.5_0004346g0020	Nitab4.5_0004346g0020.1	Nt01	26268898	26269007	=	Endoribonuclease Dicer homolog 3 (EC 3.1.26.-) (Dicer-like protein 3) (AtDCL3) [DCL3] [T15B3.60]
MSTRG.219.5	MSTRG.219	Nitab4.5_0004346g0020	Nitab4.5_0004346g0020.1	Nt01	26282463	26282518	j	Endoribonuclease Dicer homolog 3 (EC 3.1.26.-) (Dicer-like protein 3) (AtDCL3) [DCL3] [T15B3.60]
MSTRG.220.1	MSTRG.220	Nitab4.5_0004346g0050	Nitab4.5_0004346g0050.1	Nt01	26419826	26420332	n	/
MSTRG.220.2	MSTRG.220	Nitab4.5_0004346g0050	Nitab4.5_0004346g0050.1	Nt01	26420059	26420313	j	/
Nitab4.5_0004346g0050.1	MSTRG.220	Nitab4.5_0004346g0050	Nitab4.5_0004346g0050.1	Nt01	26420114	26420332	=	/
MSTRG.221.1	MSTRG.221	-	-	Nt01	26496973	26497336	u	/
MSTRG.221.2	MSTRG.221	-	-	Nt01	26496973	26497336	u	/
MSTRG.221.3	MSTRG.221	-	-	Nt01	26497148	26497336	u	/
MSTRG.222.1	MSTRG.222	Nitab4.5_0007819g0010	Nitab4.5_0007819g0010.1	Nt01	26539057	26539908	j	/
Nitab4.5_0007819g0010.1	MSTRG.222	Nitab4.5_0007819g0010	Nitab4.5_0007819g0010.1	Nt01	26539156	26539908	=	/
MSTRG.222.3	MSTRG.222	Nitab4.5_0007819g0010	Nitab4.5_0007819g0010.1	Nt01	26542328	26542384	j	/
Nitab4.5_0007819g0020.1	MSTRG.223	Nitab4.5_0007819g0020	Nitab4.5_0007819g0020.1	Nt01	26552040	26553215	=	/
Nitab4.5_0007456g0020.1	MSTRG.224	Nitab4.5_0007456g0020	Nitab4.5_0007456g0020.1	Nt01	28549118	28549327	=	/
MSTRG.224.2	MSTRG.224	Nitab4.5_0007456g0020	Nitab4.5_0007456g0020.1	Nt01	28550501	28551877	n	/
MSTRG.225.1	MSTRG.225	-	-	Nt01	29525020	29525593	u	/
MSTRG.226.1	MSTRG.226	-	-	Nt01	29528205	29528683	u	/
MSTRG.227.1	MSTRG.227	-	-	Nt01	29604317	29604405	u	/
MSTRG.227.2	MSTRG.227	-	-	Nt01	29604317	29604405	u	/
MSTRG.228.1	MSTRG.228	-	-	Nt01	30334691	30334991	u	/
Nitab4.5_0000341g0070.1	MSTRG.229	Nitab4.5_0000341g0070	Nitab4.5_0000341g0070.1	Nt01	30493604	30494548	=	/
MSTRG.230.1	MSTRG.230	-	-	Nt01	30563370	30564140	u	/
MSTRG.230.2	MSTRG.230	-	-	Nt01	30563370	30564140	u	/
MSTRG.230.3	MSTRG.230	-	-	Nt01	30563378	30564140	u	/
MSTRG.231.1	MSTRG.231	Nitab4.5_0000341g0060	Nitab4.5_0000341g0060.1	Nt01	30747487	30748446	j	/
MSTRG.231.2	MSTRG.231	Nitab4.5_0000341g0060	Nitab4.5_0000341g0060.1	Nt01	30747542	30748446	j	/
MSTRG.231.3	MSTRG.231	Nitab4.5_0000341g0060	Nitab4.5_0000341g0060.1	Nt01	30747586	30748446	j	/
Nitab4.5_0000341g0060.1	MSTRG.231	Nitab4.5_0000341g0060	Nitab4.5_0000341g0060.1	Nt01	30748198	30748446	=	/
MSTRG.232.1	MSTRG.232	Nitab4.5_0000341g0050	Nitab4.5_0000341g0050.1	Nt01	30781540	30781719	j	/
Nitab4.5_0000341g0050.1	MSTRG.232	Nitab4.5_0000341g0050	Nitab4.5_0000341g0050.1	Nt01	30785883	30786127	=	/
MSTRG.233.1	MSTRG.233	Nitab4.5_0000341g0040	Nitab4.5_0000341g0040.1	Nt01	30787100	30787846	j	/
MSTRG.233.2	MSTRG.233	Nitab4.5_0000341g0040	Nitab4.5_0000341g0040.1	Nt01	30787100	30787846	j	/
Nitab4.5_0000341g0040.1	MSTRG.233	Nitab4.5_0000341g0040	Nitab4.5_0000341g0040.1	Nt01	30787655	30787846	=	/
MSTRG.234.1	MSTRG.234	-	-	Nt01	30799412	30799673	u	/
MSTRG.234.2	MSTRG.234	-	-	Nt01	30799418	30799673	u	/
MSTRG.234.3	MSTRG.234	-	-	Nt01	30801479	30801591	u	/
MSTRG.235.1	MSTRG.235	-	-	Nt01	30802498	30802873	u	/
MSTRG.236.1	MSTRG.236	Nitab4.5_0000341g0030	Nitab4.5_0000341g0030.1	Nt01	30825844	30827187	n	Ubiquitin C-terminal hydrolase 22 (EC 3.4.19.12) (Deubiquitinating enzyme 22) (AtUBP22) (Ubiquitin thioesterase 22) (Ubiquitin-specific-processing protease 22) [UBP22] [T30N20_60]
Nitab4.5_0000341g0030.1	MSTRG.236	Nitab4.5_0000341g0030	Nitab4.5_0000341g0030.1	Nt01	30826295	30826423	=	Ubiquitin C-terminal hydrolase 22 (EC 3.4.19.12) (Deubiquitinating enzyme 22) (AtUBP22) (Ubiquitin thioesterase 22) (Ubiquitin-specific-processing protease 22) [UBP22] [T30N20_60]
MSTRG.237.1	MSTRG.237	-	-	Nt01	30934247	30934734	u	/
MSTRG.238.1	MSTRG.238	Nitab4.5_0000341g0020	Nitab4.5_0000341g0020.1	Nt01	30956932	30957221	x	Probable pectinesterase/pectinesterase inhibitor 47 precursor [Includes: Pectinesterase inhibitor 47 (Pectin methylesterase inhibitor 47); Pectinesterase 47 (EC 3.1.1.11) (PE 47) (Pectin methylesterase 47) (AtPME47)] [PME47] [ARATH47] [MUG13.17]
Nitab4.5_0000341g0020.1	MSTRG.239	Nitab4.5_0000341g0020	Nitab4.5_0000341g0020.1	Nt01	30958319	30958388	=	Probable pectinesterase/pectinesterase inhibitor 7 precursor [Includes: Pectinesterase inhibitor 7 (Pectin methylesterase inhibitor 7); Pectinesterase 7 (EC 3.1.1.11) (PE 7) (Pectin methylesterase 1) (AtPME1) (Pectin methylesterase 7)] [PME7] [ARATH1] [F22D16.20]
MSTRG.240.1	MSTRG.240	-	-	Nt01	31020194	31020423	u	E2F transcription factor-like E2FE (DP-E2F-like protein 1) (E2F-like repressor E2L3) [E2FE] [DEL1] [E2L3] [ELP2] [T24C20.40]
MSTRG.241.1	MSTRG.241	-	-	Nt01	31025693	31025926	u	/
MSTRG.242.1	MSTRG.242	-	-	Nt01	31174665	31174712	u	/
MSTRG.243.1	MSTRG.243	-	-	Nt01	31246077	31247265	u	/
MSTRG.244.1	MSTRG.244	-	-	Nt01	31326611	31329301	u	/
MSTRG.244.2	MSTRG.244	-	-	Nt01	31326621	31326757	u	/
MSTRG.244.3	MSTRG.244	-	-	Nt01	31326621	31327237	u	/
MSTRG.245.1	MSTRG.245	-	-	Nt01	31365010	31365678	u	/
MSTRG.245.2	MSTRG.245	-	-	Nt01	31365055	31365678	u	/
MSTRG.246.1	MSTRG.246	-	-	Nt01	31508456	31508748	u	/
MSTRG.247.1	MSTRG.247	Nitab4.5_0000341g0010	Nitab4.5_0000341g0010.1	Nt01	31547586	31547917	j	Cytokinin dehydrogenase 7 (EC 1.5.99.12) (Cytokinin oxidase 7) (AtCKX5) (AtCKX7) (CKO7) [CKX7] [CKX5] [F13M11]
Nitab4.5_0000341g0010.1	MSTRG.247	Nitab4.5_0000341g0010	Nitab4.5_0000341g0010.1	Nt01	31547720	31548035	=	Cytokinin dehydrogenase 7 (EC 1.5.99.12) (Cytokinin oxidase 7) (AtCKX5) (AtCKX7) (CKO7) [CKX7] [CKX5] [F13M11]
MSTRG.248.1	MSTRG.248	-	-	Nt01	31572784	31573035	u	/
MSTRG.249.1	MSTRG.249	-	-	Nt01	31826134	31826173	u	Cysteine-rich receptor-like protein kinase 8 precursor (EC 2.7.11.-) (Cysteine-rich RLK8) [CRK8] [F21P8.50]
MSTRG.250.1	MSTRG.250	-	-	Nt01	31854890	31855011	u	/
MSTRG.251.1	MSTRG.251	-	-	Nt01	31861140	31861257	u	/
MSTRG.252.1	MSTRG.252	-	-	Nt01	32555525	32555753	u	/
MSTRG.252.2	MSTRG.252	-	-	Nt01	32555547	32555753	u	/
MSTRG.252.3	MSTRG.252	-	-	Nt01	32558069	32558307	u	/
MSTRG.252.4	MSTRG.252	-	-	Nt01	32558113	32558307	u	/
MSTRG.252.5	MSTRG.252	-	-	Nt01	32558139	32558307	u	/
MSTRG.253.1	MSTRG.253	Nitab4.5_0005839g0010	Nitab4.5_0005839g0010.1	Nt01	32627131	32628141	j	TOM1-like protein 9 [TOL9] [TOM1D] [F4D11.40] [F4D11_40]
MSTRG.253.2	MSTRG.253	Nitab4.5_0005839g0010	Nitab4.5_0005839g0010.1	Nt01	32627170	32628141	j	TOM1-like protein 9 [TOL9] [TOM1D] [F4D11.40] [F4D11_40]
MSTRG.253.3	MSTRG.253	Nitab4.5_0005839g0010	Nitab4.5_0005839g0010.1	Nt01	32627218	32628141	j	TOM1-like protein 9 [TOL9] [TOM1D] [F4D11.40] [F4D11_40]
MSTRG.253.4	MSTRG.253	Nitab4.5_0005839g0010	Nitab4.5_0005839g0010.1	Nt01	32627219	32628141	j	TOM1-like protein 9 [TOL9] [TOM1D] [F4D11.40] [F4D11_40]
MSTRG.253.5	MSTRG.253	Nitab4.5_0005839g0010	Nitab4.5_0005839g0010.1	Nt01	32627223	32628141	j	TOM1-like protein 9 [TOL9] [TOM1D] [F4D11.40] [F4D11_40]
Nitab4.5_0005839g0010.1	MSTRG.253	Nitab4.5_0005839g0010	Nitab4.5_0005839g0010.1	Nt01	32627474	32628141	=	TOM1-like protein 9 [TOL9] [TOM1D] [F4D11.40] [F4D11_40]
MSTRG.253.7	MSTRG.253	Nitab4.5_0005839g0010	Nitab4.5_0005839g0010.1	Nt01	32627474	32628141	j	TOM1-like protein 9 [TOL9] [TOM1D] [F4D11.40] [F4D11_40]
MSTRG.254.1	MSTRG.254	Nitab4.5_0003338g0080	Nitab4.5_0003338g0080.1	Nt01	33551739	33552082	j	/
MSTRG.254.2	MSTRG.254	Nitab4.5_0003338g0080	Nitab4.5_0003338g0080.1	Nt01	33551795	33552082	j	/
Nitab4.5_0003338g0080.1	MSTRG.254	Nitab4.5_0003338g0080	Nitab4.5_0003338g0080.1	Nt01	33551890	33552082	=	/
MSTRG.255.1	MSTRG.255	Nitab4.5_0003338g0070	Nitab4.5_0003338g0070.1	Nt01	33561057	33564270	p	/
MSTRG.255.2	MSTRG.255	-	-	Nt01	33561162	33562507	u	/
MSTRG.256.1	MSTRG.256	-	-	Nt01	33599639	33599732	u	/
MSTRG.257.1	MSTRG.257	Nitab4.5_0003338g0050	Nitab4.5_0003338g0050.1	Nt01	33613341	33613625	k	Pentatricopeptide repeat-containing protein At5g25630 [T14C9_170]
MSTRG.257.2	MSTRG.257	Nitab4.5_0003338g0050	Nitab4.5_0003338g0050.1	Nt01	33613348	33614338	k	Pentatricopeptide repeat-containing protein At5g25630 [T14C9_170]
MSTRG.257.3	MSTRG.257	Nitab4.5_0003338g0050	Nitab4.5_0003338g0050.1	Nt01	33613348	33615003	k	Pentatricopeptide repeat-containing protein At5g25630 [T14C9_170]
MSTRG.257.4	MSTRG.257	Nitab4.5_0003338g0050	Nitab4.5_0003338g0050.1	Nt01	33613368	33614999	k	Pentatricopeptide repeat-containing protein At5g25630 [T14C9_170]
MSTRG.257.5	MSTRG.257	Nitab4.5_0003338g0050	Nitab4.5_0003338g0050.1	Nt01	33613407	33613625	k	Pentatricopeptide repeat-containing protein At5g25630 [T14C9_170]
MSTRG.257.6	MSTRG.257	Nitab4.5_0003338g0050	Nitab4.5_0003338g0050.1	Nt01	33613407	33613625	k	Pentatricopeptide repeat-containing protein At5g25630 [T14C9_170]
MSTRG.257.7	MSTRG.257	Nitab4.5_0003338g0050	Nitab4.5_0003338g0050.1	Nt01	33613422	33615514	j	Pentatricopeptide repeat-containing protein At5g25630 [T14C9_170]
Nitab4.5_0003338g0050.1	MSTRG.257	Nitab4.5_0003338g0050	Nitab4.5_0003338g0050.1	Nt01	33615402	33615514	=	Pentatricopeptide repeat-containing protein At5g25630 [T14C9_170]
MSTRG.258.1	MSTRG.258	Nitab4.5_0003338g0020	Nitab4.5_0003338g0020.1	Nt01	33623651	33624126	j	/
MSTRG.258.2	MSTRG.258	Nitab4.5_0003338g0020	Nitab4.5_0003338g0020.1	Nt01	33623694	33624126	j	/
MSTRG.258.3	MSTRG.258	Nitab4.5_0003338g0020	Nitab4.5_0003338g0020.1	Nt01	33623746	33624126	j	/
Nitab4.5_0003338g0020.1	MSTRG.258	Nitab4.5_0003338g0020	Nitab4.5_0003338g0020.1	Nt01	33623749	33624126	=	/
MSTRG.259.1	MSTRG.259	Nitab4.5_0003338g0030	Nitab4.5_0003338g0030.1	Nt01	33627652	33628171	j	Beta-adaptin-like protein A (At-bA-Ad) (At-betaA-Ad) (AP complex subunit beta-A) (Adaptor protein complex AP subunit beta-A) (Beta-adaptin A) (Clathrin assembly protein complex beta large chain A) [BETAA-AD] [F15N18.80]
Nitab4.5_0003338g0030.1	MSTRG.259	Nitab4.5_0003338g0030	Nitab4.5_0003338g0030.1	Nt01	33627881	33628171	=	Beta-adaptin-like protein A (At-bA-Ad) (At-betaA-Ad) (AP complex subunit beta-A) (Adaptor protein complex AP subunit beta-A) (Beta-adaptin A) (Clathrin assembly protein complex beta large chain A) [BETAA-AD] [F15N18.80]
MSTRG.260.1	MSTRG.260	Nitab4.5_0003338g0040	Nitab4.5_0003338g0040.1	Nt01	33651316	33651924	m	/
MSTRG.260.2	MSTRG.260	Nitab4.5_0003338g0040	Nitab4.5_0003338g0040.1	Nt01	33651359	33651924	j	/
Nitab4.5_0003338g0040.1	MSTRG.260	Nitab4.5_0003338g0040	Nitab4.5_0003338g0040.1	Nt01	33651417	33651924	=	/
Nitab4.5_0003338g0010.1	MSTRG.261	Nitab4.5_0003338g0010	Nitab4.5_0003338g0010.1	Nt01	33658241	33658569	=	60S ribosomal protein L37-1 [RPL37A] [F9L1.46]
MSTRG.262.1	MSTRG.262	-	-	Nt01	34156983	34157359	u	/
MSTRG.263.1	MSTRG.263	-	-	Nt01	34196304	34196513	u	/
MSTRG.264.1	MSTRG.264	-	-	Nt01	34201519	34201562	u	/
MSTRG.265.1	MSTRG.265	-	-	Nt01	34253608	34254245	u	/
MSTRG.266.1	MSTRG.266	-	-	Nt01	34285361	34285638	u	/
MSTRG.267.1	MSTRG.267	Nitab4.5_0001403g0020	Nitab4.5_0001403g0020.1	Nt01	34671000	34671381	j	BURP domain protein RD22 precursor (Dehydration-responsive protein RD22) [RD22] [T14C9.150]
Nitab4.5_0001403g0020.1	MSTRG.267	Nitab4.5_0001403g0020	Nitab4.5_0001403g0020.1	Nt01	34671330	34671381	=	BURP domain protein RD22 precursor (Dehydration-responsive protein RD22) [RD22] [T14C9.150]
MSTRG.268.1	MSTRG.268	-	-	Nt01	34678126	34678457	u	/
MSTRG.269.1	MSTRG.269	Nitab4.5_0001403g0030	Nitab4.5_0001403g0030.1	Nt01	34685663	34686103	j	DNA-directed RNA polymerases II, IV and V subunit 8B (RNA polymerase Rpb8) [NRPB8B] [NRPD8B] [NRPE8B] [T16L24.150]
Nitab4.5_0001403g0030.1	MSTRG.269	Nitab4.5_0001403g0030	Nitab4.5_0001403g0030.1	Nt01	34685998	34686103	=	DNA-directed RNA polymerases II, IV and V subunit 8B (RNA polymerase Rpb8) [NRPB8B] [NRPD8B] [NRPE8B] [T16L24.150]
MSTRG.270.1	MSTRG.270	-	-	Nt01	34832309	34832541	u	/
MSTRG.271.1	MSTRG.271	Nitab4.5_0002393g0100	Nitab4.5_0002393g0100.1	Nt01	34843373	34844545	j	/
Nitab4.5_0002393g0100.1	MSTRG.271	Nitab4.5_0002393g0100	Nitab4.5_0002393g0100.1	Nt01	34843567	34844545	=	/
MSTRG.272.1	MSTRG.272	Nitab4.5_0002393g0090	Nitab4.5_0002393g0090.1	Nt01	34856992	34857722	k	Two-on-two hemoglobin-3 (AtGLB3) (2-on-2 hemoglobin-3) [GLB3] [F4D11.110]
MSTRG.272.2	MSTRG.272	Nitab4.5_0002393g0090	Nitab4.5_0002393g0090.1	Nt01	34857004	34857961	j	Two-on-two hemoglobin-3 (AtGLB3) (2-on-2 hemoglobin-3) [GLB3] [F4D11.110]
MSTRG.272.3	MSTRG.272	Nitab4.5_0002393g0090	Nitab4.5_0002393g0090.1	Nt01	34857823	34857961	j	Two-on-two hemoglobin-3 (AtGLB3) (2-on-2 hemoglobin-3) [GLB3] [F4D11.110]
Nitab4.5_0002393g0090.1	MSTRG.272	Nitab4.5_0002393g0090	Nitab4.5_0002393g0090.1	Nt01	34857865	34857961	=	Two-on-two hemoglobin-3 (AtGLB3) (2-on-2 hemoglobin-3) [GLB3] [F4D11.110]
Nitab4.5_0002393g0070.1	MSTRG.273	Nitab4.5_0002393g0070	Nitab4.5_0002393g0070.1	Nt01	34956819	34957018	=	/
MSTRG.274.1	MSTRG.274	Nitab4.5_0002393g0050	Nitab4.5_0002393g0050.1	Nt01	34967672	34967985	o	/
Nitab4.5_0002393g0050.1	MSTRG.274	Nitab4.5_0002393g0050	Nitab4.5_0002393g0050.1	Nt01	34967937	34968592	=	/
Nitab4.5_0002393g0040.1	MSTRG.275	Nitab4.5_0002393g0040	Nitab4.5_0002393g0040.1	Nt01	34976716	34977279	=	/
Nitab4.5_0002393g0060.1	MSTRG.276	Nitab4.5_0002393g0060	Nitab4.5_0002393g0060.1	Nt01	34978426	34978879	=	/
MSTRG.277.1	MSTRG.277	-	-	Nt01	35071531	35072675	u	Zinc finger BED domain-containing protein DAYSLEEPER (Transposase-like protein DAYSLEEPER) [HAT] [T27B3.40]
MSTRG.278.1	MSTRG.278	-	-	Nt01	35094754	35094936	u	/
MSTRG.279.1	MSTRG.279	-	-	Nt01	35099733	35100134	u	/
MSTRG.280.1	MSTRG.280	Nitab4.5_0002393g0030	Nitab4.5_0002393g0030.1	Nt01	35106145	35107187	j	/
Nitab4.5_0002393g0030.1	MSTRG.280	Nitab4.5_0002393g0030	Nitab4.5_0002393g0030.1	Nt01	35106319	35107187	=	/
MSTRG.280.3	MSTRG.280	Nitab4.5_0002393g0030	Nitab4.5_0002393g0030.1	Nt01	35115461	35115619	j	/
MSTRG.281.1	MSTRG.281	Nitab4.5_0002393g0010	Nitab4.5_0002393g0010.1	Nt01	35156078	35156377	j	/
MSTRG.281.2	MSTRG.281	Nitab4.5_0002393g0010	Nitab4.5_0002393g0010.1	Nt01	35156078	35156377	j	/
MSTRG.281.3	MSTRG.281	Nitab4.5_0002393g0010	Nitab4.5_0002393g0010.1	Nt01	35156078	35156377	j	/
MSTRG.281.4	MSTRG.281	Nitab4.5_0002393g0010	Nitab4.5_0002393g0010.1	Nt01	35156105	35156377	j	/
Nitab4.5_0002393g0010.1	MSTRG.281	Nitab4.5_0002393g0010	Nitab4.5_0002393g0010.1	Nt01	35180842	35181210	=	/
Nitab4.5_0004141g0040.1	MSTRG.282	Nitab4.5_0004141g0040	Nitab4.5_0004141g0040.1	Nt01	35639039	35639299	=	Aquaporin PIP1-3 (AtPIP1;3) (Plasma membrane intrinsic protein 1c) (PIP1c) (Transmembrane protein B) (TMP-B) [PIP1-3] [PIP1C] [TMPB] [F22L4.16]
MSTRG.283.1	MSTRG.283	Nitab4.5_0004141g0060	Nitab4.5_0004141g0060.1	Nt01	35731557	35731864	k	FCS-Like Zinc finger 10 [FLZ10] [DUF581-14] [F15N18.50]
Nitab4.5_0004141g0060.1	MSTRG.283	Nitab4.5_0004141g0060	Nitab4.5_0004141g0060.1	Nt01	35732421	35733454	=	FCS-Like Zinc finger 10 [FLZ10] [DUF581-14] [F15N18.50]
MSTRG.284.1	MSTRG.284	Nitab4.5_0004141g0050	Nitab4.5_0004141g0050.1	Nt01	35735424	35736208	j	/
MSTRG.284.2	MSTRG.284	Nitab4.5_0004141g0050	Nitab4.5_0004141g0050.1	Nt01	35735424	35736208	j	/
Nitab4.5_0004141g0050.1	MSTRG.284	Nitab4.5_0004141g0050	Nitab4.5_0004141g0050.1	Nt01	35736298	35736406	=	/
MSTRG.285.1	MSTRG.285	Nitab4.5_0004141g0030	Nitab4.5_0004141g0030.1	Nt01	35759613	35760085	j	/
Nitab4.5_0004141g0030.1	MSTRG.285	Nitab4.5_0004141g0030	Nitab4.5_0004141g0030.1	Nt01	35759935	35760085	=	/
MSTRG.286.1	MSTRG.286	-	-	Nt01	35815641	35816236	u	/
MSTRG.286.2	MSTRG.286	-	-	Nt01	35815675	35816236	u	/
MSTRG.286.3	MSTRG.286	-	-	Nt01	35815693	35816017	u	/
MSTRG.286.4	MSTRG.286	-	-	Nt01	35815717	35815927	u	/
MSTRG.287.1	MSTRG.287	Nitab4.5_0004141g0010	Nitab4.5_0004141g0010.1	Nt01	35850689	35850907	k	/
Nitab4.5_0004141g0010.1	MSTRG.287	Nitab4.5_0004141g0010	Nitab4.5_0004141g0010.1	Nt01	35851048	35851244	=	/
MSTRG.287.3	MSTRG.287	Nitab4.5_0004141g0010	Nitab4.5_0004141g0010.1	Nt01	35851373	35851687	j	/
MSTRG.287.4	MSTRG.287	Nitab4.5_0004141g0010	Nitab4.5_0004141g0010.1	Nt01	35851391	35852561	o	/
MSTRG.287.5	MSTRG.287	Nitab4.5_0004141g0010	Nitab4.5_0004141g0010.1	Nt01	35851935	35852639	y	/
MSTRG.287.6	MSTRG.287	Nitab4.5_0004141g0010	Nitab4.5_0004141g0010.1	Nt01	35851935	35852639	y	/
MSTRG.287.7	MSTRG.287	Nitab4.5_0004141g0010	Nitab4.5_0004141g0010.1	Nt01	35852246	35852639	y	/
MSTRG.287.8	MSTRG.287	Nitab4.5_0004141g0010	Nitab4.5_0004141g0010.1	Nt01	35852267	35852639	y	/
Nitab4.5_0007673g0020.1	MSTRG.288	Nitab4.5_0007673g0020	Nitab4.5_0007673g0020.1	Nt01	36350640	36351216	=	Cytochrome P450 71B24 (EC 1.14.-.-) [CYP71B24] [MTC11.14]
MSTRG.289.1	MSTRG.289	Nitab4.5_0007673g0020	Nitab4.5_0007673g0020.1	Nt01	36363073	36363550	i	/
MSTRG.290.1	MSTRG.290	-	-	Nt01	36414573	36415251	u	/
MSTRG.291.1	MSTRG.291	-	-	Nt01	36449397	36450059	u	/
MSTRG.292.1	MSTRG.292	-	-	Nt01	36457931	36458541	u	/
Nitab4.5_0003201g0010.1	MSTRG.293	Nitab4.5_0003201g0010	Nitab4.5_0003201g0010.1	Nt01	36669492	36670038	=	/
MSTRG.294.1	MSTRG.294	-	-	Nt01	36676048	36676294	u	Cysteine-rich receptor-like protein kinase 8 precursor (EC 2.7.11.-) (Cysteine-rich RLK8) [CRK8] [F21P8.50]
Nitab4.5_0003201g0020.1	MSTRG.295	Nitab4.5_0003201g0020	Nitab4.5_0003201g0020.1	Nt01	36694971	36695228	=	ABC transporter G family member 40 (ABC transporter ABCG.40) (AtABCG40) (Pleiotropic drug resistance protein 12) [ABCG40] [PDR12] [PDR9] [T16N11.3]
MSTRG.296.1	MSTRG.296	-	-	Nt01	37000153	37000731	u	/
Nitab4.5_0002140g0020.1	MSTRG.297	Nitab4.5_0002140g0020	Nitab4.5_0002140g0020.1	Nt01	37055963	37056328	=	Non-specific lipid-transfer protein 4 precursor (LTP 4) [LTP4] [MNC17.22]
MSTRG.298.1	MSTRG.298	-	-	Nt01	37108738	37109311	u	/
MSTRG.298.2	MSTRG.298	-	-	Nt01	37108745	37109311	u	/
MSTRG.299.1	MSTRG.299	-	-	Nt01	37137302	37138155	u	/
MSTRG.300.1	MSTRG.300	-	-	Nt01	37324807	37325794	u	/
MSTRG.301.1	MSTRG.301	-	-	Nt01	37326713	37326963	u	/
Nitab4.5_0002140g0040.1	MSTRG.302	Nitab4.5_0002140g0040	Nitab4.5_0002140g0040.1	Nt01	37384066	37384277	=	60S ribosomal protein L18a-2 [RPL18AB] [T31E10.18]
Nitab4.5_0002140g0060.1	MSTRG.303	Nitab4.5_0002140g0060	Nitab4.5_0002140g0060.1	Nt01	37384878	37384884	=	Non-specific lipid-transfer protein 1 precursor (LTP 1) [LTP1] [T6A23.26]
MSTRG.304.1	MSTRG.304	Nitab4.5_0001473g0010	Nitab4.5_0001473g0010.1	Nt01	37699062	37699246	j	Carbon catabolite repressor protein 4 homolog 6 (EC 3.1.13.4) (CCR4 homolog 6) [CCR4-6] [F2I11_240]
MSTRG.304.2	MSTRG.304	Nitab4.5_0001473g0010	Nitab4.5_0001473g0010.1	Nt01	37699139	37699246	j	Carbon catabolite repressor protein 4 homolog 6 (EC 3.1.13.4) (CCR4 homolog 6) [CCR4-6] [F2I11_240]
Nitab4.5_0001473g0010.1	MSTRG.304	Nitab4.5_0001473g0010	Nitab4.5_0001473g0010.1	Nt01	37699154	37699246	=	Carbon catabolite repressor protein 4 homolog 6 (EC 3.1.13.4) (CCR4 homolog 6) [CCR4-6] [F2I11_240]
MSTRG.304.4	MSTRG.304	Nitab4.5_0001473g0010	Nitab4.5_0001473g0010.1	Nt01	37713404	37714925	n	Carbon catabolite repressor protein 4 homolog 6 (EC 3.1.13.4) (CCR4 homolog 6) [CCR4-6] [F2I11_240]
MSTRG.304.5	MSTRG.304	Nitab4.5_0001473g0010	Nitab4.5_0001473g0010.1	Nt01	37714824	37714925	j	Carbon catabolite repressor protein 4 homolog 6 (EC 3.1.13.4) (CCR4 homolog 6) [CCR4-6] [F2I11_240]
MSTRG.305.1	MSTRG.305	Nitab4.5_0001473g0020	Nitab4.5_0001473g0020.1	Nt01	37852317	37852703	k	3-ketoacyl-CoA synthase 11 (EC 2.3.1.199) (KCS-11) (Very long-chain fatty acid condensing enzyme 11) (VLCFA condensing enzyme 11) [KCS11] [F18A8.1]
MSTRG.305.2	MSTRG.305	Nitab4.5_0001473g0020	Nitab4.5_0001473g0020.1	Nt01	37852380	37852703	k	3-ketoacyl-CoA synthase 11 (EC 2.3.1.199) (KCS-11) (Very long-chain fatty acid condensing enzyme 11) (VLCFA condensing enzyme 11) [KCS11] [F18A8.1]
Nitab4.5_0001473g0020.1	MSTRG.305	Nitab4.5_0001473g0020	Nitab4.5_0001473g0020.1	Nt01	37853166	37855443	k	3-ketoacyl-CoA synthase 11 (EC 2.3.1.199) (KCS-11) (Very long-chain fatty acid condensing enzyme 11) (VLCFA condensing enzyme 11) [KCS11] [F18A8.1]
MSTRG.306.1	MSTRG.306	-	-	Nt01	38161659	38162303	u	/
MSTRG.307.1	MSTRG.307	Nitab4.5_0001473g0050	Nitab4.5_0001473g0050.1	Nt01	38190421	38191313	j	Putative EG45-like domain containing protein 1 precursor (Plant natriuretic peptide B) (AtEXPR2) (AtPNP-B) (Ath-ExpGamma-1.1) [EGC1] [EXPR2] [PNP-B] [F17I23_280]
Nitab4.5_0001473g0050.1	MSTRG.307	Nitab4.5_0001473g0050	Nitab4.5_0001473g0050.1	Nt01	38191010	38191257	=	Putative EG45-like domain containing protein 1 precursor (Plant natriuretic peptide B) (AtEXPR2) (AtPNP-B) (Ath-ExpGamma-1.1) [EGC1] [EXPR2] [PNP-B] [F17I23_280]
MSTRG.308.1	MSTRG.308	Nitab4.5_0001214g0030	Nitab4.5_0001214g0030.1	Nt01	38861751	38862086	m	/
Nitab4.5_0001214g0030.1	MSTRG.308	Nitab4.5_0001214g0030	Nitab4.5_0001214g0030.1	Nt01	38861792	38862086	=	/
MSTRG.308.3	MSTRG.308	Nitab4.5_0001214g0030	Nitab4.5_0001214g0030.1	Nt01	38862741	38863080	j	/
MSTRG.309.1	MSTRG.309	-	-	Nt01	38947140	38948213	u	/
MSTRG.309.2	MSTRG.309	-	-	Nt01	38947147	38947801	u	/
MSTRG.310.1	MSTRG.310	-	-	Nt01	38954273	38954479	u	/
Nitab4.5_0002244g0100.1	MSTRG.311	Nitab4.5_0002244g0100	Nitab4.5_0002244g0100.1	Nt01	39250755	39251125	=	/
MSTRG.312.1	MSTRG.312	Nitab4.5_0002244g0120	Nitab4.5_0002244g0120.1	Nt01	39254286	39254568	j	Nudix hydrolase 3 (EC 3.6.1.-) (AtNUDT3) [NUDT3] [NUDX3] [F20B17.11]
MSTRG.312.2	MSTRG.312	Nitab4.5_0002244g0120	Nitab4.5_0002244g0120.1	Nt01	39254286	39254568	j	Nudix hydrolase 3 (EC 3.6.1.-) (AtNUDT3) [NUDT3] [NUDX3] [F20B17.11]
MSTRG.312.3	MSTRG.312	Nitab4.5_0002244g0120	Nitab4.5_0002244g0120.1	Nt01	39254431	39254568	j	Nudix hydrolase 3 (EC 3.6.1.-) (AtNUDT3) [NUDT3] [NUDX3] [F20B17.11]
MSTRG.312.4	MSTRG.312	Nitab4.5_0002244g0120	Nitab4.5_0002244g0120.1	Nt01	39254474	39254568	j	Nudix hydrolase 3 (EC 3.6.1.-) (AtNUDT3) [NUDT3] [NUDX3] [F20B17.11]
Nitab4.5_0002244g0110.1	MSTRG.312	Nitab4.5_0002244g0110	Nitab4.5_0002244g0110.1	Nt01	39254474	39254568	=	Nudix hydrolase 3 (EC 3.6.1.-) (AtNUDT3) [NUDT3] [NUDX3] [F20B17.11]
Nitab4.5_0002244g0120.1	MSTRG.312	Nitab4.5_0002244g0120	Nitab4.5_0002244g0120.1	Nt01	39267868	39268001	=	Nudix hydrolase 3 (EC 3.6.1.-) (AtNUDT3) [NUDT3] [NUDX3] [F20B17.11]
Nitab4.5_0002244g0150.1	MSTRG.313	Nitab4.5_0002244g0150	Nitab4.5_0002244g0150.1	Nt01	39258671	39258765	=	/
Nitab4.5_0002244g0140.1	MSTRG.314	Nitab4.5_0002244g0140	Nitab4.5_0002244g0140.1	Nt01	39259031	39259034	=	/
MSTRG.315.1	MSTRG.315	-	-	Nt01	39284677	39285277	u	/
MSTRG.316.1	MSTRG.316	Nitab4.5_0002244g0130	Nitab4.5_0002244g0130.1	Nt01	39371165	39371463	k	F-box protein SKIP31 (SKP1-interacting partner 31) [SKIP31] [MFC19.2]
MSTRG.316.2	MSTRG.316	Nitab4.5_0002244g0130	Nitab4.5_0002244g0130.1	Nt01	39371862	39373648	j	F-box protein SKIP31 (SKP1-interacting partner 31) [SKIP31] [MFC19.2]
Nitab4.5_0002244g0130.1	MSTRG.316	Nitab4.5_0002244g0130	Nitab4.5_0002244g0130.1	Nt01	39373610	39373870	=	F-box protein SKIP31 (SKP1-interacting partner 31) [SKIP31] [MFC19.2]
MSTRG.317.1	MSTRG.317	Nitab4.5_0002244g0080	Nitab4.5_0002244g0080.1	Nt01	39415380	39415510	j	/
Nitab4.5_0002244g0080.1	MSTRG.317	Nitab4.5_0002244g0080	Nitab4.5_0002244g0080.1	Nt01	39416129	39416255	=	/
MSTRG.318.1	MSTRG.318	-	-	Nt01	39460775	39462569	u	/
MSTRG.318.2	MSTRG.318	-	-	Nt01	39460785	39461905	u	/
MSTRG.318.3	MSTRG.318	-	-	Nt01	39460785	39461351	u	/
MSTRG.318.4	MSTRG.318	-	-	Nt01	39460967	39461351	u	/
Nitab4.5_0002244g0020.1	MSTRG.319	Nitab4.5_0002244g0020	Nitab4.5_0002244g0020.1	Nt01	39596955	39597579	=	/
MSTRG.319.2	MSTRG.319	Nitab4.5_0002244g0020	Nitab4.5_0002244g0020.1	Nt01	39615222	39615492	j	/
MSTRG.320.1	MSTRG.320	Nitab4.5_0002871g0020	Nitab4.5_0002871g0020.1	Nt01	39772600	39772750	k	ABC transporter E family member 2 (ABC transporter ABCE.2) (AtABCE2) (RNase L inhibitor-like protein 2) (AtRLI2) (AthaRLI2) [ABCE2] [RLI2] [T18B16.180]
Nitab4.5_0002871g0020.1	MSTRG.320	Nitab4.5_0002871g0020	Nitab4.5_0002871g0020.1	Nt01	39772864	39772969	=	ABC transporter E family member 2 (ABC transporter ABCE.2) (AtABCE2) (RNase L inhibitor-like protein 2) (AtRLI2) (AthaRLI2) [ABCE2] [RLI2] [T18B16.180]
MSTRG.320.3	MSTRG.320	Nitab4.5_0002871g0020	Nitab4.5_0002871g0020.1	Nt01	39777454	39777702	m	ABC transporter E family member 2 (ABC transporter ABCE.2) (AtABCE2) (RNase L inhibitor-like protein 2) (AtRLI2) (AthaRLI2) [ABCE2] [RLI2] [T18B16.180]
MSTRG.320.4	MSTRG.320	Nitab4.5_0002871g0020	Nitab4.5_0002871g0020.1	Nt01	39777454	39777702	j	ABC transporter E family member 2 (ABC transporter ABCE.2) (AtABCE2) (RNase L inhibitor-like protein 2) (AtRLI2) (AthaRLI2) [ABCE2] [RLI2] [T18B16.180]
MSTRG.321.1	MSTRG.321	Nitab4.5_0002871g0010	Nitab4.5_0002871g0010.1	Nt01	39780090	39780626	n	F-box/FBD/LRR-repeat protein At1g13570 [F13B4.6]
Nitab4.5_0002871g0010.1	MSTRG.321	Nitab4.5_0002871g0010	Nitab4.5_0002871g0010.1	Nt01	39780333	39780626	=	F-box/FBD/LRR-repeat protein At1g13570 [F13B4.6]
MSTRG.322.1	MSTRG.322	-	-	Nt01	39815097	39815222	u	/
MSTRG.322.2	MSTRG.322	-	-	Nt01	39823218	39823603	u	/
MSTRG.323.1	MSTRG.323	-	-	Nt01	40048781	40049002	u	/
MSTRG.324.1	MSTRG.324	-	-	Nt01	40504377	40505153	u	/
MSTRG.325.1	MSTRG.325	-	-	Nt01	40636727	40636948	u	/
MSTRG.325.2	MSTRG.325	-	-	Nt01	40636769	40636948	u	/
MSTRG.325.3	MSTRG.325	-	-	Nt01	40636770	40636948	u	/
MSTRG.325.4	MSTRG.325	-	-	Nt01	40636772	40636948	u	/
MSTRG.326.1	MSTRG.326	-	-	Nt01	41462936	41463008	u	/
MSTRG.326.2	MSTRG.326	-	-	Nt01	41464423	41464572	u	/
MSTRG.327.1	MSTRG.327	Nitab4.5_0000127g0020	Nitab4.5_0000127g0020.1	Nt01	41598512	41598884	m	/
MSTRG.327.2	MSTRG.327	Nitab4.5_0000127g0020	Nitab4.5_0000127g0020.1	Nt01	41598512	41599016	m	/
Nitab4.5_0000127g0020.1	MSTRG.327	Nitab4.5_0000127g0020	Nitab4.5_0000127g0020.1	Nt01	41598581	41598884	=	/
Nitab4.5_0000127g0050.1	MSTRG.328	Nitab4.5_0000127g0050	Nitab4.5_0000127g0050.1	Nt01	41737968	41738317	=	NADH dehydrogenase [ubiquinone] iron-sulfur protein 2 (EC 7.1.1.2) (NADH dehydrogenase subunit 7) [NAD7]
MSTRG.329.1	MSTRG.329	-	-	Nt01	41856489	41856728	u	/
MSTRG.330.1	MSTRG.330	Nitab4.5_0000127g0100	Nitab4.5_0000127g0100.1	Nt01	42470279	42471217	m	/
Nitab4.5_0000127g0100.1	MSTRG.330	Nitab4.5_0000127g0100	Nitab4.5_0000127g0100.1	Nt01	42470324	42470941	=	/
MSTRG.330.3	MSTRG.330	Nitab4.5_0000127g0100	Nitab4.5_0000127g0100.1	Nt01	42470498	42470941	m	/
MSTRG.331.1	MSTRG.331	Nitab4.5_0000127g0110	Nitab4.5_0000127g0110.1	Nt01	42477167	42477370	j	/
Nitab4.5_0000127g0110.1	MSTRG.331	Nitab4.5_0000127g0110	Nitab4.5_0000127g0110.1	Nt01	42477327	42477370	=	/
MSTRG.331.3	MSTRG.331	Nitab4.5_0000127g0110	Nitab4.5_0000127g0110.1	Nt01	42482511	42482616	o	/
MSTRG.332.1	MSTRG.332	-	-	Nt01	42656384	42656593	u	/
MSTRG.333.1	MSTRG.333	-	-	Nt01	42658259	42658920	u	/
MSTRG.334.1	MSTRG.334	-	-	Nt01	42676251	42676536	u	60S ribosomal protein L16, mitochondrial [RPL16]
MSTRG.335.1	MSTRG.335	-	-	Nt01	42782594	42783810	u	Probable magnesium transporter NIPA8 [MLJ15.6]
MSTRG.335.2	MSTRG.335	-	-	Nt01	42782951	42783810	u	Probable magnesium transporter NIPA8 [MLJ15.6]
MSTRG.336.1	MSTRG.336	-	-	Nt01	42783235	42783825	u	Probable magnesium transporter NIPA8 [MLJ15.6]
MSTRG.337.1	MSTRG.337	-	-	Nt01	42797394	42798418	u	/
MSTRG.338.1	MSTRG.338	-	-	Nt01	42812310	42813195	u	/
MSTRG.339.1	MSTRG.339	Nitab4.5_0000127g0140	Nitab4.5_0000127g0140.1	Nt01	42849806	42850389	j	ABC transporter B family member 2 precursor (ABC transporter ABCB.2) (AtABCB2) (Multidrug resistance protein 2) (P-glycoprotein 2) [ABCB2] [MDR2] [PGP2] [F20B18.70]
Nitab4.5_0000127g0140.1	MSTRG.339	Nitab4.5_0000127g0140	Nitab4.5_0000127g0140.1	Nt01	42850114	42850389	=	ABC transporter B family member 2 precursor (ABC transporter ABCB.2) (AtABCB2) (Multidrug resistance protein 2) (P-glycoprotein 2) [ABCB2] [MDR2] [PGP2] [F20B18.70]
MSTRG.340.1	MSTRG.340	-	-	Nt01	42938940	42939543	u	/
MSTRG.340.2	MSTRG.340	-	-	Nt01	42939071	42939543	u	/
MSTRG.340.3	MSTRG.340	-	-	Nt01	42939071	42939543	u	/
MSTRG.340.4	MSTRG.340	-	-	Nt01	42963040	42963320	u	/
MSTRG.341.1	MSTRG.341	-	-	Nt01	43721330	43721583	u	/
MSTRG.342.1	MSTRG.342	-	-	Nt01	43805527	43805985	u	/
Nitab4.5_0006534g0010.1	MSTRG.343	Nitab4.5_0006534g0010	Nitab4.5_0006534g0010.1	Nt01	44043522	44043846	=	RNA-binding KH domain-containing protein PEPPER [PEP] [F20B18.110]
MSTRG.343.2	MSTRG.343	Nitab4.5_0006534g0010	Nitab4.5_0006534g0010.1	Nt01	44043546	44043846	j	RNA-binding KH domain-containing protein PEPPER [PEP] [F20B18.110]
MSTRG.344.1	MSTRG.344	Nitab4.5_0001956g0010	Nitab4.5_0001956g0010.1	Nt01	44629353	44630523	o	Glucan endo-1,3-beta-glucosidase 6 precursor (EC 3.2.1.39) ((1->3)-beta-glucan endohydrolase 6) ((1->3)-beta-glucanase 6) (Beta-1,3-endoglucanase 6) (Beta-1,3-glucanase 6) [K21L19.12] [K21L19_70]
Nitab4.5_0001956g0010.1	MSTRG.344	Nitab4.5_0001956g0010	Nitab4.5_0001956g0010.1	Nt01	44629404	44630512	=	Glucan endo-1,3-beta-glucosidase 6 precursor (EC 3.2.1.39) ((1->3)-beta-glucan endohydrolase 6) ((1->3)-beta-glucanase 6) (Beta-1,3-endoglucanase 6) (Beta-1,3-glucanase 6) [K21L19.12] [K21L19_70]
MSTRG.344.3	MSTRG.344	Nitab4.5_0001956g0010	Nitab4.5_0001956g0010.1	Nt01	44629411	44630523	o	Glucan endo-1,3-beta-glucosidase 5 precursor (EC 3.2.1.39) ((1->3)-beta-glucan endohydrolase 5) ((1->3)-beta-glucanase 5) (Beta-1,3-endoglucanase 5) (Beta-1,3-glucanase 5) [F6E21.60]
MSTRG.345.1	MSTRG.345	Nitab4.5_0001956g0020	Nitab4.5_0001956g0020.1	Nt01	44757288	44757369	k	Pentatricopeptide repeat-containing protein At5g24830 [F6A4_40] [T4C12.4]
MSTRG.345.2	MSTRG.345	Nitab4.5_0001956g0020	Nitab4.5_0001956g0020.1	Nt01	44757289	44757369	o	Putative pentatricopeptide repeat-containing protein At1g19290 [F18O14.1] [T29M8.14]
MSTRG.345.3	MSTRG.345	Nitab4.5_0001956g0020	Nitab4.5_0001956g0020.1	Nt01	44757294	44757369	j	Pentatricopeptide repeat-containing protein At5g24830 [F6A4_40] [T4C12.4]
MSTRG.345.4	MSTRG.345	Nitab4.5_0001956g0020	Nitab4.5_0001956g0020.1	Nt01	44757294	44757369	j	Pentatricopeptide repeat-containing protein At5g24830 [F6A4_40] [T4C12.4]
MSTRG.345.5	MSTRG.345	Nitab4.5_0001956g0020	Nitab4.5_0001956g0020.1	Nt01	44757303	44757369	j	Pentatricopeptide repeat-containing protein At5g24830 [F6A4_40] [T4C12.4]
MSTRG.345.6	MSTRG.345	Nitab4.5_0001956g0020	Nitab4.5_0001956g0020.1	Nt01	44757307	44757369	j	Pentatricopeptide repeat-containing protein At5g24830 [F6A4_40] [T4C12.4]
Nitab4.5_0001956g0020.1	MSTRG.345	Nitab4.5_0001956g0020	Nitab4.5_0001956g0020.1	Nt01	44763720	44765145	=	Pentatricopeptide repeat-containing protein At5g24830 [F6A4_40] [T4C12.4]
MSTRG.346.1	MSTRG.346	-	-	Nt01	45029060	45029249	u	/
Nitab4.5_0006884g0010.1	MSTRG.347	Nitab4.5_0006884g0010	Nitab4.5_0006884g0010.1	Nt01	45047948	45048673	=	Histidine kinase 5 (EC 2.7.13.3) (Arabidopsis histidine kinase 5) (AtHK5) (Protein AUTHENTIC HIS-KINASE 5) (Protein CYTOKININ-INDEPENDENT 2) [AHK5] [CKI2] [MAJ23.80]
MSTRG.348.1	MSTRG.348	-	-	Nt01	46111144	46111186	u	/
Nitab4.5_0003957g0020.1	MSTRG.349	Nitab4.5_0003957g0020	Nitab4.5_0003957g0020.1	Nt01	46123731	46123886	=	30S ribosomal protein S7, chloroplastic [rps7-A] [rps7-1]
MSTRG.349.2	MSTRG.349	Nitab4.5_0003957g0020	Nitab4.5_0003957g0020.1	Nt01	46123869	46124583	m	30S ribosomal protein S7, chloroplastic [rps7-A] [rps7-1]
Nitab4.5_0003957g0010.1	MSTRG.350	Nitab4.5_0003957g0010	Nitab4.5_0003957g0010.1	Nt01	46132679	46133316	=	Cytochrome b6 [petB]
MSTRG.351.1	MSTRG.351	-	-	Nt01	46161735	46161819	u	/
MSTRG.351.2	MSTRG.351	-	-	Nt01	46161746	46161819	u	/
MSTRG.351.3	MSTRG.351	-	-	Nt01	46161748	46161819	u	/
MSTRG.352.1	MSTRG.352	-	-	Nt01	46234064	46234333	u	/
Nitab4.5_0000282g0010.1	MSTRG.353	Nitab4.5_0000282g0010	Nitab4.5_0000282g0010.1	Nt01	47806268	47806582	=	/
MSTRG.353.2	MSTRG.353	Nitab4.5_0000282g0010	Nitab4.5_0000282g0010.1	Nt01	47806284	47806582	j	/
MSTRG.353.3	MSTRG.353	Nitab4.5_0000282g0010	Nitab4.5_0000282g0010.1	Nt01	47815278	47816174	n	/
MSTRG.353.4	MSTRG.353	Nitab4.5_0000282g0010	Nitab4.5_0000282g0010.1	Nt01	47815280	47815840	j	/
MSTRG.354.1	MSTRG.354	Nitab4.5_0000282g0010	Nitab4.5_0000282g0010.1	Nt01	47812835	47813068	i	/
Nitab4.5_0000282g0020.1	MSTRG.355	Nitab4.5_0000282g0020	Nitab4.5_0000282g0020.1	Nt01	48042083	48043264	=	/
MSTRG.356.1	MSTRG.356	Nitab4.5_0000282g0030	Nitab4.5_0000282g0030.1	Nt01	48151159	48151386	j	Sister-chromatid cohesion protein 3 (AtSCC3) (Stromalin protein) [SCC3] [SA] [T9J23.3]
Nitab4.5_0000282g0040.1	MSTRG.356	Nitab4.5_0000282g0040	Nitab4.5_0000282g0040.1	Nt01	48152000	48152281	=	Sister-chromatid cohesion protein 3 (AtSCC3) (Stromalin protein) [SCC3] [SA] [T9J23.3]
Nitab4.5_0000282g0030.1	MSTRG.356	Nitab4.5_0000282g0030	Nitab4.5_0000282g0030.1	Nt01	48167118	48167158	=	Sister-chromatid cohesion protein 3 (AtSCC3) (Stromalin protein) [SCC3] [SA] [T9J23.3]
MSTRG.357.1	MSTRG.357	Nitab4.5_0000282g0060	Nitab4.5_0000282g0060.1	Nt01	48288968	48289499	j	Microtubule-associated protein 70-1 (AtMAP70-1) (70 kDa microtubule-associated protein 1) [MAP70.1] [T23K23.9]
Nitab4.5_0000282g0060.1	MSTRG.357	Nitab4.5_0000282g0060	Nitab4.5_0000282g0060.1	Nt01	48289247	48289499	=	Microtubule-associated protein 70-1 (AtMAP70-1) (70 kDa microtubule-associated protein 1) [MAP70.1] [T23K23.9]
MSTRG.358.1	MSTRG.358	Nitab4.5_0000282g0120	Nitab4.5_0000282g0120.1	Nt01	48772359	48772585	j	/
MSTRG.358.2	MSTRG.358	Nitab4.5_0000282g0120	Nitab4.5_0000282g0120.1	Nt01	48772359	48772585	j	/
MSTRG.358.3	MSTRG.358	Nitab4.5_0000282g0120	Nitab4.5_0000282g0120.1	Nt01	48772359	48772582	j	/
MSTRG.358.4	MSTRG.358	Nitab4.5_0000282g0120	Nitab4.5_0000282g0120.1	Nt01	48772359	48772585	j	/
MSTRG.358.5	MSTRG.358	Nitab4.5_0000282g0120	Nitab4.5_0000282g0120.1	Nt01	48772359	48772585	n	/
MSTRG.358.6	MSTRG.358	Nitab4.5_0000282g0120	Nitab4.5_0000282g0120.1	Nt01	48772381	48772585	j	/
MSTRG.358.7	MSTRG.358	Nitab4.5_0000282g0120	Nitab4.5_0000282g0120.1	Nt01	48772382	48772582	n	/
MSTRG.358.8	MSTRG.358	Nitab4.5_0000282g0120	Nitab4.5_0000282g0120.1	Nt01	48772382	48772582	j	/
MSTRG.358.9	MSTRG.358	Nitab4.5_0000282g0120	Nitab4.5_0000282g0120.1	Nt01	48772393	48772582	j	/
MSTRG.358.10	MSTRG.358	Nitab4.5_0000282g0120	Nitab4.5_0000282g0120.1	Nt01	48772393	48772585	n	/
MSTRG.358.11	MSTRG.358	Nitab4.5_0000282g0120	Nitab4.5_0000282g0120.1	Nt01	48772397	48772585	j	/
Nitab4.5_0000282g0120.1	MSTRG.358	Nitab4.5_0000282g0120	Nitab4.5_0000282g0120.1	Nt01	48774762	48774803	=	/
MSTRG.359.1	MSTRG.359	Nitab4.5_0005073g0010	Nitab4.5_0005073g0010.1	Nt01	49123454	49123948	j	Protein VAC14 homolog [VAC14] [T8O11.14]
MSTRG.359.2	MSTRG.359	Nitab4.5_0005073g0010	Nitab4.5_0005073g0010.1	Nt01	49123505	49123948	j	Protein VAC14 homolog [VAC14] [T8O11.14]
MSTRG.359.3	MSTRG.359	Nitab4.5_0005073g0010	Nitab4.5_0005073g0010.1	Nt01	49123505	49123948	j	Protein VAC14 homolog [VAC14] [T8O11.14]
MSTRG.359.4	MSTRG.359	Nitab4.5_0005073g0010	Nitab4.5_0005073g0010.1	Nt01	49123656	49123948	j	Protein VAC14 homolog [VAC14] [T8O11.14]
Nitab4.5_0005073g0010.1	MSTRG.359	Nitab4.5_0005073g0010	Nitab4.5_0005073g0010.1	Nt01	49123850	49123948	=	Protein VAC14 homolog [VAC14] [T8O11.14]
MSTRG.360.1	MSTRG.360	Nitab4.5_0000809g0100	Nitab4.5_0000809g0100.1	Nt01	49671425	49671928	j	Secretory carrier-associated membrane protein 4 (Secretory carrier membrane protein 4) [SCAMP4] [T12O21.5]
MSTRG.360.2	MSTRG.360	Nitab4.5_0000809g0100	Nitab4.5_0000809g0100.1	Nt01	49671425	49671928	j	Secretory carrier-associated membrane protein 4 (Secretory carrier membrane protein 4) [SCAMP4] [T12O21.5]
MSTRG.360.3	MSTRG.360	Nitab4.5_0000809g0100	Nitab4.5_0000809g0100.1	Nt01	49671425	49671928	j	Secretory carrier-associated membrane protein 4 (Secretory carrier membrane protein 4) [SCAMP4] [T12O21.5]
Nitab4.5_0000809g0100.1	MSTRG.360	Nitab4.5_0000809g0100	Nitab4.5_0000809g0100.1	Nt01	49673148	49673258	=	Secretory carrier-associated membrane protein 4 (Secretory carrier membrane protein 4) [SCAMP4] [T12O21.5]
MSTRG.361.1	MSTRG.361	-	-	Nt01	49859501	49861767	u	/
MSTRG.362.1	MSTRG.362	Nitab4.5_0000809g0090	Nitab4.5_0000809g0090.1	Nt01	49912627	49912845	j	/
MSTRG.362.2	MSTRG.362	Nitab4.5_0000809g0090	Nitab4.5_0000809g0090.1	Nt01	49912627	49915651	n	/
MSTRG.362.3	MSTRG.362	Nitab4.5_0000809g0090	Nitab4.5_0000809g0090.1	Nt01	49912650	49912845	k	/
Nitab4.5_0000809g0090.1	MSTRG.362	Nitab4.5_0000809g0090	Nitab4.5_0000809g0090.1	Nt01	49912650	49912845	=	/
MSTRG.362.5	MSTRG.362	Nitab4.5_0000809g0090	Nitab4.5_0000809g0090.1	Nt01	49912663	49912845	j	/
MSTRG.362.6	MSTRG.362	Nitab4.5_0000809g0090	Nitab4.5_0000809g0090.1	Nt01	49912663	49912845	k	/
MSTRG.362.7	MSTRG.362	Nitab4.5_0000809g0090	Nitab4.5_0000809g0090.1	Nt01	49912664	49912848	o	/
MSTRG.362.8	MSTRG.362	Nitab4.5_0000809g0090	Nitab4.5_0000809g0090.1	Nt01	49912665	49914225	n	/
MSTRG.362.9	MSTRG.362	Nitab4.5_0000809g0090	Nitab4.5_0000809g0090.1	Nt01	49912714	49912848	j	/
MSTRG.362.10	MSTRG.362	Nitab4.5_0000809g0090	Nitab4.5_0000809g0090.1	Nt01	49912715	49912845	j	/
MSTRG.362.11	MSTRG.362	Nitab4.5_0000809g0090	Nitab4.5_0000809g0090.1	Nt01	49912909	49914174	o	/
MSTRG.362.12	MSTRG.362	-	-	Nt01	49914829	49916526	u	/
MSTRG.363.1	MSTRG.363	Nitab4.5_0000809g0050	Nitab4.5_0000809g0050.1	Nt01	49934098	49935083	j	Probable plastid-lipid-associated protein 3, chloroplastic precursor (AtPap3) (Fibrillin-2) (Plastoglobulin 40) (AtPGL40) [PAP3] [FBN2] [FIB2] [PGL40] [T32F12.13]
MSTRG.363.2	MSTRG.363	Nitab4.5_0000809g0050	Nitab4.5_0000809g0050.1	Nt01	49934098	49935096	j	Probable plastid-lipid-associated protein 3, chloroplastic precursor (AtPap3) (Fibrillin-2) (Plastoglobulin 40) (AtPGL40) [PAP3] [FBN2] [FIB2] [PGL40] [T32F12.13]
MSTRG.363.3	MSTRG.363	Nitab4.5_0000809g0050	Nitab4.5_0000809g0050.1	Nt01	49934098	49935083	k	Probable plastid-lipid-associated protein 3, chloroplastic precursor (AtPap3) (Fibrillin-2) (Plastoglobulin 40) (AtPGL40) [PAP3] [FBN2] [FIB2] [PGL40] [T32F12.13]
MSTRG.363.4	MSTRG.363	Nitab4.5_0000809g0050	Nitab4.5_0000809g0050.1	Nt01	49934098	49935096	k	Probable plastid-lipid-associated protein 3, chloroplastic precursor (AtPap3) (Fibrillin-2) (Plastoglobulin 40) (AtPGL40) [PAP3] [FBN2] [FIB2] [PGL40] [T32F12.13]
Nitab4.5_0000809g0050.1	MSTRG.363	Nitab4.5_0000809g0050	Nitab4.5_0000809g0050.1	Nt01	49935227	49935562	=	Probable plastid-lipid-associated protein 3, chloroplastic precursor (AtPap3) (Fibrillin-2) (Plastoglobulin 40) (AtPGL40) [PAP3] [FBN2] [FIB2] [PGL40] [T32F12.13]
MSTRG.364.1	MSTRG.364	Nitab4.5_0000809g0070	Nitab4.5_0000809g0070.1	Nt01	49983775	49984011	j	/
Nitab4.5_0000809g0070.1	MSTRG.364	Nitab4.5_0000809g0070	Nitab4.5_0000809g0070.1	Nt01	49983937	49984011	=	/
MSTRG.365.1	MSTRG.365	Nitab4.5_0000809g0080	Nitab4.5_0000809g0080.1	Nt01	49992820	49992931	k	/
MSTRG.365.2	MSTRG.365	Nitab4.5_0000809g0080	Nitab4.5_0000809g0080.1	Nt01	49992820	49992931	j	/
MSTRG.365.3	MSTRG.365	Nitab4.5_0000809g0080	Nitab4.5_0000809g0080.1	Nt01	49992858	49992931	k	/
MSTRG.365.4	MSTRG.365	Nitab4.5_0000809g0080	Nitab4.5_0000809g0080.1	Nt01	49992869	49992931	j	/
Nitab4.5_0000809g0080.1	MSTRG.365	Nitab4.5_0000809g0080	Nitab4.5_0000809g0080.1	Nt01	49993235	49993477	=	/
Nitab4.5_0000809g0060.1	MSTRG.366	Nitab4.5_0000809g0060	Nitab4.5_0000809g0060.1	Nt01	49996403	49996897	=	Uncharacterized protein At1g32220, chloroplastic precursor [F3C3.2]
MSTRG.366.2	MSTRG.366	Nitab4.5_0000809g0060	Nitab4.5_0000809g0060.1	Nt01	49996421	49996897	j	Uncharacterized protein At1g32220, chloroplastic precursor [F3C3.2]
MSTRG.366.3	MSTRG.366	Nitab4.5_0000809g0060	Nitab4.5_0000809g0060.1	Nt01	49996421	49996897	j	Uncharacterized protein At1g32220, chloroplastic precursor [F3C3.2]
MSTRG.367.1	MSTRG.367	Nitab4.5_0000809g0040	Nitab4.5_0000809g0040.1	Nt01	50107528	50108222	j	CSC1-like protein At1g32090 [F3C3.11] [T12O21.1]
Nitab4.5_0000809g0040.1	MSTRG.367	Nitab4.5_0000809g0040	Nitab4.5_0000809g0040.1	Nt01	50107827	50108222	=	CSC1-like protein At1g32090 [F3C3.11] [T12O21.1]
MSTRG.368.1	MSTRG.368	Nitab4.5_0000809g0010	Nitab4.5_0000809g0010.1	Nt01	50376700	50378260	n	G-type lectin S-receptor-like serine/threonine-protein kinase At1g67520 precursor (EC 2.7.11.1) [F12B7.7] [T1F15.1]
MSTRG.368.2	MSTRG.368	Nitab4.5_0000809g0010	Nitab4.5_0000809g0010.1	Nt01	50376702	50377410	j	G-type lectin S-receptor-like serine/threonine-protein kinase At1g11330 precursor (EC 2.7.11.1) [T28P6.2]
Nitab4.5_0000809g0010.1	MSTRG.368	Nitab4.5_0000809g0010	Nitab4.5_0000809g0010.1	Nt01	50377237	50377410	=	Receptor-like serine/threonine-protein kinase SD1-8 precursor (EC 2.7.11.1) (Arabidopsis thaliana receptor kinase 3) (S-domain-1 (SD1) receptor kinase 8) (SD1-8) [SD18] [ARK3] [T6K22.110]
MSTRG.369.1	MSTRG.369	Nitab4.5_0000809g0010	Nitab4.5_0000809g0010.1	Nt01	50379927	50382156	i	Cysteine-rich receptor-like protein kinase 8 precursor (EC 2.7.11.-) (Cysteine-rich RLK8) [CRK8] [F21P8.50]
MSTRG.369.2	MSTRG.369	Nitab4.5_0000809g0010	Nitab4.5_0000809g0010.1	Nt01	50379927	50382156	i	Cysteine-rich receptor-like protein kinase 8 precursor (EC 2.7.11.-) (Cysteine-rich RLK8) [CRK8] [F21P8.50]
MSTRG.369.3	MSTRG.369	Nitab4.5_0000809g0010	Nitab4.5_0000809g0010.1	Nt01	50379997	50383148	i	Cysteine-rich receptor-like protein kinase 8 precursor (EC 2.7.11.-) (Cysteine-rich RLK8) [CRK8] [F21P8.50]
MSTRG.370.1	MSTRG.370	-	-	Nt01	50411224	50411403	u	/
MSTRG.371.1	MSTRG.371	-	-	Nt01	50478539	50479019	u	/
MSTRG.372.1	MSTRG.372	-	-	Nt01	50526279	50527025	u	/
MSTRG.373.1	MSTRG.373	Nitab4.5_0003970g0030	Nitab4.5_0003970g0030.1	Nt01	51730325	51730583	n	/
Nitab4.5_0003970g0040.1	MSTRG.373	Nitab4.5_0003970g0040	Nitab4.5_0003970g0040.1	Nt01	51736040	51736219	=	/
MSTRG.373.3	MSTRG.373	Nitab4.5_0003970g0030	Nitab4.5_0003970g0030.1	Nt01	51736373	51736506	k	/
Nitab4.5_0003970g0030.1	MSTRG.373	Nitab4.5_0003970g0030	Nitab4.5_0003970g0030.1	Nt01	51736373	51736506	=	/
Nitab4.5_0003970g0020.1	MSTRG.374	Nitab4.5_0003970g0020	Nitab4.5_0003970g0020.1	Nt01	51730686	51731093	=	/
MSTRG.375.1	MSTRG.375	Nitab4.5_0003970g0020	Nitab4.5_0003970g0020.1	Nt01	51731190	51731628	i	/
Nitab4.5_0003970g0010.1	MSTRG.376	Nitab4.5_0003970g0010	Nitab4.5_0003970g0010.1	Nt01	51735107	51735275	=	/
MSTRG.377.1	MSTRG.377	Nitab4.5_0003970g0060	Nitab4.5_0003970g0060.1	Nt01	51815913	51816282	j	MOB kinase activator-like 1A (Mob1 homolog 1A) (Mps one binder kinase activator-like 1A) [MOB1A] [MFC19.22]
Nitab4.5_0003970g0060.1	MSTRG.377	Nitab4.5_0003970g0060	Nitab4.5_0003970g0060.1	Nt01	51816208	51816282	=	MOB kinase activator-like 1A (Mob1 homolog 1A) (Mps one binder kinase activator-like 1A) [MOB1A] [MFC19.22]
MSTRG.378.1	MSTRG.378	Nitab4.5_0003970g0050	Nitab4.5_0003970g0050.1	Nt01	51896996	51897126	j	Growth-regulating factor 5 (AtGRF5) (Transcription activator GRF5) [GRF5] [MDC16.8]
MSTRG.378.2	MSTRG.378	Nitab4.5_0003970g0050	Nitab4.5_0003970g0050.1	Nt01	51897003	51897126	j	Growth-regulating factor 5 (AtGRF5) (Transcription activator GRF5) [GRF5] [MDC16.8]
MSTRG.378.3	MSTRG.378	Nitab4.5_0003970g0050	Nitab4.5_0003970g0050.1	Nt01	51897013	51897126	j	Growth-regulating factor 5 (AtGRF5) (Transcription activator GRF5) [GRF5] [MDC16.8]
MSTRG.378.4	MSTRG.378	Nitab4.5_0003970g0050	Nitab4.5_0003970g0050.1	Nt01	51897684	51897877	j	Growth-regulating factor 5 (AtGRF5) (Transcription activator GRF5) [GRF5] [MDC16.8]
Nitab4.5_0003970g0050.1	MSTRG.378	Nitab4.5_0003970g0050	Nitab4.5_0003970g0050.1	Nt01	51897684	51897877	=	Growth-regulating factor 5 (AtGRF5) (Transcription activator GRF5) [GRF5] [MDC16.8]
MSTRG.379.1	MSTRG.379	Nitab4.5_0006753g0010	Nitab4.5_0006753g0010.1	Nt01	52025060	52025166	o	DNA-directed RNA polymerases IV and V subunit 2 (EC 2.7.7.6) (DNA-directed RNA polymerase D subunit 2a) (AtNRPD2a) (Nuclear RNA polymerase D 2a) (Nuclear RNA polymerase E 2) (Protein DEFECTIVE IN MERISTEM SILENCING 2) (Protein DEFECTIVE IN RNA-DIRECTED DNA METHYLATION 2) (RNA polymerase IV subunit 2a) (POL IV 2a) [NRPD2] [DMS2] [DRD2] [NRPD2a] [NRPE2] [RPD2a] [MYM9.13]
MSTRG.379.2	MSTRG.379	Nitab4.5_0006753g0010	Nitab4.5_0006753g0010.1	Nt01	52025066	52025166	k	DNA-directed RNA polymerases IV and V subunit 2 (EC 2.7.7.6) (DNA-directed RNA polymerase D subunit 2a) (AtNRPD2a) (Nuclear RNA polymerase D 2a) (Nuclear RNA polymerase E 2) (Protein DEFECTIVE IN MERISTEM SILENCING 2) (Protein DEFECTIVE IN RNA-DIRECTED DNA METHYLATION 2) (RNA polymerase IV subunit 2a) (POL IV 2a) [NRPD2] [DMS2] [DRD2] [NRPD2a] [NRPE2] [RPD2a] [MYM9.13]
MSTRG.379.3	MSTRG.379	Nitab4.5_0006753g0010	Nitab4.5_0006753g0010.1	Nt01	52025109	52025166	o	DNA-directed RNA polymerases IV and V subunit 2 (EC 2.7.7.6) (DNA-directed RNA polymerase D subunit 2a) (AtNRPD2a) (Nuclear RNA polymerase D 2a) (Nuclear RNA polymerase E 2) (Protein DEFECTIVE IN MERISTEM SILENCING 2) (Protein DEFECTIVE IN RNA-DIRECTED DNA METHYLATION 2) (RNA polymerase IV subunit 2a) (POL IV 2a) [NRPD2] [DMS2] [DRD2] [NRPD2a] [NRPE2] [RPD2a] [MYM9.13]
MSTRG.379.4	MSTRG.379	Nitab4.5_0006753g0010	Nitab4.5_0006753g0010.1	Nt01	52025852	52025931	o	DNA-directed RNA polymerases IV and V subunit 2 (EC 2.7.7.6) (DNA-directed RNA polymerase D subunit 2a) (AtNRPD2a) (Nuclear RNA polymerase D 2a) (Nuclear RNA polymerase E 2) (Protein DEFECTIVE IN MERISTEM SILENCING 2) (Protein DEFECTIVE IN RNA-DIRECTED DNA METHYLATION 2) (RNA polymerase IV subunit 2a) (POL IV 2a) [NRPD2] [DMS2] [DRD2] [NRPD2a] [NRPE2] [RPD2a] [MYM9.13]
Nitab4.5_0006753g0010.1	MSTRG.379	Nitab4.5_0006753g0010	Nitab4.5_0006753g0010.1	Nt01	52026395	52026947	=	DNA-directed RNA polymerases IV and V subunit 2 (EC 2.7.7.6) (DNA-directed RNA polymerase D subunit 2a) (AtNRPD2a) (Nuclear RNA polymerase D 2a) (Nuclear RNA polymerase E 2) (Protein DEFECTIVE IN MERISTEM SILENCING 2) (Protein DEFECTIVE IN RNA-DIRECTED DNA METHYLATION 2) (RNA polymerase IV subunit 2a) (POL IV 2a) [NRPD2] [DMS2] [DRD2] [NRPD2a] [NRPE2] [RPD2a] [MYM9.13]
MSTRG.379.6	MSTRG.379	Nitab4.5_0006753g0010	Nitab4.5_0006753g0010.1	Nt01	52029257	52030169	o	DNA-directed RNA polymerase D subunit 2b (EC 2.7.7.6) (AtNRPD2b) (Nuclear RNA polymerase D 2b) (RNA polymerase IV subunit 2b) (POL IV 2b) [NRPD2b] [RPD2b] [MRC8.7]
MSTRG.380.1	MSTRG.380	Nitab4.5_0006036g0020	Nitab4.5_0006036g0020.1	Nt01	52766740	52767064	j	Protein Brevis radix-like 1 (AtBRXL1) [BRXL1] [T32F12.2]
Nitab4.5_0006036g0020.1	MSTRG.380	Nitab4.5_0006036g0020	Nitab4.5_0006036g0020.1	Nt01	52768594	52768701	=	Protein Brevis radix-like 1 (AtBRXL1) [BRXL1] [T32F12.2]
MSTRG.381.1	MSTRG.381	-	-	Nt01	52835414	52836305	u	/
MSTRG.382.1	MSTRG.382	Nitab4.5_0006036g0040	Nitab4.5_0006036g0040.1	Nt01	52903001	52903546	k	/
MSTRG.382.2	MSTRG.382	Nitab4.5_0006036g0040	Nitab4.5_0006036g0040.1	Nt01	52903001	52903546	k	/
Nitab4.5_0006036g0030.1	MSTRG.382	Nitab4.5_0006036g0030	Nitab4.5_0006036g0030.1	Nt01	52903159	52903546	=	/
Nitab4.5_0006036g0040.1	MSTRG.382	Nitab4.5_0006036g0040	Nitab4.5_0006036g0040.1	Nt01	52907572	52907904	=	/
MSTRG.383.1	MSTRG.383	Nitab4.5_0003739g0010	Nitab4.5_0003739g0010.1	Nt01	53016704	53016909	j	Probable methyltransferase PMT21 (EC 2.1.1.-) (Protein EARLY-RESPONSIVE TO DEHYDRATION 3) [ERD3] [T18B16.90]
MSTRG.383.2	MSTRG.383	Nitab4.5_0003739g0010	Nitab4.5_0003739g0010.1	Nt01	53016936	53017204	j	Probable methyltransferase PMT21 (EC 2.1.1.-) (Protein EARLY-RESPONSIVE TO DEHYDRATION 3) [ERD3] [T18B16.90]
MSTRG.383.3	MSTRG.383	Nitab4.5_0003739g0010	Nitab4.5_0003739g0010.1	Nt01	53017362	53017488	j	Probable methyltransferase PMT21 (EC 2.1.1.-) (Protein EARLY-RESPONSIVE TO DEHYDRATION 3) [ERD3] [T18B16.90]
MSTRG.383.4	MSTRG.383	Nitab4.5_0003739g0010	Nitab4.5_0003739g0010.1	Nt01	53017419	53017495	j	Probable methyltransferase PMT21 (EC 2.1.1.-) (Protein EARLY-RESPONSIVE TO DEHYDRATION 3) [ERD3] [T18B16.90]
MSTRG.383.5	MSTRG.383	Nitab4.5_0003739g0010	Nitab4.5_0003739g0010.1	Nt01	53017647	53017703	j	Probable methyltransferase PMT21 (EC 2.1.1.-) (Protein EARLY-RESPONSIVE TO DEHYDRATION 3) [ERD3] [T18B16.90]
Nitab4.5_0003739g0010.1	MSTRG.383	Nitab4.5_0003739g0010	Nitab4.5_0003739g0010.1	Nt01	53017859	53018131	=	Probable methyltransferase PMT21 (EC 2.1.1.-) (Protein EARLY-RESPONSIVE TO DEHYDRATION 3) [ERD3] [T18B16.90]
MSTRG.384.1	MSTRG.384	-	-	Nt01	54623900	54625067	u	/
MSTRG.385.1	MSTRG.385	-	-	Nt01	55127284	55127518	u	/
MSTRG.386.1	MSTRG.386	Nitab4.5_0001343g0010	Nitab4.5_0001343g0010.1	Nt01	55329408	55329671	j	Probable NAD(P)H dehydrogenase subunit CRR3, chloroplastic precursor (Probable NDH subunit CRR3) (Protein CHLORORESPIRATORY REDUCTION 3) [CRR3]
MSTRG.386.2	MSTRG.386	Nitab4.5_0001343g0010	Nitab4.5_0001343g0010.1	Nt01	55329408	55329671	j	Probable NAD(P)H dehydrogenase subunit CRR3, chloroplastic precursor (Probable NDH subunit CRR3) (Protein CHLORORESPIRATORY REDUCTION 3) [CRR3]
Nitab4.5_0001343g0010.1	MSTRG.386	Nitab4.5_0001343g0010	Nitab4.5_0001343g0010.1	Nt01	55329430	55329710	=	Probable NAD(P)H dehydrogenase subunit CRR3, chloroplastic precursor (Probable NDH subunit CRR3) (Protein CHLORORESPIRATORY REDUCTION 3) [CRR3]
MSTRG.387.1	MSTRG.387	-	-	Nt01	55690432	55691190	u	/
Nitab4.5_0001343g0020.1	MSTRG.388	Nitab4.5_0001343g0020	Nitab4.5_0001343g0020.1	Nt01	55701063	55701231	=	/
MSTRG.389.1	MSTRG.389	-	-	Nt01	55772539	55773405	u	/
MSTRG.390.1	MSTRG.390	-	-	Nt01	55870328	55870547	u	/
MSTRG.390.2	MSTRG.390	-	-	Nt01	55870328	55870547	u	/
MSTRG.390.3	MSTRG.390	-	-	Nt01	55870423	55870547	u	/
MSTRG.390.4	MSTRG.390	-	-	Nt01	55870424	55870547	u	/
MSTRG.390.5	MSTRG.390	-	-	Nt01	55870437	55870547	u	/
MSTRG.390.6	MSTRG.390	-	-	Nt01	55871243	55872142	u	/
MSTRG.391.1	MSTRG.391	-	-	Nt01	55900272	55900907	u	/
MSTRG.391.2	MSTRG.391	-	-	Nt01	55900297	55901004	u	/
MSTRG.391.3	MSTRG.391	-	-	Nt01	55913158	55913716	u	/
Nitab4.5_0000764g0060.1	MSTRG.392	Nitab4.5_0000764g0060	Nitab4.5_0000764g0060.1	Nt01	56065716	56065742	=	Protein NRT1/ PTR FAMILY 7.3 (AtNPF7.3) (Nitrate transporter 1.5) [NPF7.3] [NRT1.5] [F5D14.23]
MSTRG.393.1	MSTRG.393	Nitab4.5_0000764g0050	Nitab4.5_0000764g0050.1	Nt01	56074873	56075248	j	Plastidial pyruvate kinase 3, chloroplastic precursor (EC 2.7.1.40) (PKp3) (Pyruvate kinase I) (Pyruvate kinase isozyme B2, chloroplastic) (PKP-BETA2) (Plastidic pyruvate kinase beta subunit 2) [PKP3] [F5D14.22]
Nitab4.5_0000764g0050.1	MSTRG.393	Nitab4.5_0000764g0050	Nitab4.5_0000764g0050.1	Nt01	56075040	56075248	=	Plastidial pyruvate kinase 3, chloroplastic precursor (EC 2.7.1.40) (PKp3) (Pyruvate kinase I) (Pyruvate kinase isozyme B2, chloroplastic) (PKP-BETA2) (Plastidic pyruvate kinase beta subunit 2) [PKP3] [F5D14.22]
MSTRG.394.1	MSTRG.394	Nitab4.5_0000764g0040	Nitab4.5_0000764g0040.1	Nt01	56405810	56406161	j	Ribose-phosphate pyrophosphokinase 1, chloroplastic precursor (EC 2.7.6.1) (PRS I) (Phosphoribosyl pyrophosphate synthase 1) [PRS1] [T32F12.23]
MSTRG.394.2	MSTRG.394	Nitab4.5_0000764g0040	Nitab4.5_0000764g0040.1	Nt01	56405940	56406161	j	Ribose-phosphate pyrophosphokinase 1, chloroplastic precursor (EC 2.7.6.1) (PRS I) (Phosphoribosyl pyrophosphate synthase 1) [PRS1] [T32F12.23]
MSTRG.394.3	MSTRG.394	Nitab4.5_0000764g0040	Nitab4.5_0000764g0040.1	Nt01	56405992	56406161	j	Ribose-phosphate pyrophosphokinase 1, chloroplastic precursor (EC 2.7.6.1) (PRS I) (Phosphoribosyl pyrophosphate synthase 1) [PRS1] [T32F12.23]
Nitab4.5_0000764g0040.1	MSTRG.394	Nitab4.5_0000764g0040	Nitab4.5_0000764g0040.1	Nt01	56406066	56406161	=	Ribose-phosphate pyrophosphokinase 1, chloroplastic precursor (EC 2.7.6.1) (PRS I) (Phosphoribosyl pyrophosphate synthase 1) [PRS1] [T32F12.23]
MSTRG.395.1	MSTRG.395	Nitab4.5_0000764g0020	Nitab4.5_0000764g0020.1	Nt01	56449562	56450837	k	Type I inositol polyphosphate 5-phosphatase 2 (EC 3.1.3.56) (At5PTase2) [IP5P2] [5P2] [T6K21.190]
MSTRG.395.2	MSTRG.395	Nitab4.5_0000764g0020	Nitab4.5_0000764g0020.1	Nt01	56449794	56450837	n	Type I inositol polyphosphate 5-phosphatase 2 (EC 3.1.3.56) (At5PTase2) [IP5P2] [5P2] [T6K21.190]
Nitab4.5_0000764g0020.1	MSTRG.395	Nitab4.5_0000764g0020	Nitab4.5_0000764g0020.1	Nt01	56451049	56451250	=	Type I inositol polyphosphate 5-phosphatase 2 (EC 3.1.3.56) (At5PTase2) [IP5P2] [5P2] [T6K21.190]
MSTRG.395.4	MSTRG.395	Nitab4.5_0000764g0020	Nitab4.5_0000764g0020.1	Nt01	56454245	56454425	j	Type IV inositol polyphosphate 5-phosphatase 3 (EC 3.1.3.36) (EC 3.1.3.86) (At5PTase3) [IP5P3] [F14O23_9] [F26A9.1]
Nitab4.5_0000764g0010.1	MSTRG.396	Nitab4.5_0000764g0010	Nitab4.5_0000764g0010.1	Nt01	56471623	56471977	=	ABC transporter B family member 15 (ABC transporter ABCB.15) (AtABCB15) (Multidrug resistance protein 13) (P-glycoprotein 15) [ABCB15] [MDR13] [PGP15] [MZF16.16]
MSTRG.397.1	MSTRG.397	-	-	Nt01	56497534	56497668	u	/
MSTRG.398.1	MSTRG.398	Nitab4.5_0000478g0010	Nitab4.5_0000478g0010.1	Nt01	56763142	56763526	j	Calcium uptake protein, mitochondrial precursor (Mitochondrial calcium uniporter) [MICU] [F10N7.140]
Nitab4.5_0000478g0010.1	MSTRG.398	Nitab4.5_0000478g0010	Nitab4.5_0000478g0010.1	Nt01	56763311	56763526	=	Calcium uptake protein, mitochondrial precursor (Mitochondrial calcium uniporter) [MICU] [F10N7.140]
MSTRG.399.1	MSTRG.399	-	-	Nt01	56780884	56781367	u	/
MSTRG.400.1	MSTRG.400	-	-	Nt01	57188345	57188472	u	/
MSTRG.400.2	MSTRG.400	-	-	Nt01	57188361	57188472	u	/
MSTRG.401.1	MSTRG.401	-	-	Nt01	57271466	57271886	u	Transcription repressor MYB4 (Myb-related protein 4) (AtMYB4) [MYB4] [F20M13.180]
MSTRG.402.1	MSTRG.402	Nitab4.5_0000089g0110	Nitab4.5_0000089g0110.1	Nt01	57942756	57944243	k	Myosin-binding protein 2 [MYOB2] [F5A18.7]
MSTRG.402.2	MSTRG.402	Nitab4.5_0000089g0110	Nitab4.5_0000089g0110.1	Nt01	57942915	57944243	j	Myosin-binding protein 2 [MYOB2] [F5A18.7]
Nitab4.5_0000089g0110.1	MSTRG.402	Nitab4.5_0000089g0110	Nitab4.5_0000089g0110.1	Nt01	57943025	57944243	=	Myosin-binding protein 2 [MYOB2] [F5A18.7]
MSTRG.403.1	MSTRG.403	-	-	Nt01	58491200	58491984	u	/
Nitab4.5_0000089g0090.1	MSTRG.404	Nitab4.5_0000089g0090	Nitab4.5_0000089g0090.1	Nt01	58565251	58565759	=	E3 ubiquitin-protein ligase ORTHRUS 2 (EC 2.3.2.27) (Protein VARIANT IN METHYLATION 1) (RING-type E3 ubiquitin transferase ORTHRUS 2) [ORTH2] [VIM1] [F12K22.14]
MSTRG.405.1	MSTRG.405	Nitab4.5_0000089g0070	Nitab4.5_0000089g0070.1	Nt01	58962057	58962401	j	Probable phosphoglucomutase, cytoplasmic 1 (EC 5.4.2.2) (PGM 1) (Glucose phosphomutase 1) [F26F24.1] [T26J12.5]
Nitab4.5_0000089g0070.1	MSTRG.405	Nitab4.5_0000089g0070	Nitab4.5_0000089g0070.1	Nt01	58962330	58962401	=	Probable phosphoglucomutase, cytoplasmic 1 (EC 5.4.2.2) (PGM 1) (Glucose phosphomutase 1) [F26F24.1] [T26J12.5]
Nitab4.5_0000089g0080.1	MSTRG.405	Nitab4.5_0000089g0080	Nitab4.5_0000089g0080.1	Nt01	59017037	59017108	=	Probable phosphoglucomutase, cytoplasmic 1 (EC 5.4.2.2) (PGM 1) (Glucose phosphomutase 1) [F26F24.1] [T26J12.5]
MSTRG.406.1	MSTRG.406	-	-	Nt01	58984646	58984931	u	/
MSTRG.406.2	MSTRG.406	Nitab4.5_0000089g0080	Nitab4.5_0000089g0080.1	Nt01	58984646	58984931	x	/
MSTRG.406.3	MSTRG.406	Nitab4.5_0000089g0080	Nitab4.5_0000089g0080.1	Nt01	58984715	58984931	x	/
MSTRG.406.4	MSTRG.406	Nitab4.5_0000089g0080	Nitab4.5_0000089g0080.1	Nt01	58984726	58984931	x	/
MSTRG.406.5	MSTRG.406	-	-	Nt01	59035188	59035413	u	/
Nitab4.5_0000089g0060.1	MSTRG.407	Nitab4.5_0000089g0060	Nitab4.5_0000089g0060.1	Nt01	58994063	58994221	=	Probable phosphoglucomutase, cytoplasmic 1 (EC 5.4.2.2) (PGM 1) (Glucose phosphomutase 1) [F26F24.1] [T26J12.5]
MSTRG.408.1	MSTRG.408	-	-	Nt01	59087956	59088956	u	Ras-related protein RABD1 (AtRABD1) (Ras-related protein ATFP8) [RABD1] [ATFP8] [F26K24.2]
MSTRG.409.1	MSTRG.409	Nitab4.5_0000089g0030	Nitab4.5_0000089g0030.1	Nt01	59140265	59141032	j	/
Nitab4.5_0000089g0040.1	MSTRG.409	Nitab4.5_0000089g0040	Nitab4.5_0000089g0040.1	Nt01	59140700	59141032	=	/
Nitab4.5_0000089g0030.1	MSTRG.409	Nitab4.5_0000089g0030	Nitab4.5_0000089g0030.1	Nt01	59163986	59164508	=	/
MSTRG.410.1	MSTRG.410	-	-	Nt01	59246248	59246706	u	/
MSTRG.411.1	MSTRG.411	-	-	Nt01	59335144	59335280	u	/
MSTRG.412.1	MSTRG.412	-	-	Nt01	59565553	59565862	u	/
Nitab4.5_0000089g0020.1	MSTRG.413	Nitab4.5_0000089g0020	Nitab4.5_0000089g0020.1	Nt01	59696029	59696365	=	Ferredoxin C 2, chloroplastic precursor (AtFdC2) [FDC2] [T9G5.4]
MSTRG.414.1	MSTRG.414	Nitab4.5_0000089g0020	Nitab4.5_0000089g0020.1	Nt01	59703782	59704156	i	/
MSTRG.415.1	MSTRG.415	Nitab4.5_0000089g0010	Nitab4.5_0000089g0010.1	Nt01	59706792	59707120	j	Protein LOL1 (Protein LSD ONE LIKE 1) (AtLOL1) (Putative zinc finger LOL1) [LOL1] [T9G5.1]
MSTRG.415.2	MSTRG.415	Nitab4.5_0000089g0010	Nitab4.5_0000089g0010.1	Nt01	59706792	59708536	k	Protein LOL1 (Protein LSD ONE LIKE 1) (AtLOL1) (Putative zinc finger LOL1) [LOL1] [T9G5.1]
MSTRG.415.3	MSTRG.415	Nitab4.5_0000089g0010	Nitab4.5_0000089g0010.1	Nt01	59706905	59707120	j	Protein LOL1 (Protein LSD ONE LIKE 1) (AtLOL1) (Putative zinc finger LOL1) [LOL1] [T9G5.1]
Nitab4.5_0000089g0010.1	MSTRG.415	Nitab4.5_0000089g0010	Nitab4.5_0000089g0010.1	Nt01	59708291	59708536	=	Protein LOL1 (Protein LSD ONE LIKE 1) (AtLOL1) (Putative zinc finger LOL1) [LOL1] [T9G5.1]
MSTRG.416.1	MSTRG.416	-	-	Nt01	60104532	60106521	u	/
MSTRG.417.1	MSTRG.417	Nitab4.5_0002276g0010	Nitab4.5_0002276g0010.1	Nt01	60147115	60149425	m	Mediator of RNA polymerase II transcription subunit 28 [MED28] [MED28_1] [F8J2.30]
MSTRG.417.2	MSTRG.417	-	-	Nt01	60147119	60147355	u	/
Nitab4.5_0002276g0010.1	MSTRG.417	Nitab4.5_0002276g0010	Nitab4.5_0002276g0010.1	Nt01	60147974	60148148	=	Mediator of RNA polymerase II transcription subunit 28 [MED28] [MED28_1] [F8J2.30]
MSTRG.418.1	MSTRG.418	-	-	Nt01	60208508	60208840	u	/
Nitab4.5_0002276g0060.1	MSTRG.419	Nitab4.5_0002276g0060	Nitab4.5_0002276g0060.1	Nt01	60281479	60281536	=	/
MSTRG.419.2	MSTRG.419	Nitab4.5_0002276g0060	Nitab4.5_0002276g0060.1	Nt01	60308784	60310353	n	/
Nitab4.5_0002276g0040.1	MSTRG.420	Nitab4.5_0002276g0040	Nitab4.5_0002276g0040.1	Nt01	60325393	60325396	=	/
Nitab4.5_0002276g0050.1	MSTRG.421	Nitab4.5_0002276g0050	Nitab4.5_0002276g0050.1	Nt01	60376576	60376931	=	/
MSTRG.422.1	MSTRG.422	-	-	Nt01	60440809	60441329	u	/
MSTRG.423.1	MSTRG.423	-	-	Nt01	61397444	61397924	u	/
MSTRG.423.2	MSTRG.423	-	-	Nt01	61397444	61397924	u	/
MSTRG.423.3	MSTRG.423	-	-	Nt01	61397444	61397924	u	/
MSTRG.423.4	MSTRG.423	-	-	Nt01	61397450	61397924	u	/
MSTRG.423.5	MSTRG.423	-	-	Nt01	61397450	61397924	u	/
MSTRG.423.6	MSTRG.423	-	-	Nt01	61397455	61397924	u	/
MSTRG.424.1	MSTRG.424	-	-	Nt01	61463122	61464001	u	/
MSTRG.425.1	MSTRG.425	-	-	Nt01	61668506	61668955	u	/
Nitab4.5_0000975g0010.1	MSTRG.426	Nitab4.5_0000975g0010	Nitab4.5_0000975g0010.1	Nt01	62080424	62080476	=	/
MSTRG.427.1	MSTRG.427	Nitab4.5_0000975g0010	Nitab4.5_0000975g0010.1	Nt01	62082008	62082250	i	/
MSTRG.428.1	MSTRG.428	-	-	Nt01	62094320	62095146	u	/
MSTRG.429.1	MSTRG.429	Nitab4.5_0000975g0020	Nitab4.5_0000975g0020.1	Nt01	62096828	62097102	j	/
MSTRG.429.2	MSTRG.429	Nitab4.5_0000975g0020	Nitab4.5_0000975g0020.1	Nt01	62096839	62097102	j	/
MSTRG.429.3	MSTRG.429	Nitab4.5_0000975g0020	Nitab4.5_0000975g0020.1	Nt01	62096840	62097102	j	/
Nitab4.5_0000975g0020.1	MSTRG.429	Nitab4.5_0000975g0020	Nitab4.5_0000975g0020.1	Nt01	62096935	62097102	=	/
MSTRG.430.1	MSTRG.430	-	-	Nt01	62119252	62119358	u	/
MSTRG.430.2	MSTRG.430	-	-	Nt01	62119834	62120183	u	/
Nitab4.5_0000975g0040.1	MSTRG.431	Nitab4.5_0000975g0040	Nitab4.5_0000975g0040.1	Nt01	62141184	62141305	=	Zinc finger BED domain-containing protein DAYSLEEPER (Transposase-like protein DAYSLEEPER) [HAT] [T27B3.40]
MSTRG.431.2	MSTRG.431	Nitab4.5_0000975g0030	Nitab4.5_0000975g0030.1	Nt01	62141247	62142913	n	Zinc finger BED domain-containing protein DAYSLEEPER (Transposase-like protein DAYSLEEPER) [HAT] [T27B3.40]
MSTRG.431.3	MSTRG.431	Nitab4.5_0000975g0030	Nitab4.5_0000975g0030.1	Nt01	62141247	62141368	j	/
MSTRG.431.4	MSTRG.431	Nitab4.5_0000975g0030	Nitab4.5_0000975g0030.1	Nt01	62141247	62142913	n	Zinc finger BED domain-containing protein DAYSLEEPER (Transposase-like protein DAYSLEEPER) [HAT] [T27B3.40]
Nitab4.5_0000975g0030.1	MSTRG.431	Nitab4.5_0000975g0030	Nitab4.5_0000975g0030.1	Nt01	62141929	62141953	=	/
MSTRG.432.1	MSTRG.432	-	-	Nt01	62252919	62253207	u	/
MSTRG.433.1	MSTRG.433	-	-	Nt01	62370781	62370888	u	/
MSTRG.433.2	MSTRG.433	-	-	Nt01	62370835	62370888	u	/
MSTRG.434.1	MSTRG.434	-	-	Nt01	62703189	62703736	u	/
MSTRG.435.1	MSTRG.435	-	-	Nt01	62704048	62704262	u	/
MSTRG.436.1	MSTRG.436	-	-	Nt01	62762641	62764035	u	/
MSTRG.437.1	MSTRG.437	-	-	Nt01	62816562	62816711	u	/
MSTRG.437.2	MSTRG.437	-	-	Nt01	62816594	62816730	u	/
MSTRG.438.1	MSTRG.438	-	-	Nt01	63315133	63316209	u	/
MSTRG.439.1	MSTRG.439	-	-	Nt01	63765680	63765765	u	/
MSTRG.440.1	MSTRG.440	-	-	Nt01	63823222	63823804	u	/
MSTRG.441.1	MSTRG.441	-	-	Nt01	63827112	63827896	u	/
MSTRG.442.1	MSTRG.442	-	-	Nt01	63844165	63844274	u	/
MSTRG.443.1	MSTRG.443	-	-	Nt01	64378721	64378927	u	/
MSTRG.444.1	MSTRG.444	Nitab4.5_0000970g0010	Nitab4.5_0000970g0010.1	Nt01	64388677	64388765	j	/
Nitab4.5_0000970g0010.1	MSTRG.444	Nitab4.5_0000970g0010	Nitab4.5_0000970g0010.1	Nt01	64388715	64388765	=	/
MSTRG.444.3	MSTRG.444	Nitab4.5_0000970g0010	Nitab4.5_0000970g0010.1	Nt01	64389447	64389548	j	/
MSTRG.444.4	MSTRG.444	Nitab4.5_0000970g0010	Nitab4.5_0000970g0010.1	Nt01	64402156	64402327	j	/
MSTRG.445.1	MSTRG.445	Nitab4.5_0000970g0030	Nitab4.5_0000970g0030.1	Nt01	64427655	64428174	j	Cryptochrome DASH, chloroplastic/mitochondrial precursor (Cryptochrome-3) [CRYD] [CRY3] [F6A4.60]
Nitab4.5_0000970g0030.1	MSTRG.445	Nitab4.5_0000970g0030	Nitab4.5_0000970g0030.1	Nt01	64427775	64428174	=	Cryptochrome DASH, chloroplastic/mitochondrial precursor (Cryptochrome-3) [CRYD] [CRY3] [F6A4.60]
MSTRG.445.3	MSTRG.445	Nitab4.5_0000970g0030	Nitab4.5_0000970g0030.1	Nt01	64440689	64440771	j	Cryptochrome DASH, chloroplastic/mitochondrial precursor (Cryptochrome-3) [CRYD] [CRY3] [F6A4.60]
Nitab4.5_0000970g0040.1	MSTRG.446	Nitab4.5_0000970g0040	Nitab4.5_0000970g0040.1	Nt01	64443580	64444197	=	Cytochrome P450 71B34 (EC 1.14.-.-) [CYP71B34] [F20C19.2]
MSTRG.447.1	MSTRG.447	-	-	Nt01	64475087	64478678	u	/
MSTRG.447.2	MSTRG.447	-	-	Nt01	64475087	64476260	u	/
MSTRG.447.3	MSTRG.447	-	-	Nt01	64475150	64478031	u	/
MSTRG.447.4	MSTRG.447	-	-	Nt01	64479953	64480061	u	/
MSTRG.448.1	MSTRG.448	-	-	Nt01	64496230	64496691	u	/
MSTRG.449.1	MSTRG.449	Nitab4.5_0000970g0100	Nitab4.5_0000970g0100.1	Nt01	64555555	64556023	j	40S ribosomal protein S6-2 (Protein EMBRYO DEFECTIVE 3010) [RPS6B] [EMB3010] [RPS6] [F12B17_290]
Nitab4.5_0000970g0100.1	MSTRG.449	Nitab4.5_0000970g0100	Nitab4.5_0000970g0100.1	Nt01	64555593	64556023	=	40S ribosomal protein S6-2 (Protein EMBRYO DEFECTIVE 3010) [RPS6B] [EMB3010] [RPS6] [F12B17_290]
MSTRG.450.1	MSTRG.450	Nitab4.5_0000970g0090	Nitab4.5_0000970g0090.1	Nt01	64600877	64601413	j	Probable protein phosphatase 2C 60 (EC 3.1.3.16) (AtPP2C60) [F11C18.60]
Nitab4.5_0000970g0090.1	MSTRG.450	Nitab4.5_0000970g0090	Nitab4.5_0000970g0090.1	Nt01	64601183	64601413	=	Probable protein phosphatase 2C 60 (EC 3.1.3.16) (AtPP2C60) [F11C18.60]
MSTRG.451.1	MSTRG.451	-	-	Nt01	64669151	64669851	u	/
MSTRG.452.1	MSTRG.452	Nitab4.5_0000970g0110	Nitab4.5_0000970g0110.1	Nt01	64739283	64739529	j	/
MSTRG.452.2	MSTRG.452	Nitab4.5_0000970g0110	Nitab4.5_0000970g0110.1	Nt01	64739290	64739529	j	/
MSTRG.452.3	MSTRG.452	Nitab4.5_0000970g0110	Nitab4.5_0000970g0110.1	Nt01	64739298	64739529	j	/
MSTRG.452.4	MSTRG.452	Nitab4.5_0000970g0110	Nitab4.5_0000970g0110.1	Nt01	64739300	64739529	j	/
MSTRG.452.5	MSTRG.452	Nitab4.5_0000970g0110	Nitab4.5_0000970g0110.1	Nt01	64739340	64739529	j	/
MSTRG.452.6	MSTRG.452	Nitab4.5_0000970g0110	Nitab4.5_0000970g0110.1	Nt01	64739355	64739529	j	/
Nitab4.5_0000970g0110.1	MSTRG.452	Nitab4.5_0000970g0110	Nitab4.5_0000970g0110.1	Nt01	64739441	64739529	=	/
MSTRG.453.1	MSTRG.453	-	-	Nt01	64845744	64846482	u	/
MSTRG.454.1	MSTRG.454	Nitab4.5_0000970g0120	Nitab4.5_0000970g0120.1	Nt01	64859369	64859706	n	AIG2-like protein D (EC 2.3.2.-) (Avirulence-induced gene 2-like protein D) (Putative gamma-glutamylcyclotransferase) [AIG2LD] [T28I24.12]
Nitab4.5_0000970g0120.1	MSTRG.454	Nitab4.5_0000970g0120	Nitab4.5_0000970g0120.1	Nt01	64859579	64859706	=	AIG2-like protein D (EC 2.3.2.-) (Avirulence-induced gene 2-like protein D) (Putative gamma-glutamylcyclotransferase) [AIG2LD] [T28I24.12]
MSTRG.455.1	MSTRG.455	Nitab4.5_0000970g0150	Nitab4.5_0000970g0150.1	Nt01	64863871	64864178	j	L-arabinokinase (EC 2.7.1.46) (AtISA1) [ARA1] [ISA1] [dl4105w] [FCAALL.288]
Nitab4.5_0000970g0160.1	MSTRG.455	Nitab4.5_0000970g0160	Nitab4.5_0000970g0160.1	Nt01	64864056	64864178	=	L-arabinokinase (EC 2.7.1.46) (AtISA1) [ARA1] [ISA1] [dl4105w] [FCAALL.288]
Nitab4.5_0000970g0150.1	MSTRG.455	Nitab4.5_0000970g0150	Nitab4.5_0000970g0150.1	Nt01	64889100	64889108	=	L-arabinokinase (EC 2.7.1.46) (AtISA1) [ARA1] [ISA1] [dl4105w] [FCAALL.288]
Nitab4.5_0000970g0140.1	MSTRG.456	Nitab4.5_0000970g0140	Nitab4.5_0000970g0140.1	Nt01	64940492	64940581	=	/
MSTRG.456.2	MSTRG.456	Nitab4.5_0000970g0140	Nitab4.5_0000970g0140.1	Nt01	64941298	64941401	j	/
MSTRG.456.3	MSTRG.456	Nitab4.5_0000970g0140	Nitab4.5_0000970g0140.1	Nt01	64941338	64941401	j	/
MSTRG.457.1	MSTRG.457	-	-	Nt01	64986810	64987699	u	/
MSTRG.458.1	MSTRG.458	Nitab4.5_0000970g0130	Nitab4.5_0000970g0130.1	Nt01	65034841	65035045	j	/
MSTRG.458.2	MSTRG.458	Nitab4.5_0000970g0130	Nitab4.5_0000970g0130.1	Nt01	65034859	65035068	j	/
Nitab4.5_0000970g0130.1	MSTRG.458	Nitab4.5_0000970g0130	Nitab4.5_0000970g0130.1	Nt01	65034908	65035045	=	/
MSTRG.459.1	MSTRG.459	Nitab4.5_0000970g0170	Nitab4.5_0000970g0170.1	Nt01	65041106	65041447	m	Mitochondrial import inner membrane translocase subunit PAM16 like 2 precursor (AtPAM16) (AtPAM16L2) (Presequence translocated-associated motor subunit PAM16) (Protein MUTANT SNC1-ENHANCING 5) (Protein THAXTOMIN A RESISTANT 1) [PAM16L2] [MUSE5] [PAM16] [TXR1] [F25L23.140]
Nitab4.5_0000970g0170.1	MSTRG.459	Nitab4.5_0000970g0170	Nitab4.5_0000970g0170.1	Nt01	65041304	65041447	=	Mitochondrial import inner membrane translocase subunit PAM16 like 2 precursor (AtPAM16) (AtPAM16L2) (Presequence translocated-associated motor subunit PAM16) (Protein MUTANT SNC1-ENHANCING 5) (Protein THAXTOMIN A RESISTANT 1) [PAM16L2] [MUSE5] [PAM16] [TXR1] [F25L23.140]
MSTRG.460.1	MSTRG.460	-	-	Nt01	65042847	65043159	u	/
Nitab4.5_0005058g0010.1	MSTRG.461	Nitab4.5_0005058g0010	Nitab4.5_0005058g0010.1	Nt01	65281193	65281695	=	/
Nitab4.5_0005058g0020.1	MSTRG.462	Nitab4.5_0005058g0020	Nitab4.5_0005058g0020.1	Nt01	65349582	65349592	=	Cyclic nucleotide-gated ion channel 17 (Cyclic nucleotide- and calmodulin-regulated ion channel 17) [CNGC17] [F17I23_300]
Nitab4.5_0005058g0030.1	MSTRG.463	Nitab4.5_0005058g0030	Nitab4.5_0005058g0030.1	Nt01	65373894	65374646	=	Probable cyclic nucleotide-gated ion channel 14 (Cyclic nucleotide- and calmodulin-regulated ion channel 14) [CNGC14] [F25P17.9]
MSTRG.463.2	MSTRG.463	Nitab4.5_0005058g0030	Nitab4.5_0005058g0030.1	Nt01	65378210	65378410	j	Probable cyclic nucleotide-gated ion channel 14 (Cyclic nucleotide- and calmodulin-regulated ion channel 14) [CNGC14] [F25P17.9]
MSTRG.464.1	MSTRG.464	-	-	Nt01	65834124	65834525	u	/
MSTRG.464.2	MSTRG.464	-	-	Nt01	65834124	65834525	u	/
MSTRG.464.3	MSTRG.464	-	-	Nt01	65834126	65834525	u	/
MSTRG.464.4	MSTRG.464	-	-	Nt01	65834126	65834525	u	/
MSTRG.464.5	MSTRG.464	-	-	Nt01	65834127	65834525	u	/
MSTRG.464.6	MSTRG.464	-	-	Nt01	65834128	65834522	u	/
MSTRG.464.7	MSTRG.464	-	-	Nt01	65834129	65834525	u	/
MSTRG.464.8	MSTRG.464	-	-	Nt01	65834158	65834525	u	/
MSTRG.464.9	MSTRG.464	-	-	Nt01	65834158	65834522	u	/
MSTRG.464.10	MSTRG.464	-	-	Nt01	65834160	65834522	u	/
MSTRG.464.11	MSTRG.464	-	-	Nt01	65834164	65834525	u	/
MSTRG.464.12	MSTRG.464	-	-	Nt01	65834208	65834525	u	/
MSTRG.464.13	MSTRG.464	-	-	Nt01	65834208	65834522	u	/
MSTRG.464.14	MSTRG.464	-	-	Nt01	65834208	65834525	u	/
MSTRG.464.15	MSTRG.464	-	-	Nt01	65834213	65834525	u	/
MSTRG.464.16	MSTRG.464	-	-	Nt01	65834213	65834522	u	/
MSTRG.465.1	MSTRG.465	-	-	Nt01	65969349	65969579	u	COP9 signalosome complex subunit 7 (CSN complex subunit 7) (Protein FUSCA 5) [CSN7] [FUS5] [T7I23.24] [T7I23.25]
MSTRG.466.1	MSTRG.466	-	-	Nt01	66705432	66706137	u	/
MSTRG.467.1	MSTRG.467	-	-	Nt01	67401747	67402860	u	/
MSTRG.468.1	MSTRG.468	-	-	Nt01	67642654	67643234	u	/
MSTRG.468.2	MSTRG.468	-	-	Nt01	67642736	67643227	u	/
MSTRG.469.1	MSTRG.469	Nitab4.5_0000685g0070	Nitab4.5_0000685g0070.1	Nt01	69116469	69116766	j	/
Nitab4.5_0000685g0070.1	MSTRG.469	Nitab4.5_0000685g0070	Nitab4.5_0000685g0070.1	Nt01	69116661	69116766	=	/
MSTRG.470.1	MSTRG.470	-	-	Nt01	69388368	69389193	u	/
MSTRG.471.1	MSTRG.471	-	-	Nt01	69426481	69427230	u	/
MSTRG.472.1	MSTRG.472	Nitab4.5_0000685g0040	Nitab4.5_0000685g0040.1	Nt01	69620274	69620559	j	Protein SAMBA [SAMBA] [F27G20.14]
MSTRG.472.2	MSTRG.472	Nitab4.5_0000685g0040	Nitab4.5_0000685g0040.1	Nt01	69620282	69621359	j	Protein SAMBA [SAMBA] [F27G20.14]
Nitab4.5_0000685g0040.1	MSTRG.472	Nitab4.5_0000685g0040	Nitab4.5_0000685g0040.1	Nt01	69620375	69620559	=	Protein SAMBA [SAMBA] [F27G20.14]
Nitab4.5_0000685g0020.1	MSTRG.473	Nitab4.5_0000685g0020	Nitab4.5_0000685g0020.1	Nt01	69659870	69659982	=	Heat stress transcription factor A-1a (AtHsfA1a) (AtHsf-13) (Heat shock factor protein 1) (HSF 1) (Heat shock transcription factor 1) (HSTF 1) [HSFA1A] [HSF1] [HSF13] [dl4910c] [FCAALL.107]
MSTRG.474.1	MSTRG.474	Nitab4.5_0000685g0030	Nitab4.5_0000685g0030.1	Nt01	69661844	69662570	p	/
MSTRG.475.1	MSTRG.475	Nitab4.5_0000685g0010	Nitab4.5_0000685g0010.1	Nt01	69918972	69919128	j	/
MSTRG.475.2	MSTRG.475	Nitab4.5_0000685g0010	Nitab4.5_0000685g0010.1	Nt01	69918972	69919128	j	/
MSTRG.475.3	MSTRG.475	Nitab4.5_0000685g0010	Nitab4.5_0000685g0010.1	Nt01	69918975	69919128	j	/
MSTRG.475.4	MSTRG.475	Nitab4.5_0000685g0010	Nitab4.5_0000685g0010.1	Nt01	69918975	69919128	j	/
MSTRG.475.5	MSTRG.475	Nitab4.5_0000685g0010	Nitab4.5_0000685g0010.1	Nt01	69918987	69919128	j	/
MSTRG.475.6	MSTRG.475	Nitab4.5_0000685g0010	Nitab4.5_0000685g0010.1	Nt01	69919021	69919128	j	/
Nitab4.5_0000685g0010.1	MSTRG.475	Nitab4.5_0000685g0010	Nitab4.5_0000685g0010.1	Nt01	69919021	69919128	=	/
MSTRG.476.1	MSTRG.476	-	-	Nt01	70413916	70414256	u	/
MSTRG.477.1	MSTRG.477	-	-	Nt01	71328649	71328870	u	/
MSTRG.477.2	MSTRG.477	-	-	Nt01	71328686	71328870	u	/
MSTRG.477.3	MSTRG.477	-	-	Nt01	71328716	71329792	u	/
MSTRG.478.1	MSTRG.478	-	-	Nt01	71618379	71618771	u	/
MSTRG.478.2	MSTRG.478	-	-	Nt01	71618394	71625744	u	/
MSTRG.478.3	MSTRG.478	-	-	Nt01	71618395	71619105	u	/
MSTRG.479.1	MSTRG.479	Nitab4.5_0003608g0040	Nitab4.5_0003608g0040.1	Nt01	71756792	71757463	j	Protein MEI2-like 4 (AML4) (MEI2-like protein 4) [ML4] [T28J14.230]
MSTRG.479.2	MSTRG.479	Nitab4.5_0003608g0040	Nitab4.5_0003608g0040.1	Nt01	71756816	71757463	j	Protein MEI2-like 1 (AML1) (MEI2-like protein 1) [ML1] [K22G18.9]
MSTRG.479.3	MSTRG.479	Nitab4.5_0003608g0040	Nitab4.5_0003608g0040.1	Nt01	71756816	71757463	j	Protein MEI2-like 4 (AML4) (MEI2-like protein 4) [ML4] [T28J14.230]
MSTRG.479.4	MSTRG.479	Nitab4.5_0003608g0040	Nitab4.5_0003608g0040.1	Nt01	71756878	71757463	j	Protein MEI2-like 1 (AML1) (MEI2-like protein 1) [ML1] [K22G18.9]
MSTRG.479.5	MSTRG.479	Nitab4.5_0003608g0040	Nitab4.5_0003608g0040.1	Nt01	71756878	71757463	j	Protein MEI2-like 4 (AML4) (MEI2-like protein 4) [ML4] [T28J14.230]
MSTRG.479.6	MSTRG.479	Nitab4.5_0003608g0040	Nitab4.5_0003608g0040.1	Nt01	71756898	71757463	j	Protein MEI2-like 4 (AML4) (MEI2-like protein 4) [ML4] [T28J14.230]
Nitab4.5_0003608g0040.1	MSTRG.479	Nitab4.5_0003608g0040	Nitab4.5_0003608g0040.1	Nt01	71757433	71757463	=	Protein MEI2-like 4 (AML4) (MEI2-like protein 4) [ML4] [T28J14.230]
MSTRG.480.1	MSTRG.480	-	-	Nt01	72693658	72693760	u	/
MSTRG.480.2	MSTRG.480	-	-	Nt01	72693672	72693760	u	/
MSTRG.481.1	MSTRG.481	Nitab4.5_0001285g0020	Nitab4.5_0001285g0020.1	Nt01	72696018	72696126	j	/
Nitab4.5_0001285g0020.1	MSTRG.481	Nitab4.5_0001285g0020	Nitab4.5_0001285g0020.1	Nt01	72697347	72697764	=	/
MSTRG.482.1	MSTRG.482	Nitab4.5_0001285g0020	Nitab4.5_0001285g0020.1	Nt01	72702239	72702554	i	/
MSTRG.483.1	MSTRG.483	-	-	Nt01	72756685	72757261	u	/
MSTRG.484.1	MSTRG.484	-	-	Nt01	72989921	72990742	u	/
MSTRG.485.1	MSTRG.485	Nitab4.5_0002931g0030	Nitab4.5_0002931g0030.1	Nt01	73187293	73187452	k	Eyes absent homolog (EC 3.1.3.48) (AtEYA) [EYA]
MSTRG.485.2	MSTRG.485	Nitab4.5_0002931g0030	Nitab4.5_0002931g0030.1	Nt01	73187294	73187452	j	Eyes absent homolog (EC 3.1.3.48) (AtEYA) [EYA]
MSTRG.485.3	MSTRG.485	Nitab4.5_0002931g0030	Nitab4.5_0002931g0030.1	Nt01	73187319	73187452	j	Eyes absent homolog (EC 3.1.3.48) (AtEYA) [EYA]
MSTRG.485.4	MSTRG.485	Nitab4.5_0002931g0030	Nitab4.5_0002931g0030.1	Nt01	73188396	73188650	j	Eyes absent homolog (EC 3.1.3.48) (AtEYA) [EYA]
Nitab4.5_0002931g0030.1	MSTRG.485	Nitab4.5_0002931g0030	Nitab4.5_0002931g0030.1	Nt01	73188396	73188650	=	Eyes absent homolog (EC 3.1.3.48) (AtEYA) [EYA]
MSTRG.486.1	MSTRG.486	-	-	Nt01	73357826	73358108	u	/
MSTRG.487.1	MSTRG.487	-	-	Nt01	73359530	73360177	u	/
MSTRG.487.2	MSTRG.487	-	-	Nt01	73359536	73360172	u	/
MSTRG.488.1	MSTRG.488	Nitab4.5_0002931g0020	Nitab4.5_0002931g0020.1	Nt01	73395811	73396046	n	/
Nitab4.5_0002931g0020.1	MSTRG.488	Nitab4.5_0002931g0020	Nitab4.5_0002931g0020.1	Nt01	73396718	73396843	=	/
Nitab4.5_0002931g0010.1	MSTRG.489	Nitab4.5_0002931g0010	Nitab4.5_0002931g0010.1	Nt01	73513537	73515657	=	Pentatricopeptide repeat-containing protein At5g46580, chloroplastic precursor [F10E10.5]
MSTRG.490.1	MSTRG.490	-	-	Nt01	73516460	73516642	u	Protein phosphatase 2C 29 (EC 3.1.3.16) (AtPP2C29) (Protein POLTERGEIST-LIKE 1) (Protein phosphatase 2C PLL1) (PP2C PLL1) [PLL1] [T32F12.27]
Nitab4.5_0001189g0010.1	MSTRG.491	Nitab4.5_0001189g0010	Nitab4.5_0001189g0010.1	Nt01	73551624	73551958	=	/
MSTRG.492.1	MSTRG.492	Nitab4.5_0001189g0010	Nitab4.5_0001189g0010.1	Nt01	73551650	73551774	x	/
MSTRG.493.1	MSTRG.493	-	-	Nt01	73832584	73832951	u	/
MSTRG.494.1	MSTRG.494	Nitab4.5_0001189g0030	Nitab4.5_0001189g0030.1	Nt01	73959588	73960223	j	Cytochrome b-c1 complex subunit Rieske-1, mitochondrial precursor (EC 7.1.1.8) (Complex III subunit 5-1) (Rieske iron-sulfur protein 1) (RISP1) (Ubiquinol-cytochrome c reductase iron-sulfur subunit 1) [UCR1-1] [T22N19.80]
Nitab4.5_0001189g0030.1	MSTRG.494	Nitab4.5_0001189g0030	Nitab4.5_0001189g0030.1	Nt01	73959612	73960502	=	Cytochrome b-c1 complex subunit Rieske-1, mitochondrial precursor (EC 7.1.1.8) (Complex III subunit 5-1) (Rieske iron-sulfur protein 1) (RISP1) (Ubiquinol-cytochrome c reductase iron-sulfur subunit 1) [UCR1-1] [T22N19.80]
MSTRG.495.1	MSTRG.495	-	-	Nt01	74029550	74029914	u	/
MSTRG.496.1	MSTRG.496	-	-	Nt01	74036609	74038324	u	/
Nitab4.5_0001189g0050.1	MSTRG.497	Nitab4.5_0001189g0050	Nitab4.5_0001189g0050.1	Nt01	74118710	74121232	=	Pentatricopeptide repeat-containing protein At5g55740, chloroplastic precursor (Protein CHLORORESPIRATORY REDUCTION 21) [CRR21] [PCMP-E18] [MDF20.18]
MSTRG.498.1	MSTRG.498	Nitab4.5_0008542g0010	Nitab4.5_0008542g0010.1	Nt01	74795935	74796638	n	Mediator of RNA polymerase II transcription subunit 23 [MED23] [MED23_1] [F26F24.8] [T26J12.1]
MSTRG.498.2	MSTRG.498	Nitab4.5_0008542g0030	Nitab4.5_0008542g0030.1	Nt01	74796081	74796638	j	Mediator of RNA polymerase II transcription subunit 23 [MED23] [MED23_1] [F26F24.8] [T26J12.1]
Nitab4.5_0008542g0030.1	MSTRG.498	Nitab4.5_0008542g0030	Nitab4.5_0008542g0030.1	Nt01	74796440	74796638	=	Mediator of RNA polymerase II transcription subunit 23 [MED23] [MED23_1] [F26F24.8] [T26J12.1]
Nitab4.5_0008542g0040.1	MSTRG.498	Nitab4.5_0008542g0040	Nitab4.5_0008542g0040.1	Nt01	74827902	74828042	=	Mediator of RNA polymerase II transcription subunit 23 [MED23] [MED23_1] [F26F24.8] [T26J12.1]
Nitab4.5_0008542g0020.1	MSTRG.498	Nitab4.5_0008542g0020	Nitab4.5_0008542g0020.1	Nt01	74843183	74843473	=	Mediator of RNA polymerase II transcription subunit 23 [MED23] [MED23_1] [F26F24.8] [T26J12.1]
Nitab4.5_0008542g0010.1	MSTRG.498	Nitab4.5_0008542g0010	Nitab4.5_0008542g0010.1	Nt01	74858295	74858519	=	Mediator of RNA polymerase II transcription subunit 23 [MED23] [MED23_1] [F26F24.8] [T26J12.1]
Nitab4.5_0008542g0070.1	MSTRG.498	Nitab4.5_0008542g0070	Nitab4.5_0008542g0070.1	Nt01	74873768	74873842	=	/
MSTRG.499.1	MSTRG.499	Nitab4.5_0008542g0050	Nitab4.5_0008542g0050.1	Nt01	74870353	74870580	k	/
Nitab4.5_0008542g0050.1	MSTRG.499	Nitab4.5_0008542g0050	Nitab4.5_0008542g0050.1	Nt01	74870799	74871001	=	/
MSTRG.499.3	MSTRG.499	Nitab4.5_0008542g0050	Nitab4.5_0008542g0050.1	Nt01	74871877	74872520	i	Zinc finger BED domain-containing protein DAYSLEEPER (Transposase-like protein DAYSLEEPER) [HAT] [T27B3.40]
MSTRG.500.1	MSTRG.500	-	-	Nt01	75086814	75087034	u	/
MSTRG.501.1	MSTRG.501	-	-	Nt01	75093540	75093820	u	/
MSTRG.502.1	MSTRG.502	-	-	Nt01	75137520	75137919	u	/
MSTRG.503.1	MSTRG.503	-	-	Nt01	75154539	75155180	u	/
MSTRG.504.1	MSTRG.504	-	-	Nt01	75236395	75236745	u	/
MSTRG.505.1	MSTRG.505	-	-	Nt01	75738729	75739342	u	/
MSTRG.505.2	MSTRG.505	-	-	Nt01	75738870	75739342	u	/
MSTRG.506.1	MSTRG.506	Nitab4.5_0002515g0010	Nitab4.5_0002515g0010.1	Nt01	75881941	75882736	j	ADP-ribosylation factor GTPase-activating protein AGD3 (ARF GAP AGD3) (Protein ARF-GAP DOMAIN 3) (AtAGD3) (Protein FORKED 2) (Protein SCARFACE) (Protein VASCULAR NETWORK 3) [AGD3] [FKD2] [SFC] [VAN3] [T31B5.120]
MSTRG.506.2	MSTRG.506	Nitab4.5_0002515g0010	Nitab4.5_0002515g0010.1	Nt01	75881947	75882736	j	ADP-ribosylation factor GTPase-activating protein AGD3 (ARF GAP AGD3) (Protein ARF-GAP DOMAIN 3) (AtAGD3) (Protein FORKED 2) (Protein SCARFACE) (Protein VASCULAR NETWORK 3) [AGD3] [FKD2] [SFC] [VAN3] [T31B5.120]
Nitab4.5_0002515g0010.1	MSTRG.506	Nitab4.5_0002515g0010	Nitab4.5_0002515g0010.1	Nt01	75882692	75882736	=	ADP-ribosylation factor GTPase-activating protein AGD3 (ARF GAP AGD3) (Protein ARF-GAP DOMAIN 3) (AtAGD3) (Protein FORKED 2) (Protein SCARFACE) (Protein VASCULAR NETWORK 3) [AGD3] [FKD2] [SFC] [VAN3] [T31B5.120]
MSTRG.507.1	MSTRG.507	-	-	Nt01	75931444	75931694	u	/
MSTRG.508.1	MSTRG.508	Nitab4.5_0002515g0020	Nitab4.5_0002515g0020.1	Nt01	76194337	76194913	j	Inactive leucine-rich repeat receptor-like protein kinase CORYNE precursor (Protein SUPPRESSOR OF OVEREXPRESSION OF LLP1 2) [CRN] [SOL2] [T31B5.110]
Nitab4.5_0002515g0020.1	MSTRG.508	Nitab4.5_0002515g0020	Nitab4.5_0002515g0020.1	Nt01	76194616	76194916	=	Inactive leucine-rich repeat receptor-like protein kinase CORYNE precursor (Protein SUPPRESSOR OF OVEREXPRESSION OF LLP1 2) [CRN] [SOL2] [T31B5.110]
MSTRG.509.1	MSTRG.509	Nitab4.5_0005013g0010	Nitab4.5_0005013g0010.1	Nt01	77479625	77480859	n	Ubiquitin carboxyl-terminal hydrolase 20 (EC 3.4.19.12) (Deubiquitinating enzyme 20) (AtUBP20) (Ubiquitin thioesterase 20) (Ubiquitin-specific-processing protease 20) [UBP20] [T6K21.70]
MSTRG.509.2	MSTRG.509	Nitab4.5_0005013g0010	Nitab4.5_0005013g0010.1	Nt01	77479813	77480223	j	Ubiquitin carboxyl-terminal hydrolase 20 (EC 3.4.19.12) (Deubiquitinating enzyme 20) (AtUBP20) (Ubiquitin thioesterase 20) (Ubiquitin-specific-processing protease 20) [UBP20] [T6K21.70]
Nitab4.5_0005013g0010.1	MSTRG.509	Nitab4.5_0005013g0010	Nitab4.5_0005013g0010.1	Nt01	77479949	77480220	=	Ubiquitin carboxyl-terminal hydrolase 20 (EC 3.4.19.12) (Deubiquitinating enzyme 20) (AtUBP20) (Ubiquitin thioesterase 20) (Ubiquitin-specific-processing protease 20) [UBP20] [T6K21.70]
MSTRG.510.1	MSTRG.510	-	-	Nt01	77536544	77537207	u	/
MSTRG.510.2	MSTRG.510	-	-	Nt01	77536564	77536640	u	/
MSTRG.511.1	MSTRG.511	-	-	Nt01	77664433	77664603	u	/
MSTRG.511.2	MSTRG.511	-	-	Nt01	77664486	77664603	u	/
MSTRG.512.1	MSTRG.512	-	-	Nt01	77689877	77690015	u	/
MSTRG.512.2	MSTRG.512	-	-	Nt01	77689971	77690015	u	/
MSTRG.513.1	MSTRG.513	-	-	Nt01	78281855	78282171	u	/
Nitab4.5_0001012g0020.1	MSTRG.514	Nitab4.5_0001012g0020	Nitab4.5_0001012g0020.1	Nt01	78359168	78361213	=	Transcription factor MYC2 (AtMYC2) (Basic helix-loop-helix protein 6) (AtbHLH6) (bHLH 6) (Protein JASMONATE INSENSITIVE 1) (R-homologous Arabidopsis protein 1) (RAP-1) (Transcription factor EN 38) (Z-box binding factor 1 protein) (bHLH transcription factor bHLH006) (rd22BP1) [MYC2] [BHLH6] [EN38] [JAI1] [JIN1] [RAP1] [RD22BP1] [ZBF1] [F6N18.4]
MSTRG.515.1	MSTRG.515	-	-	Nt01	78872842	78873117	u	/
MSTRG.516.1	MSTRG.516	-	-	Nt01	79126146	79126254	u	/
Nitab4.5_0001023g0180.1	MSTRG.517	Nitab4.5_0001023g0180	Nitab4.5_0001023g0180.1	Nt01	80139202	80139336	=	Acyl-CoA-binding domain-containing protein 6 (Acyl-CoA binding protein 6) (Acyl-CoA-binding protein) (ACBP) [ACBP6] [F5M6.27]
MSTRG.517.2	MSTRG.517	Nitab4.5_0001023g0180	Nitab4.5_0001023g0180.1	Nt01	80139217	80139336	j	Acyl-CoA-binding domain-containing protein 6 (Acyl-CoA binding protein 6) (Acyl-CoA-binding protein) (ACBP) [ACBP6] [F5M6.27]
Nitab4.5_0001023g0160.1	MSTRG.518	Nitab4.5_0001023g0160	Nitab4.5_0001023g0160.1	Nt01	80142596	80143147	=	/
MSTRG.518.2	MSTRG.518	Nitab4.5_0001023g0160	Nitab4.5_0001023g0160.1	Nt01	80142635	80143144	j	/
MSTRG.518.3	MSTRG.518	Nitab4.5_0001023g0160	Nitab4.5_0001023g0160.1	Nt01	80142780	80143144	j	/
MSTRG.519.1	MSTRG.519	-	-	Nt01	80168254	80168879	u	/
MSTRG.519.2	MSTRG.519	-	-	Nt01	80168254	80168879	u	/
MSTRG.519.3	MSTRG.519	-	-	Nt01	80168254	80168879	u	/
MSTRG.519.4	MSTRG.519	-	-	Nt01	80168259	80168879	u	/
MSTRG.520.1	MSTRG.520	-	-	Nt01	80202285	80202399	u	/
MSTRG.521.1	MSTRG.521	Nitab4.5_0001023g0170	Nitab4.5_0001023g0170.1	Nt01	80225247	80225941	j	/
MSTRG.521.2	MSTRG.521	Nitab4.5_0001023g0170	Nitab4.5_0001023g0170.1	Nt01	80225262	80225826	j	/
Nitab4.5_0001023g0170.1	MSTRG.521	Nitab4.5_0001023g0170	Nitab4.5_0001023g0170.1	Nt01	80227656	80227703	=	/
MSTRG.522.1	MSTRG.522	Nitab4.5_0001023g0040	Nitab4.5_0001023g0040.1	Nt01	80619771	80619992	n	Formin-like protein 14 (AtFH14) [FH14] [F5M6.18]
MSTRG.522.2	MSTRG.522	Nitab4.5_0001023g0040	Nitab4.5_0001023g0040.1	Nt01	80619817	80620104	j	Formin-like protein 14 (AtFH14) [FH14] [F5M6.18]
Nitab4.5_0001023g0040.1	MSTRG.522	Nitab4.5_0001023g0040	Nitab4.5_0001023g0040.1	Nt01	80620219	80620244	=	Formin-like protein 14 (AtFH14) [FH14] [F5M6.18]
MSTRG.522.4	MSTRG.522	Nitab4.5_0001023g0040	Nitab4.5_0001023g0040.1	Nt01	80620247	80620350	n	Formin-like protein 14 (AtFH14) [FH14] [F5M6.18]
Nitab4.5_0001023g0020.1	MSTRG.523	Nitab4.5_0001023g0020	Nitab4.5_0001023g0020.1	Nt01	80640033	80640332	=	Probable LRR receptor-like serine/threonine-protein kinase At3g47570 precursor (EC 2.7.11.1) [F1P2.120]
MSTRG.524.1	MSTRG.524	Nitab4.5_0001023g0010	Nitab4.5_0001023g0010.1	Nt01	80668167	80668238	o	/
Nitab4.5_0001023g0010.1	MSTRG.524	Nitab4.5_0001023g0010	Nitab4.5_0001023g0010.1	Nt01	80668334	80669088	=	/
Nitab4.5_0001023g0030.1	MSTRG.525	Nitab4.5_0001023g0030	Nitab4.5_0001023g0030.1	Nt01	80700662	80700964	=	/
MSTRG.526.1	MSTRG.526	-	-	Nt01	80701661	80701748	u	/
MSTRG.527.1	MSTRG.527	-	-	Nt01	81039560	81040293	u	/
MSTRG.528.1	MSTRG.528	Nitab4.5_0003833g0050	Nitab4.5_0003833g0050.1	Nt01	81093566	81093879	n	/
Nitab4.5_0003833g0050.1	MSTRG.528	Nitab4.5_0003833g0050	Nitab4.5_0003833g0050.1	Nt01	81093568	81093656	=	/
MSTRG.528.3	MSTRG.528	Nitab4.5_0003833g0050	Nitab4.5_0003833g0050.1	Nt01	81093579	81093879	n	/
MSTRG.528.4	MSTRG.528	Nitab4.5_0003833g0050	Nitab4.5_0003833g0050.1	Nt01	81093689	81093879	j	/
MSTRG.529.1	MSTRG.529	Nitab4.5_0003833g0060	Nitab4.5_0003833g0060.1	Nt01	81231446	81231668	j	/
MSTRG.529.2	MSTRG.529	Nitab4.5_0003833g0060	Nitab4.5_0003833g0060.1	Nt01	81231447	81231668	n	/
MSTRG.529.3	MSTRG.529	Nitab4.5_0003833g0060	Nitab4.5_0003833g0060.1	Nt01	81231447	81231668	j	/
MSTRG.529.4	MSTRG.529	Nitab4.5_0003833g0060	Nitab4.5_0003833g0060.1	Nt01	81231447	81231668	n	/
MSTRG.529.5	MSTRG.529	Nitab4.5_0003833g0060	Nitab4.5_0003833g0060.1	Nt01	81231448	81231668	j	/
MSTRG.529.6	MSTRG.529	Nitab4.5_0003833g0060	Nitab4.5_0003833g0060.1	Nt01	81231448	81231668	j	/
MSTRG.529.7	MSTRG.529	Nitab4.5_0003833g0060	Nitab4.5_0003833g0060.1	Nt01	81231449	81231668	j	/
MSTRG.529.8	MSTRG.529	Nitab4.5_0003833g0060	Nitab4.5_0003833g0060.1	Nt01	81231449	81231668	n	/
MSTRG.529.9	MSTRG.529	Nitab4.5_0003833g0060	Nitab4.5_0003833g0060.1	Nt01	81231449	81231668	n	/
MSTRG.529.10	MSTRG.529	Nitab4.5_0003833g0060	Nitab4.5_0003833g0060.1	Nt01	81231450	81231668	o	/
MSTRG.529.11	MSTRG.529	Nitab4.5_0003833g0060	Nitab4.5_0003833g0060.1	Nt01	81231450	81231668	n	/
MSTRG.529.12	MSTRG.529	Nitab4.5_0003833g0060	Nitab4.5_0003833g0060.1	Nt01	81231450	81231668	n	/
MSTRG.529.13	MSTRG.529	Nitab4.5_0003833g0060	Nitab4.5_0003833g0060.1	Nt01	81231450	81231668	o	/
MSTRG.529.14	MSTRG.529	Nitab4.5_0003833g0060	Nitab4.5_0003833g0060.1	Nt01	81231451	81231668	n	/
MSTRG.529.15	MSTRG.529	Nitab4.5_0003833g0060	Nitab4.5_0003833g0060.1	Nt01	81231453	81231668	o	/
MSTRG.529.16	MSTRG.529	Nitab4.5_0003833g0060	Nitab4.5_0003833g0060.1	Nt01	81236896	81236943	k	/
Nitab4.5_0003833g0060.1	MSTRG.529	Nitab4.5_0003833g0060	Nitab4.5_0003833g0060.1	Nt01	81236896	81236943	=	/
MSTRG.529.18	MSTRG.529	-	-	Nt01	81243194	81243213	u	/
Nitab4.5_0003833g0030.1	MSTRG.530	Nitab4.5_0003833g0030	Nitab4.5_0003833g0030.1	Nt01	81236226	81236242	=	Probable leucine-rich repeat receptor-like protein kinase At5g49770 precursor (EC 2.7.11.1) [K2I5.14]
MSTRG.531.1	MSTRG.531	-	-	Nt01	81470971	81471096	u	/
MSTRG.531.2	MSTRG.531	-	-	Nt01	81500180	81500359	u	/
MSTRG.531.3	MSTRG.531	-	-	Nt01	81506564	81506709	u	/
MSTRG.532.1	MSTRG.532	-	-	Nt01	81525787	81526456	u	/
MSTRG.532.2	MSTRG.532	-	-	Nt01	81525787	81526135	u	/
MSTRG.532.3	MSTRG.532	-	-	Nt01	81525787	81526128	u	/
MSTRG.532.4	MSTRG.532	-	-	Nt01	81525787	81526135	u	/
MSTRG.533.1	MSTRG.533	-	-	Nt01	81646685	81647055	u	/
MSTRG.534.1	MSTRG.534	-	-	Nt01	81668289	81668995	u	/
Nitab4.5_0000985g0020.1	MSTRG.535	Nitab4.5_0000985g0020	Nitab4.5_0000985g0020.1	Nt01	81756597	81757093	=	Ubiquinol oxidase 1a, mitochondrial precursor (EC 1.10.3.11) (Alternative oxidase 1a) [AOX1A] [AOX1] [HSR3] [MCB17.11]
MSTRG.535.2	MSTRG.535	Nitab4.5_0000985g0020	Nitab4.5_0000985g0020.1	Nt01	81756598	81756779	j	Ubiquinol oxidase 1a, mitochondrial precursor (EC 1.10.3.11) (Alternative oxidase 1a) [AOX1A] [AOX1] [HSR3] [MCB17.11]
MSTRG.536.1	MSTRG.536	Nitab4.5_0000985g0070	Nitab4.5_0000985g0070.1	Nt01	81812128	81812819	j	/
MSTRG.536.2	MSTRG.536	Nitab4.5_0000985g0070	Nitab4.5_0000985g0070.1	Nt01	81812295	81812819	j	/
MSTRG.536.3	MSTRG.536	Nitab4.5_0000985g0070	Nitab4.5_0000985g0070.1	Nt01	81812305	81812819	j	/
Nitab4.5_0000985g0070.1	MSTRG.536	Nitab4.5_0000985g0070	Nitab4.5_0000985g0070.1	Nt01	81812629	81812819	=	/
MSTRG.537.1	MSTRG.537	Nitab4.5_0000985g0060	Nitab4.5_0000985g0060.1	Nt01	81992042	81992508	j	/
MSTRG.537.2	MSTRG.537	Nitab4.5_0000985g0060	Nitab4.5_0000985g0060.1	Nt01	81992042	81992508	j	/
MSTRG.537.3	MSTRG.537	Nitab4.5_0000985g0060	Nitab4.5_0000985g0060.1	Nt01	81992042	81992508	j	/
MSTRG.537.4	MSTRG.537	Nitab4.5_0000985g0060	Nitab4.5_0000985g0060.1	Nt01	81992042	81992508	j	/
MSTRG.537.5	MSTRG.537	Nitab4.5_0000985g0060	Nitab4.5_0000985g0060.1	Nt01	81992042	81992508	j	/
Nitab4.5_0000985g0060.1	MSTRG.537	Nitab4.5_0000985g0060	Nitab4.5_0000985g0060.1	Nt01	81992042	81992508	=	/
Nitab4.5_0004157g0020.1	MSTRG.538	Nitab4.5_0004157g0020	Nitab4.5_0004157g0020.1	Nt01	82216260	82216604	=	Serine/threonine-protein kinase-like protein CCR1 precursor (EC 2.7.11.1) (Protein CRINKLY 4 RELATED 1) (AtCRR1) [CCR1] [CRR1] [F11F8.37] [F8A24.17]
MSTRG.539.1	MSTRG.539	Nitab4.5_0004157g0010	Nitab4.5_0004157g0010.1	Nt01	82217134	82217819	k	/
Nitab4.5_0004157g0010.1	MSTRG.539	Nitab4.5_0004157g0010	Nitab4.5_0004157g0010.1	Nt01	82217160	82217819	=	/
MSTRG.539.3	MSTRG.539	Nitab4.5_0004157g0010	Nitab4.5_0004157g0010.1	Nt01	82217164	82217664	j	/
MSTRG.539.4	MSTRG.539	Nitab4.5_0004157g0010	Nitab4.5_0004157g0010.1	Nt01	82217225	82217844	j	/
MSTRG.539.5	MSTRG.539	Nitab4.5_0004157g0010	Nitab4.5_0004157g0010.1	Nt01	82218624	82218648	j	/
MSTRG.540.1	MSTRG.540	-	-	Nt01	82276586	82276889	u	/
MSTRG.540.2	MSTRG.540	-	-	Nt01	82276586	82276889	u	/
MSTRG.540.3	MSTRG.540	-	-	Nt01	82276617	82276889	u	/
MSTRG.540.4	MSTRG.540	-	-	Nt01	82276632	82276889	u	/
MSTRG.540.5	MSTRG.540	-	-	Nt01	82276632	82276814	u	/
MSTRG.540.6	MSTRG.540	-	-	Nt01	82276701	82276889	u	/
MSTRG.541.1	MSTRG.541	-	-	Nt01	82823344	82823875	u	DNA polymerase I A, chloroplastic/mitochondrial precursor (EC 2.7.7.7) (DNA polymerase PolI-like B) (AtPolI-like A) (Polymerase gamma 2) (POLGAMMA2) [POLIA] [F8A12.8]
MSTRG.541.2	MSTRG.541	-	-	Nt01	82823454	82823875	u	DNA polymerase I B, chloroplastic/mitochondrial precursor (EC 2.7.7.7) (DNA polymerase PolI-like B) (AtPolI-like B) (Polymerase gamma 1) (POLGAMMA1) [POLIB] [K10D20.8]
MSTRG.541.3	MSTRG.541	-	-	Nt01	82823454	82823875	u	DNA polymerase I A, chloroplastic/mitochondrial precursor (EC 2.7.7.7) (DNA polymerase PolI-like B) (AtPolI-like A) (Polymerase gamma 2) (POLGAMMA2) [POLIA] [F8A12.8]
MSTRG.541.4	MSTRG.541	-	-	Nt01	82823494	82823875	u	DNA polymerase I A, chloroplastic/mitochondrial precursor (EC 2.7.7.7) (DNA polymerase PolI-like B) (AtPolI-like A) (Polymerase gamma 2) (POLGAMMA2) [POLIA] [F8A12.8]
MSTRG.541.5	MSTRG.541	-	-	Nt01	82823506	82823875	u	DNA polymerase I A, chloroplastic/mitochondrial precursor (EC 2.7.7.7) (DNA polymerase PolI-like B) (AtPolI-like A) (Polymerase gamma 2) (POLGAMMA2) [POLIA] [F8A12.8]
MSTRG.541.6	MSTRG.541	-	-	Nt01	82823516	82823875	u	DNA polymerase I A, chloroplastic/mitochondrial precursor (EC 2.7.7.7) (DNA polymerase PolI-like B) (AtPolI-like A) (Polymerase gamma 2) (POLGAMMA2) [POLIA] [F8A12.8]
MSTRG.541.7	MSTRG.541	-	-	Nt01	82824980	82825249	u	DNA polymerase I A, chloroplastic/mitochondrial precursor (EC 2.7.7.7) (DNA polymerase PolI-like B) (AtPolI-like A) (Polymerase gamma 2) (POLGAMMA2) [POLIA] [F8A12.8]
MSTRG.541.8	MSTRG.541	-	-	Nt01	82824980	82825249	u	DNA polymerase I A, chloroplastic/mitochondrial precursor (EC 2.7.7.7) (DNA polymerase PolI-like B) (AtPolI-like A) (Polymerase gamma 2) (POLGAMMA2) [POLIA] [F8A12.8]
MSTRG.541.9	MSTRG.541	-	-	Nt01	82827778	82832168	u	/
MSTRG.541.10	MSTRG.541	-	-	Nt01	82831897	82832520	u	DNA polymerase I B, chloroplastic/mitochondrial precursor (EC 2.7.7.7) (DNA polymerase PolI-like B) (AtPolI-like B) (Polymerase gamma 1) (POLGAMMA1) [POLIB] [K10D20.8]
MSTRG.542.1	MSTRG.542	-	-	Nt01	82839040	82839638	u	/
MSTRG.542.2	MSTRG.542	-	-	Nt01	82839060	82841807	u	/
MSTRG.543.1	MSTRG.543	-	-	Nt01	82839060	82839252	u	/
MSTRG.544.1	MSTRG.544	-	-	Nt01	82930055	82932128	u	Sodium-dependent phosphate transport protein 1, chloroplastic precursor (Anion transporter 1) (Na(+)/PI cotransporter 1) (Phosphate transporter PHT4;1) (Sodium/phosphate cotransporter 1) [ANTR1] [PHT4;1] [T27A16.25]
MSTRG.545.1	MSTRG.545	Nitab4.5_0002930g0010	Nitab4.5_0002930g0010.1	Nt01	83925809	83926256	j	/
MSTRG.545.2	MSTRG.545	Nitab4.5_0002930g0010	Nitab4.5_0002930g0010.1	Nt01	83925831	83926256	j	/
Nitab4.5_0002930g0010.1	MSTRG.545	Nitab4.5_0002930g0010	Nitab4.5_0002930g0010.1	Nt01	83926043	83926256	=	/
MSTRG.546.1	MSTRG.546	Nitab4.5_0002930g0030	Nitab4.5_0002930g0030.1	Nt01	83973813	83974184	j	/
Nitab4.5_0002930g0030.1	MSTRG.546	Nitab4.5_0002930g0030	Nitab4.5_0002930g0030.1	Nt01	83974061	83974184	=	/
MSTRG.547.1	MSTRG.547	Nitab4.5_0002941g0070	Nitab4.5_0002941g0070.1	Nt01	84040625	84041821	o	/
Nitab4.5_0002941g0070.1	MSTRG.547	Nitab4.5_0002941g0070	Nitab4.5_0002941g0070.1	Nt01	84040955	84043259	=	Putative pentatricopeptide repeat-containing protein At1g31840 [F5M6.15]
MSTRG.548.1	MSTRG.548	Nitab4.5_0002941g0060	Nitab4.5_0002941g0060.1	Nt01	84044351	84044801	j	ATP-dependent Clp protease proteolytic subunit 4, chloroplastic precursor (EC 3.4.21.92) (Endopeptidase ClpP4) (nClpP4) (nClpP3) [CLPP4] [NCLPP3] [NCLPP4] [MFC19.5]
MSTRG.548.2	MSTRG.548	Nitab4.5_0002941g0060	Nitab4.5_0002941g0060.1	Nt01	84044361	84045443	j	ATP-dependent Clp protease proteolytic subunit 4, chloroplastic precursor (EC 3.4.21.92) (Endopeptidase ClpP4) (nClpP4) (nClpP3) [CLPP4] [NCLPP3] [NCLPP4] [MFC19.5]
Nitab4.5_0002941g0060.1	MSTRG.548	Nitab4.5_0002941g0060	Nitab4.5_0002941g0060.1	Nt01	84044417	84044801	=	ATP-dependent Clp protease proteolytic subunit 4, chloroplastic precursor (EC 3.4.21.92) (Endopeptidase ClpP4) (nClpP4) (nClpP3) [CLPP4] [NCLPP3] [NCLPP4] [MFC19.5]
MSTRG.549.1	MSTRG.549	-	-	Nt01	84178423	84178673	u	/
MSTRG.550.1	MSTRG.550	-	-	Nt01	84284697	84285120	u	/
MSTRG.551.1	MSTRG.551	Nitab4.5_0002941g0020	Nitab4.5_0002941g0020.1	Nt01	84286063	84286214	j	Anamorsin homolog (Fe-S cluster assembly protein DRE2 homolog) [F20L16.120]
Nitab4.5_0002941g0020.1	MSTRG.551	Nitab4.5_0002941g0020	Nitab4.5_0002941g0020.1	Nt01	84286072	84286214	=	Anamorsin homolog (Fe-S cluster assembly protein DRE2 homolog) [F20L16.120]
MSTRG.551.3	MSTRG.551	Nitab4.5_0002941g0020	Nitab4.5_0002941g0020.1	Nt01	84286077	84286214	j	Anamorsin homolog (Fe-S cluster assembly protein DRE2 homolog) [F20L16.120]
MSTRG.552.1	MSTRG.552	Nitab4.5_0002941g0010	Nitab4.5_0002941g0010.1	Nt01	84298995	84299315	j	Probable ribosomal protein S11, mitochondrial precursor (MRP-S11) (S11mt) (Protein NUCLEAR FUSION DEFECTIVE 3, mitochondrial) [NFD3] [F5M6.25]
MSTRG.552.2	MSTRG.552	Nitab4.5_0002941g0010	Nitab4.5_0002941g0010.1	Nt01	84299005	84299094	j	Probable ribosomal protein S11, mitochondrial precursor (MRP-S11) (S11mt) (Protein NUCLEAR FUSION DEFECTIVE 3, mitochondrial) [NFD3] [F5M6.25]
MSTRG.552.3	MSTRG.552	Nitab4.5_0002941g0010	Nitab4.5_0002941g0010.1	Nt01	84299015	84299092	j	Probable ribosomal protein S11, mitochondrial precursor (MRP-S11) (S11mt) (Protein NUCLEAR FUSION DEFECTIVE 3, mitochondrial) [NFD3] [F5M6.25]
Nitab4.5_0002941g0010.1	MSTRG.552	Nitab4.5_0002941g0010	Nitab4.5_0002941g0010.1	Nt01	84299222	84299315	=	Probable ribosomal protein S11, mitochondrial precursor (MRP-S11) (S11mt) (Protein NUCLEAR FUSION DEFECTIVE 3, mitochondrial) [NFD3] [F5M6.25]
MSTRG.553.1	MSTRG.553	-	-	Nt01	84377632	84378746	u	/
MSTRG.554.1	MSTRG.554	-	-	Nt01	84734744	84734994	u	/
MSTRG.555.1	MSTRG.555	Nitab4.5_0003055g0010	Nitab4.5_0003055g0010.1	Nt01	85308996	85310244	j	Homeobox-leucine zipper protein HDG5 (HD-ZIP protein HDG5) (Homeodomain GLABRA 2-like protein 5) (Homeodomain transcription factor HDG5) (Protein HOMEODOMAIN GLABROUS 5) [HDG5] [HDGL2-5] [MQD22.1]
MSTRG.555.2	MSTRG.555	Nitab4.5_0003055g0010	Nitab4.5_0003055g0010.1	Nt01	85309022	85310244	j	Homeobox-leucine zipper protein HDG5 (HD-ZIP protein HDG5) (Homeodomain GLABRA 2-like protein 5) (Homeodomain transcription factor HDG5) (Protein HOMEODOMAIN GLABROUS 5) [HDG5] [HDGL2-5] [MQD22.1]
MSTRG.555.3	MSTRG.555	Nitab4.5_0003055g0010	Nitab4.5_0003055g0010.1	Nt01	85309692	85310244	j	Homeobox-leucine zipper protein HDG5 (HD-ZIP protein HDG5) (Homeodomain GLABRA 2-like protein 5) (Homeodomain transcription factor HDG5) (Protein HOMEODOMAIN GLABROUS 5) [HDG5] [HDGL2-5] [MQD22.1]
Nitab4.5_0003055g0010.1	MSTRG.555	Nitab4.5_0003055g0010	Nitab4.5_0003055g0010.1	Nt01	85309726	85310244	=	Homeobox-leucine zipper protein HDG5 (HD-ZIP protein HDG5) (Homeodomain GLABRA 2-like protein 5) (Homeodomain transcription factor HDG5) (Protein HOMEODOMAIN GLABROUS 5) [HDG5] [HDGL2-5] [MQD22.1]
MSTRG.556.1	MSTRG.556	-	-	Nt01	85589905	85590240	u	/
MSTRG.557.1	MSTRG.557	-	-	Nt01	86688729	86689920	u	/
MSTRG.558.1	MSTRG.558	Nitab4.5_0000179g0020	Nitab4.5_0000179g0020.1	Nt01	86740721	86740866	n	/
MSTRG.558.2	MSTRG.558	Nitab4.5_0000179g0020	Nitab4.5_0000179g0020.1	Nt01	86740721	86740866	n	/
MSTRG.558.3	MSTRG.558	Nitab4.5_0000179g0020	Nitab4.5_0000179g0020.1	Nt01	86740726	86740866	n	/
MSTRG.558.4	MSTRG.558	Nitab4.5_0000179g0020	Nitab4.5_0000179g0020.1	Nt01	86740732	86740866	n	/
MSTRG.558.5	MSTRG.558	Nitab4.5_0000179g0020	Nitab4.5_0000179g0020.1	Nt01	86740755	86740866	n	/
Nitab4.5_0000179g0020.1	MSTRG.558	Nitab4.5_0000179g0020	Nitab4.5_0000179g0020.1	Nt01	86742960	86743189	=	/
MSTRG.559.1	MSTRG.559	Nitab4.5_0000179g0010	Nitab4.5_0000179g0010.1	Nt01	86759816	86759935	k	Cellulose synthase-like protein D3 (EC 2.4.1.-) (AtCslD3) (Protein KOJAK) [CSLD3] [KJK] [T17B22.26]
MSTRG.559.2	MSTRG.559	Nitab4.5_0000179g0010	Nitab4.5_0000179g0010.1	Nt01	86759816	86759935	j	Cellulose synthase-like protein D3 (EC 2.4.1.-) (AtCslD3) (Protein KOJAK) [CSLD3] [KJK] [T17B22.26]
MSTRG.559.3	MSTRG.559	Nitab4.5_0000179g0010	Nitab4.5_0000179g0010.1	Nt01	86759816	86760794	j	Cellulose synthase-like protein D3 (EC 2.4.1.-) (AtCslD3) (Protein KOJAK) [CSLD3] [KJK] [T17B22.26]
MSTRG.559.4	MSTRG.559	Nitab4.5_0000179g0010	Nitab4.5_0000179g0010.1	Nt01	86759816	86760794	j	Cellulose synthase-like protein D3 (EC 2.4.1.-) (AtCslD3) (Protein KOJAK) [CSLD3] [KJK] [T17B22.26]
MSTRG.559.5	MSTRG.559	Nitab4.5_0000179g0010	Nitab4.5_0000179g0010.1	Nt01	86759962	86760145	j	Cellulose synthase-like protein D3 (EC 2.4.1.-) (AtCslD3) (Protein KOJAK) [CSLD3] [KJK] [T17B22.26]
MSTRG.559.6	MSTRG.559	Nitab4.5_0000179g0010	Nitab4.5_0000179g0010.1	Nt01	86760101	86760145	j	Cellulose synthase-like protein D3 (EC 2.4.1.-) (AtCslD3) (Protein KOJAK) [CSLD3] [KJK] [T17B22.26]
Nitab4.5_0000179g0010.1	MSTRG.559	Nitab4.5_0000179g0010	Nitab4.5_0000179g0010.1	Nt01	86761237	86762093	=	Cellulose synthase-like protein D3 (EC 2.4.1.-) (AtCslD3) (Protein KOJAK) [CSLD3] [KJK] [T17B22.26]
MSTRG.560.1	MSTRG.560	-	-	Nt01	86765176	86765457	u	/
Nitab4.5_0000179g0040.1	MSTRG.561	Nitab4.5_0000179g0040	Nitab4.5_0000179g0040.1	Nt01	87152319	87152871	=	Probable xyloglucan endotransglucosylase/hydrolase protein 30 precursor (EC 2.4.1.207) (At-XTH30) (XTH-30) [XTH30] [XTR4] [F3C3.5]
MSTRG.562.1	MSTRG.562	Nitab4.5_0000179g0050	Nitab4.5_0000179g0050.1	Nt01	87175947	87176430	n	/
MSTRG.562.2	MSTRG.562	Nitab4.5_0000179g0050	Nitab4.5_0000179g0050.1	Nt01	87175957	87176430	n	/
MSTRG.562.3	MSTRG.562	Nitab4.5_0000179g0050	Nitab4.5_0000179g0050.1	Nt01	87175966	87176430	j	/
MSTRG.562.4	MSTRG.562	Nitab4.5_0000179g0050	Nitab4.5_0000179g0050.1	Nt01	87176274	87176430	n	/
Nitab4.5_0000179g0050.1	MSTRG.562	Nitab4.5_0000179g0050	Nitab4.5_0000179g0050.1	Nt01	87177689	87177806	=	/
MSTRG.563.1	MSTRG.563	Nitab4.5_0000179g0070	Nitab4.5_0000179g0070.1	Nt01	87231526	87232484	j	/
Nitab4.5_0000179g0070.1	MSTRG.563	Nitab4.5_0000179g0070	Nitab4.5_0000179g0070.1	Nt01	87231674	87232484	=	/
MSTRG.564.1	MSTRG.564	Nitab4.5_0000179g0100	Nitab4.5_0000179g0100.1	Nt01	87353010	87353471	j	bZIP transcription factor 16 (AtbZIP16) [BZIP16]
MSTRG.564.2	MSTRG.564	Nitab4.5_0000179g0100	Nitab4.5_0000179g0100.1	Nt01	87353010	87353471	j	bZIP transcription factor 16 (AtbZIP16) [BZIP16]
Nitab4.5_0000179g0100.1	MSTRG.564	Nitab4.5_0000179g0100	Nitab4.5_0000179g0100.1	Nt01	87353355	87353504	=	bZIP transcription factor 16 (AtbZIP16) [BZIP16]
MSTRG.565.1	MSTRG.565	-	-	Nt01	87370496	87370726	u	/
MSTRG.565.2	MSTRG.565	-	-	Nt01	87370581	87370726	u	/
MSTRG.566.1	MSTRG.566	-	-	Nt01	87973549	87974088	u	/
MSTRG.566.2	MSTRG.566	-	-	Nt01	87973591	87974088	u	/
Nitab4.5_0005025g0020.1	MSTRG.567	Nitab4.5_0005025g0020	Nitab4.5_0005025g0020.1	Nt01	88355016	88355159	=	Nascent polypeptide-associated complex subunit beta [T18K17.10]
MSTRG.568.1	MSTRG.568	-	-	Nt01	88372725	88372992	u	/
MSTRG.568.2	MSTRG.568	-	-	Nt01	88382511	88383055	u	/
MSTRG.569.1	MSTRG.569	-	-	Nt01	88395321	88395363	u	Mediator of RNA polymerase II transcription subunit 23 [MED23] [MED23_1] [F26F24.8] [T26J12.1]
MSTRG.569.2	MSTRG.569	-	-	Nt01	88406839	88407335	u	Mediator of RNA polymerase II transcription subunit 23 [MED23] [MED23_1] [F26F24.8] [T26J12.1]
MSTRG.570.1	MSTRG.570	-	-	Nt01	88398591	88398764	u	/
MSTRG.571.1	MSTRG.571	Nitab4.5_0005025g0010	Nitab4.5_0005025g0010.1	Nt01	88433575	88433799	n	Mediator of RNA polymerase II transcription subunit 23 [MED23] [MED23_1] [F26F24.8] [T26J12.1]
MSTRG.571.2	MSTRG.571	Nitab4.5_0005025g0010	Nitab4.5_0005025g0010.1	Nt01	88433602	88433799	n	Mediator of RNA polymerase II transcription subunit 23 [MED23] [MED23_1] [F26F24.8] [T26J12.1]
MSTRG.571.3	MSTRG.571	Nitab4.5_0005025g0010	Nitab4.5_0005025g0010.1	Nt01	88433602	88433799	n	Mediator of RNA polymerase II transcription subunit 23 [MED23] [MED23_1] [F26F24.8] [T26J12.1]
MSTRG.571.4	MSTRG.571	Nitab4.5_0005025g0010	Nitab4.5_0005025g0010.1	Nt01	88433605	88433799	n	Mediator of RNA polymerase II transcription subunit 23 [MED23] [MED23_1] [F26F24.8] [T26J12.1]
MSTRG.571.5	MSTRG.571	Nitab4.5_0005025g0010	Nitab4.5_0005025g0010.1	Nt01	88433629	88433799	n	Mediator of RNA polymerase II transcription subunit 23 [MED23] [MED23_1] [F26F24.8] [T26J12.1]
MSTRG.571.6	MSTRG.571	Nitab4.5_0005025g0010	Nitab4.5_0005025g0010.1	Nt01	88433629	88433799	n	Mediator of RNA polymerase II transcription subunit 23 [MED23] [MED23_1] [F26F24.8] [T26J12.1]
MSTRG.571.7	MSTRG.571	Nitab4.5_0005025g0010	Nitab4.5_0005025g0010.1	Nt01	88433630	88433799	n	Mediator of RNA polymerase II transcription subunit 23 [MED23] [MED23_1] [F26F24.8] [T26J12.1]
MSTRG.571.8	MSTRG.571	Nitab4.5_0005025g0010	Nitab4.5_0005025g0010.1	Nt01	88433632	88433799	n	Mediator of RNA polymerase II transcription subunit 23 [MED23] [MED23_1] [F26F24.8] [T26J12.1]
Nitab4.5_0005025g0010.1	MSTRG.571	Nitab4.5_0005025g0010	Nitab4.5_0005025g0010.1	Nt01	88433747	88433799	=	Mediator of RNA polymerase II transcription subunit 23 [MED23] [MED23_1] [F26F24.8] [T26J12.1]
MSTRG.572.1	MSTRG.572	-	-	Nt01	88471985	88472928	u	Mediator of RNA polymerase II transcription subunit 23 [MED23] [MED23_1] [F26F24.8] [T26J12.1]
MSTRG.572.2	MSTRG.572	Nitab4.5_0004746g0010	Nitab4.5_0004746g0010.1	Nt01	88471985	88473088	y	Mediator of RNA polymerase II transcription subunit 23 [MED23] [MED23_1] [F26F24.8] [T26J12.1]
MSTRG.572.3	MSTRG.572	-	-	Nt01	88471985	88473088	u	Mediator of RNA polymerase II transcription subunit 23 [MED23] [MED23_1] [F26F24.8] [T26J12.1]
MSTRG.572.4	MSTRG.572	-	-	Nt01	88472685	88472928	u	/
MSTRG.572.5	MSTRG.572	-	-	Nt01	88472767	88472928	u	/
MSTRG.572.6	MSTRG.572	-	-	Nt01	88472779	88472928	u	/
MSTRG.572.7	MSTRG.572	-	-	Nt01	88472787	88472928	u	/
MSTRG.572.8	MSTRG.572	-	-	Nt01	88472827	88472928	u	/
MSTRG.572.9	MSTRG.572	-	-	Nt01	88472828	88472928	u	/
MSTRG.572.10	MSTRG.572	-	-	Nt01	88472829	88472928	u	/
Nitab4.5_0004746g0010.1	MSTRG.572	Nitab4.5_0004746g0010	Nitab4.5_0004746g0010.1	Nt01	88484044	88484187	=	/
MSTRG.573.1	MSTRG.573	-	-	Nt01	89153601	89154020	u	/
MSTRG.574.1	MSTRG.574	-	-	Nt01	89154365	89154878	u	Uncharacterized mitochondrial protein AtMg01250 (ORF102)
MSTRG.575.1	MSTRG.575	Nitab4.5_0004255g0020	Nitab4.5_0004255g0020.1	Nt01	89158337	89158595	j	/
MSTRG.575.2	MSTRG.575	Nitab4.5_0004255g0020	Nitab4.5_0004255g0020.1	Nt01	89159077	89159457	j	/
MSTRG.575.3	MSTRG.575	Nitab4.5_0004255g0020	Nitab4.5_0004255g0020.1	Nt01	89159210	89159457	j	/
Nitab4.5_0004255g0020.1	MSTRG.575	Nitab4.5_0004255g0020	Nitab4.5_0004255g0020.1	Nt01	89159255	89159457	=	/
MSTRG.576.1	MSTRG.576	-	-	Nt01	89166491	89166572	u	/
MSTRG.577.1	MSTRG.577	-	-	Nt01	89588176	89588220	u	/
MSTRG.577.2	MSTRG.577	-	-	Nt01	89588454	89588520	u	/
MSTRG.578.1	MSTRG.578	-	-	Nt01	89607328	89607769	u	/
Nitab4.5_0003087g0040.1	MSTRG.579	Nitab4.5_0003087g0040	Nitab4.5_0003087g0040.1	Nt01	89654117	89654212	=	G-type lectin S-receptor-like serine/threonine-protein kinase At4g03230 precursor (EC 2.7.11.1) [F4C21.16]
MSTRG.580.1	MSTRG.580	Nitab4.5_0002012g0020	Nitab4.5_0002012g0020.1	Nt01	89885774	89886024	j	Thioredoxin-like protein Clot (Thioredoxin Clot) (AtClot) [MBD2.4]
Nitab4.5_0002012g0020.1	MSTRG.580	Nitab4.5_0002012g0020	Nitab4.5_0002012g0020.1	Nt01	89885780	89886024	=	Thioredoxin-like protein Clot (Thioredoxin Clot) (AtClot) [MBD2.4]
MSTRG.581.1	MSTRG.581	-	-	Nt01	89893944	89894132	u	/
Nitab4.5_0002012g0030.1	MSTRG.582	Nitab4.5_0002012g0030	Nitab4.5_0002012g0030.1	Nt01	89904136	89904462	=	30S ribosomal protein 2, chloroplastic precursor (Chloroplastic small ribosomal subunit protein cS22) (Plastid-specific 30S ribosomal protein 2, chloroplastic) (PSRP-2) [PSRP2] [F4F15.260]
Nitab4.5_0002012g0040.1	MSTRG.583	Nitab4.5_0002012g0040	Nitab4.5_0002012g0040.1	Nt01	90053632	90053865	=	/
Nitab4.5_0002012g0010.1	MSTRG.584	Nitab4.5_0002012g0010	Nitab4.5_0002012g0010.1	Nt01	90055635	90055802	=	/
MSTRG.585.1	MSTRG.585	-	-	Nt01	90083955	90084221	u	/
MSTRG.586.1	MSTRG.586	-	-	Nt01	90271354	90272227	u	/
MSTRG.587.1	MSTRG.587	Nitab4.5_0002430g0070	Nitab4.5_0002430g0070.1	Nt01	90639222	90639531	j	MLP-like protein 43 [MLP43] [F15H11.12]
Nitab4.5_0002430g0070.1	MSTRG.587	Nitab4.5_0002430g0070	Nitab4.5_0002430g0070.1	Nt01	90639308	90639531	=	MLP-like protein 43 [MLP43] [F15H11.12]
MSTRG.588.1	MSTRG.588	Nitab4.5_0002430g0050	Nitab4.5_0002430g0050.1	Nt01	90687351	90687698	j	Agamous-like MADS-box protein AGL17 [AGL17] [T9I22.7]
Nitab4.5_0002430g0050.1	MSTRG.588	Nitab4.5_0002430g0050	Nitab4.5_0002430g0050.1	Nt01	90687930	90688058	=	Agamous-like MADS-box protein AGL16 [AGL16] [F28O9.80]
MSTRG.589.1	MSTRG.589	Nitab4.5_0002430g0040	Nitab4.5_0002430g0040.1	Nt01	90760239	90760404	n	/
MSTRG.589.2	MSTRG.589	Nitab4.5_0002430g0040	Nitab4.5_0002430g0040.1	Nt01	90760254	90760404	j	/
MSTRG.589.3	MSTRG.589	Nitab4.5_0002430g0040	Nitab4.5_0002430g0040.1	Nt01	90760260	90760404	j	/
MSTRG.589.4	MSTRG.589	Nitab4.5_0002430g0040	Nitab4.5_0002430g0040.1	Nt01	90760260	90760404	j	/
MSTRG.589.5	MSTRG.589	Nitab4.5_0002430g0040	Nitab4.5_0002430g0040.1	Nt01	90760272	90760404	j	/
MSTRG.589.6	MSTRG.589	Nitab4.5_0002430g0040	Nitab4.5_0002430g0040.1	Nt01	90760287	90760404	j	/
Nitab4.5_0002430g0040.1	MSTRG.589	Nitab4.5_0002430g0040	Nitab4.5_0002430g0040.1	Nt01	90760489	90760580	=	/
MSTRG.589.8	MSTRG.589	Nitab4.5_0002430g0040	Nitab4.5_0002430g0040.1	Nt01	90762309	90763310	n	/
MSTRG.590.1	MSTRG.590	-	-	Nt01	90877655	90878025	u	/
MSTRG.591.1	MSTRG.591	-	-	Nt01	90886994	90887465	u	/
Nitab4.5_0002430g0010.1	MSTRG.592	Nitab4.5_0002430g0010	Nitab4.5_0002430g0010.1	Nt01	90898146	90898633	=	/
MSTRG.592.2	MSTRG.592	Nitab4.5_0002430g0010	Nitab4.5_0002430g0010.1	Nt01	90898232	90898608	j	/
Nitab4.5_0002430g0030.1	MSTRG.593	Nitab4.5_0002430g0030	Nitab4.5_0002430g0030.1	Nt01	90902019	90902786	=	Protein NETWORKED 1A [NET1A] [MWI23.16]
Nitab4.5_0002430g0020.1	MSTRG.594	Nitab4.5_0002430g0020	Nitab4.5_0002430g0020.1	Nt01	90902862	90903230	=	Protein NETWORKED 1B [NET1B] [dl3420w]
MSTRG.595.1	MSTRG.595	-	-	Nt01	91193082	91193810	u	/
MSTRG.595.2	MSTRG.595	-	-	Nt01	91193082	91193810	u	/
MSTRG.595.3	MSTRG.595	-	-	Nt01	91193104	91193730	u	/
MSTRG.596.1	MSTRG.596	-	-	Nt01	91195943	91196945	u	/
MSTRG.596.2	MSTRG.596	-	-	Nt01	91198048	91198227	u	/
MSTRG.597.1	MSTRG.597	-	-	Nt01	91213068	91214190	u	/
MSTRG.598.1	MSTRG.598	-	-	Nt01	91422578	91422949	u	/
MSTRG.598.2	MSTRG.598	-	-	Nt01	91425048	91425276	u	/
MSTRG.598.3	MSTRG.598	-	-	Nt01	91426365	91426986	u	/
MSTRG.599.1	MSTRG.599	-	-	Nt01	91904221	91904475	u	/
MSTRG.600.1	MSTRG.600	-	-	Nt01	91911843	91911916	u	DNA polymerase I A, chloroplastic/mitochondrial precursor (EC 2.7.7.7) (DNA polymerase PolI-like B) (AtPolI-like A) (Polymerase gamma 2) (POLGAMMA2) [POLIA] [F8A12.8]
MSTRG.600.2	MSTRG.600	-	-	Nt01	91913187	91913675	u	DNA polymerase I B, chloroplastic/mitochondrial precursor (EC 2.7.7.7) (DNA polymerase PolI-like B) (AtPolI-like B) (Polymerase gamma 1) (POLGAMMA1) [POLIB] [K10D20.8]
Nitab4.5_0000834g0010.1	MSTRG.601	Nitab4.5_0000834g0010	Nitab4.5_0000834g0010.1	Nt01	91951233	91951287	=	/
MSTRG.602.1	MSTRG.602	Nitab4.5_0000834g0020	Nitab4.5_0000834g0020.1	Nt01	92277102	92277594	j	/
MSTRG.602.2	MSTRG.602	Nitab4.5_0000834g0020	Nitab4.5_0000834g0020.1	Nt01	92277143	92277594	j	/
Nitab4.5_0000834g0020.1	MSTRG.602	Nitab4.5_0000834g0020	Nitab4.5_0000834g0020.1	Nt01	92279204	92279609	=	/
MSTRG.602.4	MSTRG.602	Nitab4.5_0000834g0020	Nitab4.5_0000834g0020.1	Nt01	92280521	92280852	j	/
MSTRG.603.1	MSTRG.603	-	-	Nt01	92471727	92471980	u	Lysophospholipid acyltransferase LPEAT2 (EC 2.3.1.25) (Lysophosphatidylethanolamine acyltransferase 2) (AtLPEAT2) [LPEAT2] [F17K2.20]
MSTRG.604.1	MSTRG.604	Nitab4.5_0002360g0010	Nitab4.5_0002360g0010.1	Nt01	93881158	93881681	m	F-box/FBD/LRR-repeat protein At1g13570 [F13B4.6]
Nitab4.5_0002360g0010.1	MSTRG.604	Nitab4.5_0002360g0010	Nitab4.5_0002360g0010.1	Nt01	93881388	93881681	=	F-box/FBD/LRR-repeat protein At1g13570 [F13B4.6]
MSTRG.605.1	MSTRG.605	-	-	Nt01	94211105	94211635	u	/
MSTRG.606.1	MSTRG.606	-	-	Nt01	94212465	94212783	u	/
MSTRG.606.2	MSTRG.606	-	-	Nt01	94212516	94213761	u	/
MSTRG.607.1	MSTRG.607	-	-	Nt01	94221274	94221497	u	/
MSTRG.608.1	MSTRG.608	-	-	Nt01	94526301	94527260	u	/
MSTRG.609.1	MSTRG.609	-	-	Nt01	94528804	94529778	u	/
Nitab4.5_0002397g0040.1	MSTRG.610	Nitab4.5_0002397g0040	Nitab4.5_0002397g0040.1	Nt01	94579843	94580042	=	Abscisic acid 8'-hydroxylase 1 (EC 1.14.14.137) (ABA 8'-hydroxylase 1) (Cytochrome P450 707A1) [CYP707A1] [T18B16.200]
MSTRG.610.2	MSTRG.610	Nitab4.5_0002397g0040	Nitab4.5_0002397g0040.1	Nt01	94580585	94580971	j	Abscisic acid 8'-hydroxylase 3 (EC 1.14.14.137) (ABA 8'-hydroxylase 3) (Cytochrome P450 707A3) [CYP707A3] [K9E15.12]
MSTRG.611.1	MSTRG.611	Nitab4.5_0007507g0010	Nitab4.5_0007507g0010.1	Nt01	94805074	94806879	k	AP-4 complex subunit epsilon (AP-4 adaptor complex subunit epsilon) (Adaptor-related protein complex 4 subunit epsilon) (Epsilon subunit of AP-4) (Epsilon-adaptin) [F27M3.7]
MSTRG.611.2	MSTRG.611	Nitab4.5_0007507g0010	Nitab4.5_0007507g0010.1	Nt01	94805237	94806879	k	AP-4 complex subunit epsilon (AP-4 adaptor complex subunit epsilon) (Adaptor-related protein complex 4 subunit epsilon) (Epsilon subunit of AP-4) (Epsilon-adaptin) [F27M3.7]
MSTRG.611.3	MSTRG.611	Nitab4.5_0007507g0010	Nitab4.5_0007507g0010.1	Nt01	94805271	94806879	j	AP-4 complex subunit epsilon (AP-4 adaptor complex subunit epsilon) (Adaptor-related protein complex 4 subunit epsilon) (Epsilon subunit of AP-4) (Epsilon-adaptin) [F27M3.7]
Nitab4.5_0007507g0010.1	MSTRG.611	Nitab4.5_0007507g0010	Nitab4.5_0007507g0010.1	Nt01	94805788	94806879	=	AP-4 complex subunit epsilon (AP-4 adaptor complex subunit epsilon) (Adaptor-related protein complex 4 subunit epsilon) (Epsilon subunit of AP-4) (Epsilon-adaptin) [F27M3.7]
MSTRG.611.5	MSTRG.611	Nitab4.5_0007507g0010	Nitab4.5_0007507g0010.1	Nt01	94809958	94810190	j	/
MSTRG.612.1	MSTRG.612	-	-	Nt01	95468813	95469033	u	/
MSTRG.613.1	MSTRG.613	Nitab4.5_0002868g0010	Nitab4.5_0002868g0010.1	Nt01	95528827	95529475	j	Alpha,alpha-trehalose-phosphate synthase [UDP-forming] 5 (EC 2.4.1.15) (Trehalose-6-phosphate synthase 5) (AtTPS5) [TPS5] [dl4920W] [FCAALL.9]
MSTRG.613.2	MSTRG.613	Nitab4.5_0002868g0010	Nitab4.5_0002868g0010.1	Nt01	95528828	95529475	k	Alpha,alpha-trehalose-phosphate synthase [UDP-forming] 5 (EC 2.4.1.15) (Trehalose-6-phosphate synthase 5) (AtTPS5) [TPS5] [dl4920W] [FCAALL.9]
Nitab4.5_0002868g0010.1	MSTRG.613	Nitab4.5_0002868g0010	Nitab4.5_0002868g0010.1	Nt01	95529149	95529475	=	Alpha,alpha-trehalose-phosphate synthase [UDP-forming] 5 (EC 2.4.1.15) (Trehalose-6-phosphate synthase 5) (AtTPS5) [TPS5] [dl4920W] [FCAALL.9]
MSTRG.614.1	MSTRG.614	-	-	Nt01	95781400	95781718	u	/
Nitab4.5_0002808g0010.1	MSTRG.615	Nitab4.5_0002808g0010	Nitab4.5_0002808g0010.1	Nt01	96238037	96238552	=	/
MSTRG.616.1	MSTRG.616	-	-	Nt01	96541924	96543765	u	/
MSTRG.616.2	MSTRG.616	-	-	Nt01	96542033	96542369	u	/
MSTRG.617.1	MSTRG.617	-	-	Nt01	96553953	96554453	u	Phenylacetaldehyde synthase (EC 4.1.1.109) (AtPAAS) (3,4-dihydroxyphenylacetaldehyde synthase) (EC 4.1.1.107) (DHPAA synthase) (Aromatic L-amino acid decarboxylase) (Aromatic aldehyde synthase) (AtAAS) [ELI5] [AADC] [AAS] [F11A3.11]
MSTRG.617.2	MSTRG.617	-	-	Nt01	96553953	96554453	u	Phenylacetaldehyde synthase (EC 4.1.1.109) (AtPAAS) (3,4-dihydroxyphenylacetaldehyde synthase) (EC 4.1.1.107) (DHPAA synthase) (Aromatic L-amino acid decarboxylase) (Aromatic aldehyde synthase) (AtAAS) [ELI5] [AADC] [AAS] [F11A3.11]
MSTRG.617.3	MSTRG.617	-	-	Nt01	96554096	96554453	u	Phenylacetaldehyde synthase (EC 4.1.1.109) (AtPAAS) (3,4-dihydroxyphenylacetaldehyde synthase) (EC 4.1.1.107) (DHPAA synthase) (Aromatic L-amino acid decarboxylase) (Aromatic aldehyde synthase) (AtAAS) [ELI5] [AADC] [AAS] [F11A3.11]
MSTRG.617.4	MSTRG.617	-	-	Nt01	96554096	96554453	u	Phenylacetaldehyde synthase (EC 4.1.1.109) (AtPAAS) (3,4-dihydroxyphenylacetaldehyde synthase) (EC 4.1.1.107) (DHPAA synthase) (Aromatic L-amino acid decarboxylase) (Aromatic aldehyde synthase) (AtAAS) [ELI5] [AADC] [AAS] [F11A3.11]
MSTRG.617.5	MSTRG.617	-	-	Nt01	96554096	96554453	u	Phenylacetaldehyde synthase (EC 4.1.1.109) (AtPAAS) (3,4-dihydroxyphenylacetaldehyde synthase) (EC 4.1.1.107) (DHPAA synthase) (Aromatic L-amino acid decarboxylase) (Aromatic aldehyde synthase) (AtAAS) [ELI5] [AADC] [AAS] [F11A3.11]
MSTRG.617.6	MSTRG.617	-	-	Nt01	96554096	96554453	u	Zinc finger BED domain-containing protein DAYSLEEPER (Transposase-like protein DAYSLEEPER) [HAT] [T27B3.40]
MSTRG.617.7	MSTRG.617	-	-	Nt01	96554096	96554453	u	Phenylacetaldehyde synthase (EC 4.1.1.109) (AtPAAS) (3,4-dihydroxyphenylacetaldehyde synthase) (EC 4.1.1.107) (DHPAA synthase) (Aromatic L-amino acid decarboxylase) (Aromatic aldehyde synthase) (AtAAS) [ELI5] [AADC] [AAS] [F11A3.11]
MSTRG.617.8	MSTRG.617	-	-	Nt01	96554096	96554453	u	Zinc finger BED domain-containing protein DAYSLEEPER (Transposase-like protein DAYSLEEPER) [HAT] [T27B3.40]
MSTRG.617.9	MSTRG.617	-	-	Nt01	96554096	96554453	u	Phenylacetaldehyde synthase (EC 4.1.1.109) (AtPAAS) (3,4-dihydroxyphenylacetaldehyde synthase) (EC 4.1.1.107) (DHPAA synthase) (Aromatic L-amino acid decarboxylase) (Aromatic aldehyde synthase) (AtAAS) [ELI5] [AADC] [AAS] [F11A3.11]
MSTRG.617.10	MSTRG.617	-	-	Nt01	96554104	96554453	u	Phenylacetaldehyde synthase (EC 4.1.1.109) (AtPAAS) (3,4-dihydroxyphenylacetaldehyde synthase) (EC 4.1.1.107) (DHPAA synthase) (Aromatic L-amino acid decarboxylase) (Aromatic aldehyde synthase) (AtAAS) [ELI5] [AADC] [AAS] [F11A3.11]
MSTRG.617.11	MSTRG.617	-	-	Nt01	96554104	96554453	u	Zinc finger BED domain-containing protein DAYSLEEPER (Transposase-like protein DAYSLEEPER) [HAT] [T27B3.40]
MSTRG.617.12	MSTRG.617	-	-	Nt01	96554104	96554453	u	Phenylacetaldehyde synthase (EC 4.1.1.109) (AtPAAS) (3,4-dihydroxyphenylacetaldehyde synthase) (EC 4.1.1.107) (DHPAA synthase) (Aromatic L-amino acid decarboxylase) (Aromatic aldehyde synthase) (AtAAS) [ELI5] [AADC] [AAS] [F11A3.11]
MSTRG.617.13	MSTRG.617	-	-	Nt01	96554111	96554453	u	Phenylacetaldehyde synthase (EC 4.1.1.109) (AtPAAS) (3,4-dihydroxyphenylacetaldehyde synthase) (EC 4.1.1.107) (DHPAA synthase) (Aromatic L-amino acid decarboxylase) (Aromatic aldehyde synthase) (AtAAS) [ELI5] [AADC] [AAS] [F11A3.11]
MSTRG.617.14	MSTRG.617	-	-	Nt01	96554111	96554453	u	Zinc finger BED domain-containing protein DAYSLEEPER (Transposase-like protein DAYSLEEPER) [HAT] [T27B3.40]
MSTRG.617.15	MSTRG.617	-	-	Nt01	96554111	96554453	u	Phenylacetaldehyde synthase (EC 4.1.1.109) (AtPAAS) (3,4-dihydroxyphenylacetaldehyde synthase) (EC 4.1.1.107) (DHPAA synthase) (Aromatic L-amino acid decarboxylase) (Aromatic aldehyde synthase) (AtAAS) [ELI5] [AADC] [AAS] [F11A3.11]
MSTRG.617.16	MSTRG.617	-	-	Nt01	96554111	96554453	u	Phenylacetaldehyde synthase (EC 4.1.1.109) (AtPAAS) (3,4-dihydroxyphenylacetaldehyde synthase) (EC 4.1.1.107) (DHPAA synthase) (Aromatic L-amino acid decarboxylase) (Aromatic aldehyde synthase) (AtAAS) [ELI5] [AADC] [AAS] [F11A3.11]
MSTRG.617.17	MSTRG.617	-	-	Nt01	96554111	96554453	u	Phenylacetaldehyde synthase (EC 4.1.1.109) (AtPAAS) (3,4-dihydroxyphenylacetaldehyde synthase) (EC 4.1.1.107) (DHPAA synthase) (Aromatic L-amino acid decarboxylase) (Aromatic aldehyde synthase) (AtAAS) [ELI5] [AADC] [AAS] [F11A3.11]
MSTRG.617.18	MSTRG.617	-	-	Nt01	96554111	96554453	u	Zinc finger BED domain-containing protein DAYSLEEPER (Transposase-like protein DAYSLEEPER) [HAT] [T27B3.40]
MSTRG.617.19	MSTRG.617	-	-	Nt01	96554111	96554453	u	Phenylacetaldehyde synthase (EC 4.1.1.109) (AtPAAS) (3,4-dihydroxyphenylacetaldehyde synthase) (EC 4.1.1.107) (DHPAA synthase) (Aromatic L-amino acid decarboxylase) (Aromatic aldehyde synthase) (AtAAS) [ELI5] [AADC] [AAS] [F11A3.11]
MSTRG.617.20	MSTRG.617	-	-	Nt01	96554123	96554453	u	Phenylacetaldehyde synthase (EC 4.1.1.109) (AtPAAS) (3,4-dihydroxyphenylacetaldehyde synthase) (EC 4.1.1.107) (DHPAA synthase) (Aromatic L-amino acid decarboxylase) (Aromatic aldehyde synthase) (AtAAS) [ELI5] [AADC] [AAS] [F11A3.11]
MSTRG.617.21	MSTRG.617	-	-	Nt01	96554123	96554458	u	Phenylacetaldehyde synthase (EC 4.1.1.109) (AtPAAS) (3,4-dihydroxyphenylacetaldehyde synthase) (EC 4.1.1.107) (DHPAA synthase) (Aromatic L-amino acid decarboxylase) (Aromatic aldehyde synthase) (AtAAS) [ELI5] [AADC] [AAS] [F11A3.11]
MSTRG.617.22	MSTRG.617	-	-	Nt01	96554123	96554453	u	Zinc finger BED domain-containing protein DAYSLEEPER (Transposase-like protein DAYSLEEPER) [HAT] [T27B3.40]
MSTRG.617.23	MSTRG.617	-	-	Nt01	96554123	96554453	u	Phenylacetaldehyde synthase (EC 4.1.1.109) (AtPAAS) (3,4-dihydroxyphenylacetaldehyde synthase) (EC 4.1.1.107) (DHPAA synthase) (Aromatic L-amino acid decarboxylase) (Aromatic aldehyde synthase) (AtAAS) [ELI5] [AADC] [AAS] [F11A3.11]
MSTRG.617.24	MSTRG.617	-	-	Nt01	96554123	96554453	u	Phenylacetaldehyde synthase (EC 4.1.1.109) (AtPAAS) (3,4-dihydroxyphenylacetaldehyde synthase) (EC 4.1.1.107) (DHPAA synthase) (Aromatic L-amino acid decarboxylase) (Aromatic aldehyde synthase) (AtAAS) [ELI5] [AADC] [AAS] [F11A3.11]
MSTRG.617.25	MSTRG.617	-	-	Nt01	96554123	96554453	u	Phenylacetaldehyde synthase (EC 4.1.1.109) (AtPAAS) (3,4-dihydroxyphenylacetaldehyde synthase) (EC 4.1.1.107) (DHPAA synthase) (Aromatic L-amino acid decarboxylase) (Aromatic aldehyde synthase) (AtAAS) [ELI5] [AADC] [AAS] [F11A3.11]
MSTRG.617.26	MSTRG.617	-	-	Nt01	96554123	96554453	u	Zinc finger BED domain-containing protein DAYSLEEPER (Transposase-like protein DAYSLEEPER) [HAT] [T27B3.40]
MSTRG.618.1	MSTRG.618	-	-	Nt01	96560080	96561098	u	Probable calcium-binding protein CML18 (Calmodulin-15) (AtCaM-15) (Calmodulin-like protein 18) [CML18] [CAM15] [F13E7.5]
MSTRG.619.1	MSTRG.619	-	-	Nt01	96596042	96597099	u	/
MSTRG.620.1	MSTRG.620	-	-	Nt01	96955140	96955433	u	Transcription factor bHLH71 (Basic helix-loop-helix protein 71) (AtbHLH71) (bHLH 71) (Transcription factor EN 17) (bHLH transcription factor bHLH071) [BHLH71] [EN17] [MZA15.10]
MSTRG.621.1	MSTRG.621	-	-	Nt01	97003049	97005679	u	Cysteine-rich receptor-like protein kinase 8 precursor (EC 2.7.11.-) (Cysteine-rich RLK8) [CRK8] [F21P8.50]
MSTRG.622.1	MSTRG.622	Nitab4.5_0003568g0040	Nitab4.5_0003568g0040.1	Nt01	97287142	97287369	j	Uncharacterized protein At4g17910 precursor [T6K21.90]
Nitab4.5_0003568g0040.1	MSTRG.622	Nitab4.5_0003568g0040	Nitab4.5_0003568g0040.1	Nt01	97287142	97287369	=	Uncharacterized protein At4g17910 precursor [T6K21.90]
MSTRG.622.3	MSTRG.622	Nitab4.5_0003568g0040	Nitab4.5_0003568g0040.1	Nt01	97287198	97287369	j	Uncharacterized protein At4g17910 precursor [T6K21.90]
MSTRG.623.1	MSTRG.623	-	-	Nt01	97294817	97295531	u	/
MSTRG.624.1	MSTRG.624	Nitab4.5_0003568g0010	Nitab4.5_0003568g0010.1	Nt01	97493563	97493670	j	DEAD-box ATP-dependent RNA helicase 5 (EC 3.6.4.13) [RH5] [F5M6.3] [T12O21.12]
MSTRG.624.2	MSTRG.624	Nitab4.5_0003568g0010	Nitab4.5_0003568g0010.1	Nt01	97493563	97493670	j	DEAD-box ATP-dependent RNA helicase 5 (EC 3.6.4.13) [RH5] [F5M6.3] [T12O21.12]
MSTRG.624.3	MSTRG.624	Nitab4.5_0003568g0010	Nitab4.5_0003568g0010.1	Nt01	97493563	97493670	j	DEAD-box ATP-dependent RNA helicase 5 (EC 3.6.4.13) [RH5] [F5M6.3] [T12O21.12]
MSTRG.624.4	MSTRG.624	Nitab4.5_0003568g0010	Nitab4.5_0003568g0010.1	Nt01	97493563	97493670	j	DEAD-box ATP-dependent RNA helicase 5 (EC 3.6.4.13) [RH5] [F5M6.3] [T12O21.12]
MSTRG.624.5	MSTRG.624	Nitab4.5_0003568g0010	Nitab4.5_0003568g0010.1	Nt01	97493563	97493670	j	DEAD-box ATP-dependent RNA helicase 5 (EC 3.6.4.13) [RH5] [F5M6.3] [T12O21.12]
Nitab4.5_0003568g0010.1	MSTRG.624	Nitab4.5_0003568g0010	Nitab4.5_0003568g0010.1	Nt01	97493563	97493670	=	DEAD-box ATP-dependent RNA helicase 5 (EC 3.6.4.13) [RH5] [F5M6.3] [T12O21.12]
MSTRG.625.1	MSTRG.625	Nitab4.5_0003023g0010	Nitab4.5_0003023g0010.1	Nt01	97561888	97562669	j	Protein SENSITIVE TO UV 2 (ATR interacting protein) (AtATRIP) (Protein HYDROXYUREA-SENSITIVE 2) [SUV2] [ATRIP] [HUS2] [MRA19.1]
Nitab4.5_0003023g0010.1	MSTRG.625	Nitab4.5_0003023g0010	Nitab4.5_0003023g0010.1	Nt01	97562408	97562669	=	Protein SENSITIVE TO UV 2 (ATR interacting protein) (AtATRIP) (Protein HYDROXYUREA-SENSITIVE 2) [SUV2] [ATRIP] [HUS2] [MRA19.1]
MSTRG.625.3	MSTRG.625	Nitab4.5_0003023g0010	Nitab4.5_0003023g0010.1	Nt01	97567973	97568216	j	Protein SENSITIVE TO UV 2 (ATR interacting protein) (AtATRIP) (Protein HYDROXYUREA-SENSITIVE 2) [SUV2] [ATRIP] [HUS2] [MRA19.1]
MSTRG.626.1	MSTRG.626	-	-	Nt01	97964094	97964194	u	/
MSTRG.627.1	MSTRG.627	-	-	Nt01	97974181	97974741	u	/
MSTRG.628.1	MSTRG.628	-	-	Nt01	97975633	97975846	u	/
MSTRG.629.1	MSTRG.629	-	-	Nt01	98068660	98069054	u	/
MSTRG.630.1	MSTRG.630	Nitab4.5_0002203g0010	Nitab4.5_0002203g0010.1	Nt01	98188570	98189502	j	/
Nitab4.5_0002203g0010.1	MSTRG.630	Nitab4.5_0002203g0010	Nitab4.5_0002203g0010.1	Nt01	98188783	98189483	=	/
MSTRG.631.1	MSTRG.631	Nitab4.5_0002203g0020	Nitab4.5_0002203g0020.1	Nt01	98210483	98211046	j	/
Nitab4.5_0002203g0020.1	MSTRG.631	Nitab4.5_0002203g0020	Nitab4.5_0002203g0020.1	Nt01	98210924	98211046	=	/
MSTRG.632.1	MSTRG.632	-	-	Nt01	98562372	98563128	u	/
Nitab4.5_0005370g0020.1	MSTRG.633	Nitab4.5_0005370g0020	Nitab4.5_0005370g0020.1	Nt01	99036068	99036320	=	/
MSTRG.634.1	MSTRG.634	-	-	Nt01	99046753	99047099	u	/
MSTRG.635.1	MSTRG.635	Nitab4.5_0005370g0010	Nitab4.5_0005370g0010.1	Nt01	99050109	99051020	j	Extra-large guanine nucleotide-binding protein 3 (Extra-large GTP-binding protein 3) (Extra-large G-protein 3) [XLG3] [F5M6.7] [T12O21.16]
Nitab4.5_0005370g0010.1	MSTRG.635	Nitab4.5_0005370g0010	Nitab4.5_0005370g0010.1	Nt01	99050292	99051020	=	Extra-large guanine nucleotide-binding protein 3 (Extra-large GTP-binding protein 3) (Extra-large G-protein 3) [XLG3] [F5M6.7] [T12O21.16]
MSTRG.636.1	MSTRG.636	-	-	Nt01	99082337	99082540	u	/
MSTRG.637.1	MSTRG.637	-	-	Nt01	99145004	99145214	u	/
MSTRG.638.1	MSTRG.638	-	-	Nt01	99201423	99201668	u	/
MSTRG.639.1	MSTRG.639	Nitab4.5_0001321g0020	Nitab4.5_0001321g0020.1	Nt01	99446596	99446806	j	NADP-dependent malic enzyme 4, chloroplastic precursor (EC 1.1.1.40) (AtNADP-ME4) (NADP-malic enzyme 4) [NADP-ME4] [F19K16.27]
Nitab4.5_0001321g0020.1	MSTRG.639	Nitab4.5_0001321g0020	Nitab4.5_0001321g0020.1	Nt01	99446596	99446806	=	NADP-dependent malic enzyme 4, chloroplastic precursor (EC 1.1.1.40) (AtNADP-ME4) (NADP-malic enzyme 4) [NADP-ME4] [F19K16.27]
MSTRG.640.1	MSTRG.640	-	-	Nt01	99564977	99565420	u	/
MSTRG.640.2	MSTRG.640	-	-	Nt01	99564977	99565420	u	/
MSTRG.641.1	MSTRG.641	-	-	Nt01	99718997	99719216	u	/
MSTRG.642.1	MSTRG.642	-	-	Nt01	99740417	99740686	u	/
MSTRG.643.1	MSTRG.643	-	-	Nt01	99744971	99745179	u	/
MSTRG.644.1	MSTRG.644	Nitab4.5_0006746g0010	Nitab4.5_0006746g0010.1	Nt01	99827719	99827960	j	/
MSTRG.644.2	MSTRG.644	Nitab4.5_0006746g0010	Nitab4.5_0006746g0010.1	Nt01	99827725	99827960	o	/
MSTRG.644.3	MSTRG.644	Nitab4.5_0006746g0010	Nitab4.5_0006746g0010.1	Nt01	99827725	99827960	j	/
MSTRG.644.4	MSTRG.644	Nitab4.5_0006746g0010	Nitab4.5_0006746g0010.1	Nt01	99827741	99827960	j	/
MSTRG.644.5	MSTRG.644	Nitab4.5_0006746g0010	Nitab4.5_0006746g0010.1	Nt01	99827758	99827960	j	/
MSTRG.644.6	MSTRG.644	Nitab4.5_0006746g0010	Nitab4.5_0006746g0010.1	Nt01	99827776	99827960	j	/
Nitab4.5_0006746g0010.1	MSTRG.644	Nitab4.5_0006746g0010	Nitab4.5_0006746g0010.1	Nt01	99830439	99830565	=	/
MSTRG.645.1	MSTRG.645	-	-	Nt01	99833224	99833405	u	/
MSTRG.645.2	MSTRG.645	-	-	Nt01	99833596	99833755	u	/
MSTRG.646.1	MSTRG.646	-	-	Nt01	99889477	99889539	u	/
MSTRG.646.2	MSTRG.646	-	-	Nt01	99889481	99889539	u	/
MSTRG.646.3	MSTRG.646	-	-	Nt01	99889486	99889586	u	/
MSTRG.646.4	MSTRG.646	-	-	Nt01	99889486	99889586	u	/
MSTRG.646.5	MSTRG.646	-	-	Nt01	99889499	99889586	u	/
MSTRG.646.6	MSTRG.646	-	-	Nt01	99889544	99889586	u	/
MSTRG.647.1	MSTRG.647	-	-	Nt01	100018007	100018713	u	/
MSTRG.648.1	MSTRG.648	Nitab4.5_0002799g0030	Nitab4.5_0002799g0030.1	Nt01	100037627	100038194	j	Carbon catabolite repressor protein 4 homolog 4 (EC 3.1.13.4) (CCR4 homolog 4) (Protein HESPERIN) (AtHESP) (AtHesperin) [CCR4-4] [HESP] [F27M3_27] [T8E3.7]
MSTRG.648.2	MSTRG.648	Nitab4.5_0002799g0030	Nitab4.5_0002799g0030.1	Nt01	100037742	100038194	j	Carbon catabolite repressor protein 4 homolog 4 (EC 3.1.13.4) (CCR4 homolog 4) (Protein HESPERIN) (AtHESP) (AtHesperin) [CCR4-4] [HESP] [F27M3_27] [T8E3.7]
MSTRG.648.3	MSTRG.648	Nitab4.5_0002799g0030	Nitab4.5_0002799g0030.1	Nt01	100037742	100038194	j	Carbon catabolite repressor protein 4 homolog 4 (EC 3.1.13.4) (CCR4 homolog 4) (Protein HESPERIN) (AtHESP) (AtHesperin) [CCR4-4] [HESP] [F27M3_27] [T8E3.7]
MSTRG.648.4	MSTRG.648	Nitab4.5_0002799g0030	Nitab4.5_0002799g0030.1	Nt01	100037796	100038194	j	Carbon catabolite repressor protein 4 homolog 4 (EC 3.1.13.4) (CCR4 homolog 4) (Protein HESPERIN) (AtHESP) (AtHesperin) [CCR4-4] [HESP] [F27M3_27] [T8E3.7]
MSTRG.648.5	MSTRG.648	Nitab4.5_0002799g0030	Nitab4.5_0002799g0030.1	Nt01	100037860	100038194	j	Carbon catabolite repressor protein 4 homolog 4 (EC 3.1.13.4) (CCR4 homolog 4) (Protein HESPERIN) (AtHESP) (AtHesperin) [CCR4-4] [HESP] [F27M3_27] [T8E3.7]
Nitab4.5_0002799g0030.1	MSTRG.648	Nitab4.5_0002799g0030	Nitab4.5_0002799g0030.1	Nt01	100037892	100038143	=	Carbon catabolite repressor protein 4 homolog 4 (EC 3.1.13.4) (CCR4 homolog 4) (Protein HESPERIN) (AtHESP) (AtHesperin) [CCR4-4] [HESP] [F27M3_27] [T8E3.7]
MSTRG.648.7	MSTRG.648	Nitab4.5_0002799g0030	Nitab4.5_0002799g0030.1	Nt01	100037893	100038194	n	Carbon catabolite repressor protein 4 homolog 4 (EC 3.1.13.4) (CCR4 homolog 4) (Protein HESPERIN) (AtHESP) (AtHesperin) [CCR4-4] [HESP] [F27M3_27] [T8E3.7]
MSTRG.649.1	MSTRG.649	Nitab4.5_0002799g0040	Nitab4.5_0002799g0040.1	Nt01	100092443	100092761	j	Pectin acetylesterase 8 precursor (EC 3.1.1.-) [PAE8]
MSTRG.649.2	MSTRG.649	Nitab4.5_0002799g0040	Nitab4.5_0002799g0040.1	Nt01	100092443	100092761	j	Pectin acetylesterase 8 precursor (EC 3.1.1.-) [PAE8]
MSTRG.649.3	MSTRG.649	Nitab4.5_0002799g0040	Nitab4.5_0002799g0040.1	Nt01	100092444	100092761	j	Pectin acetylesterase 8 precursor (EC 3.1.1.-) [PAE8]
MSTRG.649.4	MSTRG.649	Nitab4.5_0002799g0040	Nitab4.5_0002799g0040.1	Nt01	100092453	100092761	j	Pectin acetylesterase 8 precursor (EC 3.1.1.-) [PAE8]
MSTRG.649.5	MSTRG.649	Nitab4.5_0002799g0040	Nitab4.5_0002799g0040.1	Nt01	100092453	100092761	j	Pectin acetylesterase 8 precursor (EC 3.1.1.-) [PAE8]
Nitab4.5_0002799g0040.1	MSTRG.649	Nitab4.5_0002799g0040	Nitab4.5_0002799g0040.1	Nt01	100092471	100092761	=	Pectin acetylesterase 8 precursor (EC 3.1.1.-) [PAE8]
MSTRG.650.1	MSTRG.650	-	-	Nt01	100226769	100227180	u	/
MSTRG.651.1	MSTRG.651	-	-	Nt01	100809736	100809982	u	/
MSTRG.652.1	MSTRG.652	-	-	Nt01	100836340	100837124	u	/
MSTRG.653.1	MSTRG.653	-	-	Nt01	100844166	100844329	u	/
MSTRG.653.2	MSTRG.653	-	-	Nt01	100844166	100844329	u	/
MSTRG.654.1	MSTRG.654	Nitab4.5_0001639g0020	Nitab4.5_0001639g0020.1	Nt01	100881528	100882892	m	ATP synthase subunit a, chloroplastic (ATP synthase F0 sector subunit a) (F-ATPase subunit IV) [atpI]
Nitab4.5_0001639g0020.1	MSTRG.654	Nitab4.5_0001639g0020	Nitab4.5_0001639g0020.1	Nt01	100881599	100881751	=	ATP synthase subunit a, chloroplastic (ATP synthase F0 sector subunit a) (F-ATPase subunit IV) [atpI]
MSTRG.655.1	MSTRG.655	Nitab4.5_0001639g0040	Nitab4.5_0001639g0040.1	Nt01	100905541	100906048	k	F-box/FBD/LRR-repeat protein At1g13570 [F13B4.6]
MSTRG.655.2	MSTRG.655	Nitab4.5_0001639g0040	Nitab4.5_0001639g0040.1	Nt01	100905595	100906048	k	F-box/FBD/LRR-repeat protein At1g13570 [F13B4.6]
Nitab4.5_0001639g0040.1	MSTRG.655	Nitab4.5_0001639g0040	Nitab4.5_0001639g0040.1	Nt01	100906195	100906290	=	F-box/FBD/LRR-repeat protein At1g13570 [F13B4.6]
MSTRG.656.1	MSTRG.656	-	-	Nt01	100962374	100962457	u	/
MSTRG.657.1	MSTRG.657	-	-	Nt01	101060959	101063899	u	/
MSTRG.658.1	MSTRG.658	-	-	Nt01	101076156	101076358	u	/
Nitab4.5_0001639g0050.1	MSTRG.659	Nitab4.5_0001639g0050	Nitab4.5_0001639g0050.1	Nt01	101079862	101080557	=	/
Nitab4.5_0001639g0060.1	MSTRG.660	Nitab4.5_0001639g0060	Nitab4.5_0001639g0060.1	Nt01	101094225	101094446	=	SH3 domain-containing protein 2 (AtSH3P2) [SH3P2] [T4L20.240]
MSTRG.660.2	MSTRG.660	Nitab4.5_0001639g0060	Nitab4.5_0001639g0060.1	Nt01	101097735	101097931	j	SH3 domain-containing protein 1 [SH3P1] [T8E3.10]
MSTRG.660.3	MSTRG.660	Nitab4.5_0001639g0060	Nitab4.5_0001639g0060.1	Nt01	101097735	101097931	j	SH3 domain-containing protein 1 [SH3P1] [T8E3.10]
MSTRG.660.4	MSTRG.660	Nitab4.5_0001639g0060	Nitab4.5_0001639g0060.1	Nt01	101097735	101097952	j	SH3 domain-containing protein 1 [SH3P1] [T8E3.10]
Nitab4.5_0001639g0090.1	MSTRG.661	Nitab4.5_0001639g0090	Nitab4.5_0001639g0090.1	Nt01	101102391	101103050	=	LRR receptor-like serine/threonine-protein kinase FEI 2 precursor (EC 2.7.11.1) [FEI2] [T20F21.18]
MSTRG.661.2	MSTRG.661	Nitab4.5_0001639g0090	Nitab4.5_0001639g0090.1	Nt01	101109886	101109957	j	LRR receptor-like serine/threonine-protein kinase FEI 2 precursor (EC 2.7.11.1) [FEI2] [T20F21.18]
MSTRG.662.1	MSTRG.662	Nitab4.5_0001639g0080	Nitab4.5_0001639g0080.1	Nt01	101137020	101137160	j	Poly [ADP-ribose] polymerase 2 (EC 2.4.2.30) (PARP-2) (NAD(+) ADP-ribosyltransferase 2) (ADPRT-2) (Poly[ADP-ribose] synthase 2) (Protein ADP-ribosyltransferase PARP2) (EC 2.4.2.-) [PARP2] [APP] [T14P8.19]
Nitab4.5_0001639g0080.1	MSTRG.662	Nitab4.5_0001639g0080	Nitab4.5_0001639g0080.1	Nt01	101137071	101137160	=	Poly [ADP-ribose] polymerase 2 (EC 2.4.2.30) (PARP-2) (NAD(+) ADP-ribosyltransferase 2) (ADPRT-2) (Poly[ADP-ribose] synthase 2) (Protein ADP-ribosyltransferase PARP2) (EC 2.4.2.-) [PARP2] [APP] [T14P8.19]
MSTRG.662.3	MSTRG.662	Nitab4.5_0001639g0080	Nitab4.5_0001639g0080.1	Nt01	101143023	101143049	j	Poly [ADP-ribose] polymerase 2 (EC 2.4.2.30) (PARP-2) (NAD(+) ADP-ribosyltransferase 2) (ADPRT-2) (Poly[ADP-ribose] synthase 2) (Protein ADP-ribosyltransferase PARP2) (EC 2.4.2.-) [PARP2] [APP] [T14P8.19]
Nitab4.5_0001639g0110.1	MSTRG.663	Nitab4.5_0001639g0110	Nitab4.5_0001639g0110.1	Nt01	101140559	101140599	=	/
MSTRG.664.1	MSTRG.664	Nitab4.5_0001639g0100	Nitab4.5_0001639g0100.1	Nt01	101148263	101148732	j	Protein SENESCENCE-ASSOCIATED GENE 21, mitochondrial precursor (Late embryogenesis abundant like 5) (AtLEA5) (Late embryogenis abundant protein 38) [SAG21] [LEA38] [LEA5] [T14P8.2]
Nitab4.5_0001639g0100.1	MSTRG.664	Nitab4.5_0001639g0100	Nitab4.5_0001639g0100.1	Nt01	101148522	101148732	=	Protein SENESCENCE-ASSOCIATED GENE 21, mitochondrial precursor (Late embryogenesis abundant like 5) (AtLEA5) (Late embryogenis abundant protein 38) [SAG21] [LEA38] [LEA5] [T14P8.2]
MSTRG.665.1	MSTRG.665	Nitab4.5_0001639g0070	Nitab4.5_0001639g0070.1	Nt01	101152498	101152707	j	Protein SENESCENCE-ASSOCIATED GENE 21, mitochondrial precursor (Late embryogenesis abundant like 5) (AtLEA5) (Late embryogenis abundant protein 38) [SAG21] [LEA38] [LEA5] [T14P8.2]
Nitab4.5_0001639g0070.1	MSTRG.665	Nitab4.5_0001639g0070	Nitab4.5_0001639g0070.1	Nt01	101153332	101153336	=	Late embryogenis abundant protein 2 [LEA2] [AtLEA3] [F22D16.18]
MSTRG.666.1	MSTRG.666	-	-	Nt01	101159661	101160734	u	AT-hook motif nuclear-localized protein 1 [AHL1] [F16J13_150]
MSTRG.666.2	MSTRG.666	-	-	Nt01	101159661	101159874	u	AT-hook motif nuclear-localized protein 1 [AHL1] [F16J13_150]
MSTRG.667.1	MSTRG.667	-	-	Nt01	101210951	101211246	u	Ferric reduction oxidase 2 (EC 1.16.1.7) (AtFRO2) (Ferric-chelate reductase 2) (Protein FERRIC CHELATE REDUCTASE DEFECTIVE 1) [FRO2] [FRD1] [F22L4.12]
MSTRG.668.1	MSTRG.668	Nitab4.5_0002603g0030	Nitab4.5_0002603g0030.1	Nt01	101443503	101443815	k	/
Nitab4.5_0002603g0030.1	MSTRG.668	Nitab4.5_0002603g0030	Nitab4.5_0002603g0030.1	Nt01	101444064	101444391	k	/
Nitab4.5_0002603g0010.1	MSTRG.669	Nitab4.5_0002603g0010	Nitab4.5_0002603g0010.1	Nt01	101486985	101489597	=	Pentatricopeptide repeat-containing protein At4g19220, mitochondrial precursor [PCMP-E2] [T18B16.190]
MSTRG.670.1	MSTRG.670	Nitab4.5_0002603g0020	Nitab4.5_0002603g0020.1	Nt01	101490746	101491282	j	Arabinosyltransferase XEG113 (EC 2.4.2.-) (Protein LATERAL ROOT DEVELOPMENT 5) (Xyloglucanase 113) [XEG113] [LRD5]
MSTRG.670.2	MSTRG.670	Nitab4.5_0002603g0020	Nitab4.5_0002603g0020.1	Nt01	101490746	101491282	k	Arabinosyltransferase XEG113 (EC 2.4.2.-) (Protein LATERAL ROOT DEVELOPMENT 5) (Xyloglucanase 113) [XEG113] [LRD5]
MSTRG.670.3	MSTRG.670	Nitab4.5_0002603g0020	Nitab4.5_0002603g0020.1	Nt01	101490751	101491282	j	Arabinosyltransferase XEG113 (EC 2.4.2.-) (Protein LATERAL ROOT DEVELOPMENT 5) (Xyloglucanase 113) [XEG113] [LRD5]
Nitab4.5_0002603g0020.1	MSTRG.670	Nitab4.5_0002603g0020	Nitab4.5_0002603g0020.1	Nt01	101491007	101491282	=	Arabinosyltransferase XEG113 (EC 2.4.2.-) (Protein LATERAL ROOT DEVELOPMENT 5) (Xyloglucanase 113) [XEG113] [LRD5]
MSTRG.671.1	MSTRG.671	-	-	Nt01	102071718	102072752	u	/
MSTRG.672.1	MSTRG.672	Nitab4.5_0001501g0010	Nitab4.5_0001501g0010.1	Nt01	102507555	102508120	j	/
Nitab4.5_0001501g0010.1	MSTRG.672	Nitab4.5_0001501g0010	Nitab4.5_0001501g0010.1	Nt01	102507856	102508057	=	/
MSTRG.673.1	MSTRG.673	Nitab4.5_0001501g0030	Nitab4.5_0001501g0030.1	Nt01	102600179	102600374	k	Probable plastid-lipid-associated protein 11, chloroplastic precursor (Fibrillin-9) [PAP11] [FBN9] [FIB9] [F6N15.13]
MSTRG.673.2	MSTRG.673	Nitab4.5_0001501g0030	Nitab4.5_0001501g0030.1	Nt01	102601032	102601473	k	Probable plastid-lipid-associated protein 11, chloroplastic precursor (Fibrillin-9) [PAP11] [FBN9] [FIB9] [F6N15.13]
Nitab4.5_0001501g0030.1	MSTRG.673	Nitab4.5_0001501g0030	Nitab4.5_0001501g0030.1	Nt01	102603414	102603477	=	Probable plastid-lipid-associated protein 11, chloroplastic precursor (Fibrillin-9) [PAP11] [FBN9] [FIB9] [F6N15.13]
MSTRG.674.1	MSTRG.674	Nitab4.5_0001501g0020	Nitab4.5_0001501g0020.1	Nt01	102607792	102608007	j	Protein NONRESPONDING TO OXYLIPINS 2, mitochondrial precursor [NOXY2] [T22P22.20]
MSTRG.674.2	MSTRG.674	Nitab4.5_0001501g0020	Nitab4.5_0001501g0020.1	Nt01	102607814	102608007	j	/
MSTRG.674.3	MSTRG.674	Nitab4.5_0001501g0020	Nitab4.5_0001501g0020.1	Nt01	102607855	102608062	j	/
Nitab4.5_0001501g0020.1	MSTRG.674	Nitab4.5_0001501g0020	Nitab4.5_0001501g0020.1	Nt01	102607890	102608007	=	/
Nitab4.5_0001501g0040.1	MSTRG.675	Nitab4.5_0001501g0040	Nitab4.5_0001501g0040.1	Nt01	102674697	102674924	=	GATA transcription factor 4 (AtGATA-4) [GATA4] [T8B10.190]
MSTRG.676.1	MSTRG.676	-	-	Nt01	102945989	102946459	u	/
MSTRG.677.1	MSTRG.677	Nitab4.5_0007776g0040	Nitab4.5_0007776g0040.1	Nt01	103019798	103021498	p	Zinc finger BED domain-containing protein DAYSLEEPER (Transposase-like protein DAYSLEEPER) [HAT] [T27B3.40]
Nitab4.5_0007776g0020.1	MSTRG.678	Nitab4.5_0007776g0020	Nitab4.5_0007776g0020.1	Nt01	103036597	103036629	=	DNA mismatch repair protein MSH5 (AtMSH5) (MutS protein homolog 5) [MSH5] [MQC12.27]
MSTRG.678.2	MSTRG.678	Nitab4.5_0007776g0020	Nitab4.5_0007776g0020.1	Nt01	103039277	103039345	o	DNA mismatch repair protein MSH5 (AtMSH5) (MutS protein homolog 5) [MSH5] [MQC12.27]
MSTRG.678.3	MSTRG.678	Nitab4.5_0007776g0010	Nitab4.5_0007776g0010.1	Nt01	103048812	103048936	j	DNA mismatch repair protein MSH5 (AtMSH5) (MutS protein homolog 5) [MSH5] [MQC12.27]
Nitab4.5_0007776g0010.1	MSTRG.678	Nitab4.5_0007776g0010	Nitab4.5_0007776g0010.1	Nt01	103051220	103051339	=	DNA mismatch repair protein MSH5 (AtMSH5) (MutS protein homolog 5) [MSH5] [MQC12.27]
MSTRG.678.5	MSTRG.678	Nitab4.5_0007776g0010	Nitab4.5_0007776g0010.1	Nt01	103053897	103053973	n	DNA mismatch repair protein MSH5 (AtMSH5) (MutS protein homolog 5) [MSH5] [MQC12.27]
MSTRG.678.6	MSTRG.678	Nitab4.5_0007776g0010	Nitab4.5_0007776g0010.1	Nt01	103060056	103060146	j	DNA mismatch repair protein MSH5 (AtMSH5) (MutS protein homolog 5) [MSH5] [MQC12.27]
MSTRG.678.7	MSTRG.678	Nitab4.5_0007776g0010	Nitab4.5_0007776g0010.1	Nt01	103065547	103065603	j	DNA mismatch repair protein MSH5 (AtMSH5) (MutS protein homolog 5) [MSH5] [MQC12.27]
MSTRG.679.1	MSTRG.679	Nitab4.5_0007776g0030	Nitab4.5_0007776g0030.1	Nt01	103079789	103080440	k	/
Nitab4.5_0007776g0030.1	MSTRG.679	Nitab4.5_0007776g0030	Nitab4.5_0007776g0030.1	Nt01	103080187	103080440	=	/
MSTRG.680.1	MSTRG.680	-	-	Nt01	103233675	103234380	u	/
MSTRG.680.2	MSTRG.680	-	-	Nt01	103233676	103234380	u	/
MSTRG.681.1	MSTRG.681	-	-	Nt01	103256985	103257552	u	/
MSTRG.682.1	MSTRG.682	-	-	Nt01	103267889	103268111	u	/
MSTRG.682.2	MSTRG.682	-	-	Nt01	103267973	103268891	u	/
MSTRG.683.1	MSTRG.683	-	-	Nt01	103285150	103285883	u	/
MSTRG.684.1	MSTRG.684	-	-	Nt01	103294820	103294847	u	/
MSTRG.685.1	MSTRG.685	-	-	Nt01	103297494	103298142	u	/
MSTRG.686.1	MSTRG.686	-	-	Nt01	103393592	103393843	u	/
MSTRG.686.2	MSTRG.686	-	-	Nt01	103399800	103399868	u	/
MSTRG.686.3	MSTRG.686	-	-	Nt01	103413790	103415071	u	/
MSTRG.686.4	MSTRG.686	-	-	Nt01	103417800	103417866	u	/
MSTRG.686.5	MSTRG.686	-	-	Nt01	103418498	103418643	u	/
MSTRG.687.1	MSTRG.687	-	-	Nt01	103448224	103449097	u	/
MSTRG.688.1	MSTRG.688	-	-	Nt01	103923319	103923577	u	/
Nitab4.5_0003437g0010.1	MSTRG.689	Nitab4.5_0003437g0010	Nitab4.5_0003437g0010.1	Nt01	103925036	103925088	=	/
MSTRG.689.2	MSTRG.689	Nitab4.5_0003437g0010	Nitab4.5_0003437g0010.1	Nt01	103925265	103925396	m	/
MSTRG.689.3	MSTRG.689	Nitab4.5_0003437g0010	Nitab4.5_0003437g0010.1	Nt01	103925267	103925396	j	/
MSTRG.690.1	MSTRG.690	-	-	Nt01	103971905	103972142	u	/
MSTRG.690.2	MSTRG.690	-	-	Nt01	103971905	103972142	u	/
MSTRG.691.1	MSTRG.691	Nitab4.5_0003437g0020	Nitab4.5_0003437g0020.1	Nt01	104089747	104090017	j	ADP-ribosylation factor GTPase-activating protein AGD10 (ARF GAP AGD10) (Protein ARF-GAP DOMAIN 10) (AtAGD10) (Protein MATERNAL EFFECT EMBRYO ARREST 28) (Protein ROOT AND POLLEN ARFGAP) [AGD10] [MEE28] [RPA] [T4C15.12]
MSTRG.691.2	MSTRG.691	Nitab4.5_0003437g0020	Nitab4.5_0003437g0020.1	Nt01	104089836	104090017	j	Probable ADP-ribosylation factor GTPase-activating protein AGD9 (ARF GAP AGD9) (Protein ARF-GAP DOMAIN 9) (AtAGD9) [AGD9] [MZA15.17]
Nitab4.5_0003437g0020.1	MSTRG.691	Nitab4.5_0003437g0020	Nitab4.5_0003437g0020.1	Nt01	104089836	104090017	=	Probable ADP-ribosylation factor GTPase-activating protein AGD8 (ARF GAP AGD8) (Protein ARF-GAP DOMAIN 8) (AtAGD8) [AGD8] [T6K21.1]
MSTRG.691.4	MSTRG.691	Nitab4.5_0003437g0020	Nitab4.5_0003437g0020.1	Nt01	104089847	104090017	j	Probable ADP-ribosylation factor GTPase-activating protein AGD8 (ARF GAP AGD8) (Protein ARF-GAP DOMAIN 8) (AtAGD8) [AGD8] [T6K21.1]
MSTRG.691.5	MSTRG.691	Nitab4.5_0003437g0020	Nitab4.5_0003437g0020.1	Nt01	104089860	104090017	j	Probable ADP-ribosylation factor GTPase-activating protein AGD8 (ARF GAP AGD8) (Protein ARF-GAP DOMAIN 8) (AtAGD8) [AGD8] [T6K21.1]
MSTRG.692.1	MSTRG.692	-	-	Nt01	104382535	104382674	u	/
MSTRG.693.1	MSTRG.693	-	-	Nt01	104475723	104475872	u	/
MSTRG.693.2	MSTRG.693	-	-	Nt01	104475994	104476153	u	/
MSTRG.694.1	MSTRG.694	-	-	Nt01	104476122	104476218	u	/
MSTRG.695.1	MSTRG.695	Nitab4.5_0002110g0010	Nitab4.5_0002110g0010.1	Nt01	104480755	104482544	k	Inositol-tetrakisphosphate 1-kinase 1 (EC 2.7.1.134) (Inositol 1,3,4-trisphosphate 5/6-kinase 1) (EC 2.7.1.159) (AtItpk-1) (Inositol-triphosphate 5/6-kinase 1) (Ins(1,3,4)P(3) 5/6-kinase 1) [ITPK1] [F5E19.100]
MSTRG.695.2	MSTRG.695	Nitab4.5_0002110g0010	Nitab4.5_0002110g0010.1	Nt01	104480755	104482544	k	Inositol-tetrakisphosphate 1-kinase 1 (EC 2.7.1.134) (Inositol 1,3,4-trisphosphate 5/6-kinase 1) (EC 2.7.1.159) (AtItpk-1) (Inositol-triphosphate 5/6-kinase 1) (Ins(1,3,4)P(3) 5/6-kinase 1) [ITPK1] [F5E19.100]
Nitab4.5_0002110g0010.1	MSTRG.695	Nitab4.5_0002110g0010	Nitab4.5_0002110g0010.1	Nt01	104481208	104482544	=	Inositol-tetrakisphosphate 1-kinase 1 (EC 2.7.1.134) (Inositol 1,3,4-trisphosphate 5/6-kinase 1) (EC 2.7.1.159) (AtItpk-1) (Inositol-triphosphate 5/6-kinase 1) (Ins(1,3,4)P(3) 5/6-kinase 1) [ITPK1] [F5E19.100]
MSTRG.696.1	MSTRG.696	-	-	Nt01	105849659	105849905	u	Nuclear pore complex protein NUP93A (Nucleoporin 93A) [NUP93A] [T32G6.14]
MSTRG.697.1	MSTRG.697	Nitab4.5_0002080g0050	Nitab4.5_0002080g0050.1	Nt01	106434223	106435296	m	F-box protein PP2-A13 (Protein PHLOEM PROTEIN 2-LIKE A13) (AtPP2-A13) (SKP1-interacting partner 9) [PP2A13] [SKIP9] [T27I15.150]
MSTRG.697.2	MSTRG.697	Nitab4.5_0002080g0050	Nitab4.5_0002080g0050.1	Nt01	106434235	106435072	j	F-box protein PP2-A13 (Protein PHLOEM PROTEIN 2-LIKE A13) (AtPP2-A13) (SKP1-interacting partner 9) [PP2A13] [SKIP9] [T27I15.150]
Nitab4.5_0002080g0050.1	MSTRG.697	Nitab4.5_0002080g0050	Nitab4.5_0002080g0050.1	Nt01	106434752	106435072	=	F-box protein PP2-A13 (Protein PHLOEM PROTEIN 2-LIKE A13) (AtPP2-A13) (SKP1-interacting partner 9) [PP2A13] [SKIP9] [T27I15.150]
MSTRG.698.1	MSTRG.698	Nitab4.5_0002080g0060	Nitab4.5_0002080g0060.1	Nt01	106443623	106443827	j	F-box protein At4g00755 [A_TM018A10.10]
MSTRG.698.2	MSTRG.698	Nitab4.5_0002080g0060	Nitab4.5_0002080g0060.1	Nt01	106443678	106443827	j	F-box protein At4g00755 [A_TM018A10.10]
Nitab4.5_0002080g0060.1	MSTRG.698	Nitab4.5_0002080g0060	Nitab4.5_0002080g0060.1	Nt01	106443758	106443827	=	F-box protein At4g00755 [A_TM018A10.10]
MSTRG.699.1	MSTRG.699	Nitab4.5_0002080g0030	Nitab4.5_0002080g0030.1	Nt01	106449751	106450098	j	Peroxisomal membrane protein 11C (Peroxin-11C) (AtPEX11c) [PEX11C] [PEX11-1] [T1N6.24]
Nitab4.5_0002080g0030.1	MSTRG.699	Nitab4.5_0002080g0030	Nitab4.5_0002080g0030.1	Nt01	106449863	106450098	=	Peroxisomal membrane protein 11C (Peroxin-11C) (AtPEX11c) [PEX11C] [PEX11-1] [T1N6.24]
Nitab4.5_0002080g0070.1	MSTRG.700	Nitab4.5_0002080g0070	Nitab4.5_0002080g0070.1	Nt01	106454089	106454160	=	/
MSTRG.701.1	MSTRG.701	-	-	Nt01	106702749	106703535	u	/
MSTRG.702.1	MSTRG.702	-	-	Nt01	106764853	106764927	u	/
MSTRG.703.1	MSTRG.703	Nitab4.5_0000735g0010	Nitab4.5_0000735g0010.1	Nt01	106874456	106874887	j	Ras-related protein RABH1b (AtRABH1b) (Ras-related protein Rab6A) (AtRab6A) [RABH1B] [RAB6A] [F16B22.10]
Nitab4.5_0000735g0020.1	MSTRG.703	Nitab4.5_0000735g0020	Nitab4.5_0000735g0020.1	Nt01	106874464	106874887	=	Ras-related protein RABH1b (AtRABH1b) (Ras-related protein Rab6A) (AtRab6A) [RABH1B] [RAB6A] [F16B22.10]
Nitab4.5_0000735g0010.1	MSTRG.703	Nitab4.5_0000735g0010	Nitab4.5_0000735g0010.1	Nt01	106883017	106883029	=	Ras-related protein RABH1b (AtRABH1b) (Ras-related protein Rab6A) (AtRab6A) [RABH1B] [RAB6A] [F16B22.10]
MSTRG.704.1	MSTRG.704	-	-	Nt01	107366367	107367708	u	/
MSTRG.704.2	MSTRG.704	-	-	Nt01	107366578	107367226	u	/
MSTRG.705.1	MSTRG.705	Nitab4.5_0000735g0060	Nitab4.5_0000735g0060.1	Nt01	107376212	107376443	o	/
MSTRG.705.2	MSTRG.705	Nitab4.5_0000735g0060	Nitab4.5_0000735g0060.1	Nt01	107382073	107382468	o	/
Nitab4.5_0000735g0060.1	MSTRG.705	Nitab4.5_0000735g0060	Nitab4.5_0000735g0060.1	Nt01	107386766	107386918	=	/
MSTRG.705.4	MSTRG.705	Nitab4.5_0000735g0060	Nitab4.5_0000735g0060.1	Nt01	107391705	107391802	o	/
Nitab4.5_0000735g0040.1	MSTRG.706	Nitab4.5_0000735g0040	Nitab4.5_0000735g0040.1	Nt01	107386048	107386807	=	/
MSTRG.707.1	MSTRG.707	Nitab4.5_0000735g0070	Nitab4.5_0000735g0070.1	Nt01	107465417	107465644	j	/
Nitab4.5_0000735g0070.1	MSTRG.707	Nitab4.5_0000735g0070	Nitab4.5_0000735g0070.1	Nt01	107465558	107465644	=	/
MSTRG.707.3	MSTRG.707	Nitab4.5_0000735g0070	Nitab4.5_0000735g0070.1	Nt01	107467472	107467521	o	/
MSTRG.707.4	MSTRG.707	Nitab4.5_0000735g0070	Nitab4.5_0000735g0070.1	Nt01	107469315	107469345	j	/
Nitab4.5_0000781g0010.1	MSTRG.708	Nitab4.5_0000781g0010	Nitab4.5_0000781g0010.1	Nt01	107870820	107870979	=	1-Cys peroxiredoxin PER1 (EC 1.11.1.24) (Rehydrin homolog) (Thioredoxin peroxidase) (Thioredoxin-dependent peroxiredoxin) [PER1] [F21D18.15]
MSTRG.709.1	MSTRG.709	-	-	Nt01	107958721	107959214	u	/
MSTRG.710.1	MSTRG.710	-	-	Nt01	107980230	107980683	u	/
MSTRG.711.1	MSTRG.711	Nitab4.5_0000781g0040	Nitab4.5_0000781g0040.1	Nt01	108178264	108178528	j	Very-long-chain aldehyde decarbonylase CER1 (EC 4.1.99.5) (Protein ECERIFERUM 1) [CER1] [T7I23.10]
Nitab4.5_0000781g0040.1	MSTRG.711	Nitab4.5_0000781g0040	Nitab4.5_0000781g0040.1	Nt01	108178364	108178528	=	Very-long-chain aldehyde decarbonylase CER1 (EC 4.1.99.5) (Protein ECERIFERUM 1) [CER1] [T7I23.10]
MSTRG.712.1	MSTRG.712	Nitab4.5_0000781g0060	Nitab4.5_0000781g0060.1	Nt01	108256414	108256863	n	Very-long-chain aldehyde decarbonylase CER1 (EC 4.1.99.5) (Protein ECERIFERUM 1) [CER1] [T7I23.10]
Nitab4.5_0000781g0050.1	MSTRG.712	Nitab4.5_0000781g0050	Nitab4.5_0000781g0050.1	Nt01	108256681	108256863	=	Very-long-chain aldehyde decarbonylase CER1 (EC 4.1.99.5) (Protein ECERIFERUM 1) [CER1] [T7I23.10]
Nitab4.5_0000781g0060.1	MSTRG.712	Nitab4.5_0000781g0060	Nitab4.5_0000781g0060.1	Nt01	108273112	108273210	=	Very-long-chain aldehyde decarbonylase CER1 (EC 4.1.99.5) (Protein ECERIFERUM 1) [CER1] [T7I23.10]
MSTRG.713.1	MSTRG.713	-	-	Nt01	108342349	108342613	u	/
Nitab4.5_0000781g0070.1	MSTRG.714	Nitab4.5_0000781g0070	Nitab4.5_0000781g0070.1	Nt01	108430112	108430135	=	/
MSTRG.715.1	MSTRG.715	-	-	Nt01	108446297	108446799	u	/
MSTRG.716.1	MSTRG.716	-	-	Nt01	108667762	108668392	u	/
MSTRG.717.1	MSTRG.717	-	-	Nt01	109229998	109230312	u	/
Nitab4.5_0000293g0120.1	MSTRG.718	Nitab4.5_0000293g0120	Nitab4.5_0000293g0120.1	Nt01	110279047	110279284	=	Casein kinase II subunit beta-1 (CK II beta-1) [CKB1] [K14A3.3]
MSTRG.718.2	MSTRG.718	Nitab4.5_0000293g0120	Nitab4.5_0000293g0120.1	Nt01	110279065	110279284	j	Casein kinase II subunit beta-1 (CK II beta-1) [CKB1] [K14A3.3]
MSTRG.718.3	MSTRG.718	Nitab4.5_0000293g0120	Nitab4.5_0000293g0120.1	Nt01	110279065	110279284	j	Casein kinase II subunit beta-1 (CK II beta-1) [CKB1] [K14A3.3]
MSTRG.718.4	MSTRG.718	Nitab4.5_0000293g0120	Nitab4.5_0000293g0120.1	Nt01	110279065	110279284	j	Casein kinase II subunit beta-1 (CK II beta-1) [CKB1] [K14A3.3]
MSTRG.719.1	MSTRG.719	Nitab4.5_0000293g0110	Nitab4.5_0000293g0110.1	Nt01	110296282	110297567	m	/
Nitab4.5_0000293g0110.1	MSTRG.719	Nitab4.5_0000293g0110	Nitab4.5_0000293g0110.1	Nt01	110296491	110297147	=	/
MSTRG.720.1	MSTRG.720	Nitab4.5_0000293g0100	Nitab4.5_0000293g0100.1	Nt01	110300779	110301152	j	Putative 60S ribosomal protein L37a-1 [RPL37AB] [F9F8.23]
MSTRG.720.2	MSTRG.720	Nitab4.5_0000293g0100	Nitab4.5_0000293g0100.1	Nt01	110300876	110301152	j	Putative 60S ribosomal protein L37a-1 [RPL37AB] [F9F8.23]
Nitab4.5_0000293g0100.1	MSTRG.720	Nitab4.5_0000293g0100	Nitab4.5_0000293g0100.1	Nt01	110301089	110301152	=	Putative 60S ribosomal protein L37a-1 [RPL37AB] [F9F8.23]
Nitab4.5_0000293g0090.1	MSTRG.721	Nitab4.5_0000293g0090	Nitab4.5_0000293g0090.1	Nt01	110328288	110328791	=	FCS-Like Zinc finger 3 [FLZ3] [DUF581-9] [F16B22.16]
MSTRG.722.1	MSTRG.722	-	-	Nt01	110482020	110482181	u	/
MSTRG.723.1	MSTRG.723	-	-	Nt01	110528117	110528543	u	/
MSTRG.724.1	MSTRG.724	-	-	Nt01	110614642	110615457	u	/
MSTRG.725.1	MSTRG.725	-	-	Nt01	110645750	110646655	u	/
MSTRG.726.1	MSTRG.726	-	-	Nt01	110828827	110829090	u	/
MSTRG.726.2	MSTRG.726	-	-	Nt01	110828857	110829090	u	/
MSTRG.726.3	MSTRG.726	-	-	Nt01	110828895	110829090	u	/
MSTRG.727.1	MSTRG.727	Nitab4.5_0000293g0060	Nitab4.5_0000293g0060.1	Nt01	110969640	110969840	n	/
MSTRG.727.2	MSTRG.727	Nitab4.5_0000293g0060	Nitab4.5_0000293g0060.1	Nt01	110969657	110969840	n	/
Nitab4.5_0000293g0060.1	MSTRG.727	Nitab4.5_0000293g0060	Nitab4.5_0000293g0060.1	Nt01	110969898	110969957	=	/
MSTRG.728.1	MSTRG.728	-	-	Nt01	111018009	111018898	u	/
MSTRG.728.2	MSTRG.728	-	-	Nt01	111018256	111018898	u	/
MSTRG.729.1	MSTRG.729	-	-	Nt01	111032235	111032531	u	/
MSTRG.729.2	MSTRG.729	-	-	Nt01	111032318	111032544	u	/
MSTRG.730.1	MSTRG.730	-	-	Nt01	111046926	111046968	u	/
MSTRG.731.1	MSTRG.731	-	-	Nt01	111084118	111085012	u	/
MSTRG.732.1	MSTRG.732	-	-	Nt01	111280033	111280425	u	/
MSTRG.732.2	MSTRG.732	-	-	Nt01	111280052	111280329	u	/
MSTRG.733.1	MSTRG.733	-	-	Nt01	111328165	111328636	u	Zinc finger BED domain-containing protein DAYSLEEPER (Transposase-like protein DAYSLEEPER) [HAT] [T27B3.40]
Nitab4.5_0000293g0010.1	MSTRG.734	Nitab4.5_0000293g0010	Nitab4.5_0000293g0010.1	Nt01	111409224	111409343	=	/
Nitab4.5_0000293g0030.1	MSTRG.735	Nitab4.5_0000293g0030	Nitab4.5_0000293g0030.1	Nt01	111433022	111433565	=	ATP synthase subunit beta-2, mitochondrial precursor (EC 7.1.2.2) [T2K12.9]
MSTRG.736.1	MSTRG.736	Nitab4.5_0000293g0040	Nitab4.5_0000293g0040.1	Nt01	111437931	111438667	j	/
Nitab4.5_0000293g0040.1	MSTRG.736	Nitab4.5_0000293g0040	Nitab4.5_0000293g0040.1	Nt01	111438004	111438667	=	/
MSTRG.737.1	MSTRG.737	-	-	Nt01	111858392	111858628	u	/
MSTRG.738.1	MSTRG.738	-	-	Nt01	111865073	111865395	u	/
MSTRG.739.1	MSTRG.739	Nitab4.5_0002811g0010	Nitab4.5_0002811g0010.1	Nt01	111877756	111878069	j	/
MSTRG.739.2	MSTRG.739	Nitab4.5_0002811g0010	Nitab4.5_0002811g0010.1	Nt01	111877811	111878255	m	/
MSTRG.739.3	MSTRG.739	Nitab4.5_0002811g0010	Nitab4.5_0002811g0010.1	Nt01	111877893	111878069	j	/
Nitab4.5_0002811g0010.1	MSTRG.739	Nitab4.5_0002811g0010	Nitab4.5_0002811g0010.1	Nt01	111877893	111878069	=	/
MSTRG.740.1	MSTRG.740	Nitab4.5_0002811g0020	Nitab4.5_0002811g0020.1	Nt01	111881659	111882091	j	/
Nitab4.5_0002811g0020.1	MSTRG.740	Nitab4.5_0002811g0020	Nitab4.5_0002811g0020.1	Nt01	111881924	111882091	=	/
Nitab4.5_0002811g0030.1	MSTRG.741	Nitab4.5_0002811g0030	Nitab4.5_0002811g0030.1	Nt01	111989748	111989982	=	Bifunctional L-3-cyanoalanine synthase/cysteine synthase C1, mitochondrial precursor (EC 2.5.1.47) (EC 4.4.1.9) (Beta-substituted Ala synthase 3;1) (ARAth-Bsas3;1) (Cysteine synthase C1) (AtCYSC1) (O-acetylserine (thiol)-lyase 5) [CYSC1] [OAS5] [F2A19.40]
Nitab4.5_0002811g0060.1	MSTRG.742	Nitab4.5_0002811g0060	Nitab4.5_0002811g0060.1	Nt01	112009134	112009169	=	Ubiquitin-conjugating enzyme E2 4 (EC 2.3.2.23) (E2 ubiquitin-conjugating enzyme 4) (Ubiquitin carrier protein 4) (Ubiquitin-conjugating enzyme E2-21 kDa 1) (Ubiquitin-protein ligase 4) [UBC4] [MYC6.5]
MSTRG.742.2	MSTRG.742	Nitab4.5_0002811g0060	Nitab4.5_0002811g0060.1	Nt01	112009399	112009658	j	Ubiquitin-conjugating enzyme E2 5 (EC 2.3.2.23) (E2 ubiquitin-conjugating enzyme 5) (Ubiquitin carrier protein 5) (Ubiquitin-conjugating enzyme E2-21 kDa 2) (Ubiquitin-protein ligase 5) [UBC5] [F24D7.1] [T12P18.18]
MSTRG.743.1	MSTRG.743	Nitab4.5_0002811g0050	Nitab4.5_0002811g0050.1	Nt01	112047803	112048852	k	AT-rich interactive domain-containing protein 1 (ARID domain-containing protein 1) (ARID and ELM2 domain-containing protein 1) [ARID1] [T3F17.31]
Nitab4.5_0002811g0050.1	MSTRG.743	Nitab4.5_0002811g0050	Nitab4.5_0002811g0050.1	Nt01	112048025	112048852	=	AT-rich interactive domain-containing protein 1 (ARID domain-containing protein 1) (ARID and ELM2 domain-containing protein 1) [ARID1] [T3F17.31]
MSTRG.744.1	MSTRG.744	-	-	Nt01	112529347	112529641	u	/
MSTRG.745.1	MSTRG.745	-	-	Nt01	112769843	112769890	u	/
MSTRG.746.1	MSTRG.746	Nitab4.5_0000690g0010	Nitab4.5_0000690g0010.1	Nt01	112855142	112855991	k	Heavy metal-associated isoprenylated plant protein 39 precursor (AtHIP39) [HIPP39] [F22L4.5]
Nitab4.5_0000690g0010.1	MSTRG.746	Nitab4.5_0000690g0010	Nitab4.5_0000690g0010.1	Nt01	112855489	112855991	=	Heavy metal-associated isoprenylated plant protein 39 precursor (AtHIP39) [HIPP39] [F22L4.5]
MSTRG.747.1	MSTRG.747	-	-	Nt01	112923737	112924720	u	/
Nitab4.5_0000690g0020.1	MSTRG.748	Nitab4.5_0000690g0020	Nitab4.5_0000690g0020.1	Nt01	113133460	113134137	=	Uncharacterized protein At1g01500 [F22L4.17]
MSTRG.749.1	MSTRG.749	Nitab4.5_0000690g0030	Nitab4.5_0000690g0030.1	Nt01	113233484	113233739	j	/
MSTRG.749.2	MSTRG.749	Nitab4.5_0000690g0030	Nitab4.5_0000690g0030.1	Nt01	113233484	113233582	j	/
MSTRG.749.3	MSTRG.749	Nitab4.5_0000690g0030	Nitab4.5_0000690g0030.1	Nt01	113233502	113233573	j	/
Nitab4.5_0000690g0030.1	MSTRG.749	Nitab4.5_0000690g0030	Nitab4.5_0000690g0030.1	Nt01	113233541	113233558	=	/
MSTRG.750.1	MSTRG.750	Nitab4.5_0000690g0050	Nitab4.5_0000690g0050.1	Nt01	113355063	113355911	j	/
MSTRG.750.2	MSTRG.750	Nitab4.5_0000690g0050	Nitab4.5_0000690g0050.1	Nt01	113355192	113355911	j	/
MSTRG.750.3	MSTRG.750	Nitab4.5_0000690g0050	Nitab4.5_0000690g0050.1	Nt01	113355206	113355911	j	/
MSTRG.750.4	MSTRG.750	Nitab4.5_0000690g0050	Nitab4.5_0000690g0050.1	Nt01	113355223	113355911	j	/
MSTRG.750.5	MSTRG.750	Nitab4.5_0000690g0050	Nitab4.5_0000690g0050.1	Nt01	113355235	113355911	j	/
MSTRG.750.6	MSTRG.750	Nitab4.5_0000690g0050	Nitab4.5_0000690g0050.1	Nt01	113355235	113355911	j	/
MSTRG.750.7	MSTRG.750	Nitab4.5_0000690g0050	Nitab4.5_0000690g0050.1	Nt01	113355236	113355911	j	/
MSTRG.750.8	MSTRG.750	Nitab4.5_0000690g0050	Nitab4.5_0000690g0050.1	Nt01	113355236	113355911	j	/
Nitab4.5_0000690g0050.1	MSTRG.750	Nitab4.5_0000690g0050	Nitab4.5_0000690g0050.1	Nt01	113355757	113355911	=	/
MSTRG.751.1	MSTRG.751	Nitab4.5_0000690g0060	Nitab4.5_0000690g0060.1	Nt01	113526493	113526627	k	Mechanosensitive ion channel protein 1, mitochondrial precursor (Mechanosensitive channel of small conductance-like 1) (MscS-Like protein 1) [MSL1] [A_IG005I10.9] [F5I10.9]
MSTRG.751.2	MSTRG.751	Nitab4.5_0000690g0060	Nitab4.5_0000690g0060.1	Nt01	113526497	113526627	j	Mechanosensitive ion channel protein 1, mitochondrial precursor (Mechanosensitive channel of small conductance-like 1) (MscS-Like protein 1) [MSL1] [A_IG005I10.9] [F5I10.9]
MSTRG.751.3	MSTRG.751	Nitab4.5_0000690g0060	Nitab4.5_0000690g0060.1	Nt01	113526525	113526627	k	Mechanosensitive ion channel protein 1, mitochondrial precursor (Mechanosensitive channel of small conductance-like 1) (MscS-Like protein 1) [MSL1] [A_IG005I10.9] [F5I10.9]
MSTRG.751.4	MSTRG.751	Nitab4.5_0000690g0060	Nitab4.5_0000690g0060.1	Nt01	113526525	113526627	k	Mechanosensitive ion channel protein 1, mitochondrial precursor (Mechanosensitive channel of small conductance-like 1) (MscS-Like protein 1) [MSL1] [A_IG005I10.9] [F5I10.9]
MSTRG.751.5	MSTRG.751	Nitab4.5_0000690g0060	Nitab4.5_0000690g0060.1	Nt01	113526618	113526754	k	Mechanosensitive ion channel protein 1, mitochondrial precursor (Mechanosensitive channel of small conductance-like 1) (MscS-Like protein 1) [MSL1] [A_IG005I10.9] [F5I10.9]
Nitab4.5_0000690g0060.1	MSTRG.751	Nitab4.5_0000690g0060	Nitab4.5_0000690g0060.1	Nt01	113528102	113528866	=	Mechanosensitive ion channel protein 1, mitochondrial precursor (Mechanosensitive channel of small conductance-like 1) (MscS-Like protein 1) [MSL1] [A_IG005I10.9] [F5I10.9]
MSTRG.752.1	MSTRG.752	-	-	Nt01	113780794	113781237	u	Transmembrane 9 superfamily member 1 precursor (Endomembrane protein 12) (Transmembrane nine protein 1) (AtTMN1) [TMN1] [EMP12] [T19D16.13]
MSTRG.752.2	MSTRG.752	-	-	Nt01	113782073	113782454	u	/
MSTRG.752.3	MSTRG.752	-	-	Nt01	113782081	113782670	u	/
Nitab4.5_0001380g0040.1	MSTRG.753	Nitab4.5_0001380g0040	Nitab4.5_0001380g0040.1	Nt01	113788602	113788812	=	G-type lectin S-receptor-like serine/threonine-protein kinase At2g19130 precursor (EC 2.7.11.1) [T20K24.15]
MSTRG.753.2	MSTRG.753	Nitab4.5_0001380g0040	Nitab4.5_0001380g0040.1	Nt01	113793478	113793896	j	G-type lectin S-receptor-like serine/threonine-protein kinase At2g19130 precursor (EC 2.7.11.1) [T20K24.15]
MSTRG.753.3	MSTRG.753	Nitab4.5_0001380g0040	Nitab4.5_0001380g0040.1	Nt01	113793567	113794092	n	G-type lectin S-receptor-like serine/threonine-protein kinase At2g19130 precursor (EC 2.7.11.1) [T20K24.15]
Nitab4.5_0001380g0050.1	MSTRG.753	Nitab4.5_0001380g0050	Nitab4.5_0001380g0050.1	Nt01	113795167	113795486	=	G-type lectin S-receptor-like serine/threonine-protein kinase At2g19130 precursor (EC 2.7.11.1) [T20K24.15]
MSTRG.754.1	MSTRG.754	-	-	Nt01	113800816	113801641	u	/
MSTRG.755.1	MSTRG.755	-	-	Nt01	113810296	113811073	u	/
MSTRG.756.1	MSTRG.756	Nitab4.5_0001380g0020	Nitab4.5_0001380g0020.1	Nt01	114098308	114098408	o	/
Nitab4.5_0001380g0020.1	MSTRG.756	Nitab4.5_0001380g0020	Nitab4.5_0001380g0020.1	Nt01	114123705	114123732	=	/
MSTRG.757.1	MSTRG.757	-	-	Nt01	114237097	114237307	u	/
MSTRG.758.1	MSTRG.758	-	-	Nt01	114312856	114313280	u	/
MSTRG.759.1	MSTRG.759	-	-	Nt01	114313560	114313881	u	/
MSTRG.760.1	MSTRG.760	-	-	Nt01	114314798	114315130	u	/
MSTRG.761.1	MSTRG.761	-	-	Nt01	114502219	114502849	u	/
MSTRG.762.1	MSTRG.762	Nitab4.5_0001123g0070	Nitab4.5_0001123g0070.1	Nt01	114619632	114619704	k	Rhodanese-like domain-containing protein 4, chloroplastic precursor (Protein THYLAKOID RHODANESE-LIKE) (Sulfurtransferase 4) (AtStr4) [STR4] [TROL] [F2N1.31]
Nitab4.5_0001123g0070.1	MSTRG.762	Nitab4.5_0001123g0070	Nitab4.5_0001123g0070.1	Nt01	114619632	114619704	=	/
MSTRG.762.3	MSTRG.762	Nitab4.5_0001123g0060	Nitab4.5_0001123g0060.1	Nt01	114623382	114623782	j	Rhodanese-like domain-containing protein 4, chloroplastic precursor (Protein THYLAKOID RHODANESE-LIKE) (Sulfurtransferase 4) (AtStr4) [STR4] [TROL] [F2N1.31]
MSTRG.762.4	MSTRG.762	Nitab4.5_0001123g0060	Nitab4.5_0001123g0060.1	Nt01	114647923	114648698	j	Rhodanese-like domain-containing protein 4, chloroplastic precursor (Protein THYLAKOID RHODANESE-LIKE) (Sulfurtransferase 4) (AtStr4) [STR4] [TROL] [F2N1.31]
Nitab4.5_0001123g0060.1	MSTRG.762	Nitab4.5_0001123g0060	Nitab4.5_0001123g0060.1	Nt01	114648064	114648698	=	Rhodanese-like domain-containing protein 4, chloroplastic precursor (Protein THYLAKOID RHODANESE-LIKE) (Sulfurtransferase 4) (AtStr4) [STR4] [TROL] [F2N1.31]
MSTRG.763.1	MSTRG.763	Nitab4.5_0001123g0070	Nitab4.5_0001123g0070.1	Nt01	114623382	114623580	x	/
MSTRG.764.1	MSTRG.764	-	-	Nt01	114803735	114804725	u	/
MSTRG.765.1	MSTRG.765	-	-	Nt01	114973755	114974811	u	/
MSTRG.766.1	MSTRG.766	Nitab4.5_0002638g0020	Nitab4.5_0002638g0020.1	Nt01	115272270	115272375	j	Protein TILLER ANGLE CONTROL 1 [TAC1]
Nitab4.5_0002638g0020.1	MSTRG.766	Nitab4.5_0002638g0020	Nitab4.5_0002638g0020.1	Nt01	115272270	115272375	=	Protein TILLER ANGLE CONTROL 1 [TAC1]
MSTRG.767.1	MSTRG.767	-	-	Nt01	115349236	115350178	u	/
MSTRG.767.2	MSTRG.767	-	-	Nt01	115349236	115349332	u	/
MSTRG.768.1	MSTRG.768	-	-	Nt01	115354395	115354607	u	/
MSTRG.769.1	MSTRG.769	-	-	Nt01	115361845	115362716	u	/
MSTRG.770.1	MSTRG.770	-	-	Nt01	115450090	115450358	u	/
MSTRG.771.1	MSTRG.771	-	-	Nt01	115930287	115930726	u	/
MSTRG.772.1	MSTRG.772	-	-	Nt01	116052319	116052583	u	Arginine--tRNA ligase, chloroplastic/mitochondrial precursor (EC 6.1.1.19) (Arginyl-tRNA synthetase) (ArgRS) (Protein EMBRYO DEFECTIVE 1027) [EMB1027] [T25K17.110]
MSTRG.773.1	MSTRG.773	-	-	Nt01	116388403	116388806	u	/
MSTRG.774.1	MSTRG.774	-	-	Nt01	116406038	116408531	u	/
MSTRG.774.2	MSTRG.774	-	-	Nt01	116406047	116406181	u	/
MSTRG.775.1	MSTRG.775	-	-	Nt01	116420180	116420519	u	/
MSTRG.776.1	MSTRG.776	-	-	Nt01	116430886	116431684	u	/
MSTRG.777.1	MSTRG.777	-	-	Nt01	116772729	116772844	u	MAG2-interacting protein 2 [MIP2] [K16H17.4]
MSTRG.778.1	MSTRG.778	Nitab4.5_0000768g0030	Nitab4.5_0000768g0030.1	Nt01	116814465	116816218	m	Transcription factor MYC3 (Basic helix-loop-helix protein 5) (AtbHLH5) (bHLH 5) (Protein ALTERED TRYPTOPHAN REGULATION 2) (Transcription factor ATR2) (Transcription factor EN 36) (bHLH transcription factor bHLH005) [MYC3] [ATR2] [BHLH5] [EN36] [MZA15.18]
Nitab4.5_0000768g0030.1	MSTRG.778	Nitab4.5_0000768g0030	Nitab4.5_0000768g0030.1	Nt01	116814595	116815165	=	Transcription factor MYC3 (Basic helix-loop-helix protein 5) (AtbHLH5) (bHLH 5) (Protein ALTERED TRYPTOPHAN REGULATION 2) (Transcription factor ATR2) (Transcription factor EN 36) (bHLH transcription factor bHLH005) [MYC3] [ATR2] [BHLH5] [EN36] [MZA15.18]
MSTRG.779.1	MSTRG.779	-	-	Nt01	116843688	116844757	u	/
MSTRG.780.1	MSTRG.780	-	-	Nt01	116876902	116877160	u	/
MSTRG.781.1	MSTRG.781	Nitab4.5_0000768g0020	Nitab4.5_0000768g0020.1	Nt01	116921084	116921303	p	/
MSTRG.782.1	MSTRG.782	-	-	Nt01	116992638	116992678	u	/
MSTRG.783.1	MSTRG.783	-	-	Nt01	117016590	117017057	u	/
MSTRG.783.2	MSTRG.783	-	-	Nt01	117016590	117017057	u	/
MSTRG.783.3	MSTRG.783	-	-	Nt01	117016600	117017057	u	/
MSTRG.783.4	MSTRG.783	-	-	Nt01	117016604	117017057	u	/
Nitab4.5_0000768g0010.1	MSTRG.784	Nitab4.5_0000768g0010	Nitab4.5_0000768g0010.1	Nt01	117093892	117093922	=	GRF1-interacting factor 3 (AtGIF3) (Transcription coactivator GIF3) [GIF3] [A_TM018A10_22]
MSTRG.784.2	MSTRG.784	Nitab4.5_0000768g0010	Nitab4.5_0000768g0010.1	Nt01	117130242	117130602	j	GRF1-interacting factor 3 (AtGIF3) (Transcription coactivator GIF3) [GIF3] [A_TM018A10_22]
Nitab4.5_0001007g0010.1	MSTRG.785	Nitab4.5_0001007g0010	Nitab4.5_0001007g0010.1	Nt01	117766423	117766830	=	Cytochrome P450 94B1 (EC 1.14.14.48) (Jasmonoyl-L-amino acid 12-hydroxylase) [CYP94B1] [MLE2.8]
MSTRG.786.1	MSTRG.786	-	-	Nt01	117933954	117934383	u	/
MSTRG.787.1	MSTRG.787	-	-	Nt01	117941845	117942607	u	/
MSTRG.787.2	MSTRG.787	-	-	Nt01	117941845	117942607	u	/
MSTRG.788.1	MSTRG.788	Nitab4.5_0001007g0090	Nitab4.5_0001007g0090.1	Nt01	118112806	118113092	j	/
MSTRG.788.2	MSTRG.788	Nitab4.5_0001007g0070	Nitab4.5_0001007g0070.1	Nt01	118112806	118113092	n	/
Nitab4.5_0001007g0090.1	MSTRG.788	Nitab4.5_0001007g0090	Nitab4.5_0001007g0090.1	Nt01	118112844	118113047	=	/
Nitab4.5_0001007g0070.1	MSTRG.788	Nitab4.5_0001007g0070	Nitab4.5_0001007g0070.1	Nt01	118114504	118114893	=	/
Nitab4.5_0001007g0050.1	MSTRG.789	Nitab4.5_0001007g0050	Nitab4.5_0001007g0050.1	Nt01	118120026	118120760	=	/
MSTRG.790.1	MSTRG.790	-	-	Nt01	118123518	118123684	u	/
MSTRG.791.1	MSTRG.791	-	-	Nt01	118143820	118144483	u	/
MSTRG.792.1	MSTRG.792	-	-	Nt01	118165718	118166599	u	/
MSTRG.793.1	MSTRG.793	-	-	Nt01	118240473	118241293	u	/
Nitab4.5_0005936g0010.1	MSTRG.794	Nitab4.5_0005936g0010	Nitab4.5_0005936g0010.1	Nt01	118526087	118526640	=	Calmodulin-binding protein 60 B [CBP60B] [MUA2.16]
MSTRG.794.2	MSTRG.794	Nitab4.5_0005936g0010	Nitab4.5_0005936g0010.1	Nt01	118529021	118529181	j	Calmodulin-binding protein 60 C [CBP60C] [MSF3.13]
Nitab4.5_0005936g0020.1	MSTRG.795	Nitab4.5_0005936g0020	Nitab4.5_0005936g0020.1	Nt01	118541216	118541512	=	/
MSTRG.796.1	MSTRG.796	Nitab4.5_0003219g0020	Nitab4.5_0003219g0020.1	Nt01	119044120	119044410	o	/
MSTRG.796.2	MSTRG.796	Nitab4.5_0003219g0020	Nitab4.5_0003219g0020.1	Nt01	119044185	119044410	o	/
Nitab4.5_0003219g0020.1	MSTRG.796	Nitab4.5_0003219g0020	Nitab4.5_0003219g0020.1	Nt01	119044259	119044429	=	/
MSTRG.797.1	MSTRG.797	-	-	Nt01	119081150	119082179	u	/
MSTRG.798.1	MSTRG.798	-	-	Nt01	119092584	119093815	u	/
MSTRG.799.1	MSTRG.799	-	-	Nt01	119097824	119098485	u	/
MSTRG.799.2	MSTRG.799	-	-	Nt01	119097832	119098485	u	/
MSTRG.800.1	MSTRG.800	Nitab4.5_0003219g0010	Nitab4.5_0003219g0010.1	Nt01	119271951	119273189	m	Ethylene-responsive transcription factor 4 (AtERF4) (Ethylene-responsive element-binding factor 4) (EREBP-4) (Protein RELATED TO APETALA2 5) [ERF4] [ERF-4] [ERF078] [RAP2-5] [K7L4.1]
Nitab4.5_0003219g0010.1	MSTRG.800	Nitab4.5_0003219g0010	Nitab4.5_0003219g0010.1	Nt01	119272068	119272447	=	Ethylene-responsive transcription factor 4 (AtERF4) (Ethylene-responsive element-binding factor 4) (EREBP-4) (Protein RELATED TO APETALA2 5) [ERF4] [ERF-4] [ERF078] [RAP2-5] [K7L4.1]
MSTRG.801.1	MSTRG.801	-	-	Nt01	119363601	119363683	u	/
MSTRG.801.2	MSTRG.801	-	-	Nt01	119363604	119364163	u	/
MSTRG.802.1	MSTRG.802	Nitab4.5_0003348g0010	Nitab4.5_0003348g0010.1	Nt01	119408835	119409124	j	Protein FRIGIDA-ESSENTIAL 1 (Zinc finger CCCH domain-containing protein 27) (AtC3H27) [FES1] [T1B8]
MSTRG.802.2	MSTRG.802	Nitab4.5_0003348g0010	Nitab4.5_0003348g0010.1	Nt01	119408835	119409124	j	Protein FRIGIDA-ESSENTIAL 1 (Zinc finger CCCH domain-containing protein 27) (AtC3H27) [FES1] [T1B8]
MSTRG.802.3	MSTRG.802	Nitab4.5_0003348g0010	Nitab4.5_0003348g0010.1	Nt01	119408859	119409124	j	Protein FRIGIDA-ESSENTIAL 1 (Zinc finger CCCH domain-containing protein 27) (AtC3H27) [FES1] [T1B8]
MSTRG.802.4	MSTRG.802	Nitab4.5_0003348g0010	Nitab4.5_0003348g0010.1	Nt01	119408872	119409124	j	Protein FRIGIDA-ESSENTIAL 1 (Zinc finger CCCH domain-containing protein 27) (AtC3H27) [FES1] [T1B8]
MSTRG.802.5	MSTRG.802	Nitab4.5_0003348g0010	Nitab4.5_0003348g0010.1	Nt01	119419089	119419092	j	Protein FRIGIDA-ESSENTIAL 1 (Zinc finger CCCH domain-containing protein 27) (AtC3H27) [FES1] [T1B8]
Nitab4.5_0003348g0010.1	MSTRG.802	Nitab4.5_0003348g0010	Nitab4.5_0003348g0010.1	Nt01	119419089	119419092	=	/
MSTRG.803.1	MSTRG.803	Nitab4.5_0003348g0040	Nitab4.5_0003348g0040.1	Nt01	119426976	119427216	j	Mitochondrial arginine transporter BAC1 (Mitochondrial basic amino acid carrier 1) (AtMBAC1) [BAC1] [MBAC1] [T1B8.12]
MSTRG.803.2	MSTRG.803	Nitab4.5_0003348g0040	Nitab4.5_0003348g0040.1	Nt01	119426976	119427216	j	Mitochondrial arginine transporter BAC1 (Mitochondrial basic amino acid carrier 1) (AtMBAC1) [BAC1] [MBAC1] [T1B8.12]
MSTRG.803.3	MSTRG.803	Nitab4.5_0003348g0040	Nitab4.5_0003348g0040.1	Nt01	119426976	119427216	j	Mitochondrial arginine transporter BAC1 (Mitochondrial basic amino acid carrier 1) (AtMBAC1) [BAC1] [MBAC1] [T1B8.12]
MSTRG.803.4	MSTRG.803	Nitab4.5_0003348g0040	Nitab4.5_0003348g0040.1	Nt01	119426976	119427216	j	Mitochondrial arginine transporter BAC1 (Mitochondrial basic amino acid carrier 1) (AtMBAC1) [BAC1] [MBAC1] [T1B8.12]
MSTRG.803.5	MSTRG.803	Nitab4.5_0003348g0040	Nitab4.5_0003348g0040.1	Nt01	119426995	119427216	j	Mitochondrial arginine transporter BAC1 (Mitochondrial basic amino acid carrier 1) (AtMBAC1) [BAC1] [MBAC1] [T1B8.12]
MSTRG.803.6	MSTRG.803	Nitab4.5_0003348g0040	Nitab4.5_0003348g0040.1	Nt01	119426995	119427216	j	Mitochondrial arginine transporter BAC1 (Mitochondrial basic amino acid carrier 1) (AtMBAC1) [BAC1] [MBAC1] [T1B8.12]
MSTRG.803.7	MSTRG.803	Nitab4.5_0003348g0040	Nitab4.5_0003348g0040.1	Nt01	119427005	119427216	j	Mitochondrial arginine transporter BAC1 (Mitochondrial basic amino acid carrier 1) (AtMBAC1) [BAC1] [MBAC1] [T1B8.12]
MSTRG.803.8	MSTRG.803	Nitab4.5_0003348g0040	Nitab4.5_0003348g0040.1	Nt01	119427026	119427216	j	Mitochondrial arginine transporter BAC1 (Mitochondrial basic amino acid carrier 1) (AtMBAC1) [BAC1] [MBAC1] [T1B8.12]
Nitab4.5_0003348g0040.1	MSTRG.803	Nitab4.5_0003348g0040	Nitab4.5_0003348g0040.1	Nt01	119427121	119427216	=	Mitochondrial arginine transporter BAC1 (Mitochondrial basic amino acid carrier 1) (AtMBAC1) [BAC1] [MBAC1] [T1B8.12]
MSTRG.804.1	MSTRG.804	Nitab4.5_0003348g0050	Nitab4.5_0003348g0050.1	Nt01	119431104	119431367	k	Squamosa promoter-binding-like protein 3 [SPL3] [T1B8.11]
Nitab4.5_0003348g0050.1	MSTRG.804	Nitab4.5_0003348g0050	Nitab4.5_0003348g0050.1	Nt01	119431104	119431367	=	Squamosa promoter-binding-like protein 3 [SPL3] [T1B8.11]
MSTRG.804.3	MSTRG.804	Nitab4.5_0003348g0050	Nitab4.5_0003348g0050.1	Nt01	119431137	119431367	j	Squamosa promoter-binding-like protein 5 [SPL5] [K7L4.7]
MSTRG.804.4	MSTRG.804	Nitab4.5_0003348g0050	Nitab4.5_0003348g0050.1	Nt01	119431319	119431367	j	Squamosa promoter-binding-like protein 3 [SPL3] [T1B8.11]
MSTRG.805.1	MSTRG.805	Nitab4.5_0003348g0020	Nitab4.5_0003348g0020.1	Nt01	119474213	119474670	k	Putative DEAD-box ATP-dependent RNA helicase 29 (EC 3.6.4.13) [RH29] [F22K20.13]
MSTRG.805.2	MSTRG.805	Nitab4.5_0003348g0020	Nitab4.5_0003348g0020.1	Nt01	119474233	119474670	k	Putative DEAD-box ATP-dependent RNA helicase 29 (EC 3.6.4.13) [RH29] [F22K20.13]
Nitab4.5_0003348g0020.1	MSTRG.805	Nitab4.5_0003348g0020	Nitab4.5_0003348g0020.1	Nt01	119474307	119474670	=	Putative DEAD-box ATP-dependent RNA helicase 29 (EC 3.6.4.13) [RH29] [F22K20.13]
Nitab4.5_0003348g0030.1	MSTRG.805	Nitab4.5_0003348g0030	Nitab4.5_0003348g0030.1	Nt01	119490259	119490336	=	Putative DEAD-box ATP-dependent RNA helicase 29 (EC 3.6.4.13) [RH29] [F22K20.13]
MSTRG.806.1	MSTRG.806	-	-	Nt01	119527814	119528840	u	/
MSTRG.807.1	MSTRG.807	-	-	Nt01	119566849	119567566	u	/
MSTRG.808.1	MSTRG.808	Nitab4.5_0003348g0070	Nitab4.5_0003348g0070.1	Nt01	119620415	119620433	k	Probable hexosyltransferase MUCI70 (EC 2.4.1.-) (Protein MUCILAGE-RELATED 70) [MUCI70] [F3H9.11]
Nitab4.5_0003348g0070.1	MSTRG.808	Nitab4.5_0003348g0070	Nitab4.5_0003348g0070.1	Nt01	119620415	119620433	=	/
Nitab4.5_0003348g0060.1	MSTRG.808	Nitab4.5_0003348g0060	Nitab4.5_0003348g0060.1	Nt01	119623438	119623564	=	Probable hexosyltransferase MUCI70 (EC 2.4.1.-) (Protein MUCILAGE-RELATED 70) [MUCI70] [F3H9.11]
MSTRG.809.1	MSTRG.809	-	-	Nt01	119975394	119975912	u	/
MSTRG.810.1	MSTRG.810	-	-	Nt01	120034846	120035110	u	/
Nitab4.5_0009068g0010.1	MSTRG.811	Nitab4.5_0009068g0010	Nitab4.5_0009068g0010.1	Nt01	120186569	120187409	=	/
MSTRG.812.1	MSTRG.812	Nitab4.5_0009068g0020	Nitab4.5_0009068g0020.1	Nt01	120191238	120191892	n	snRNA-activating protein complex subunit (SNAPc subunit) (Protein SHOOT REDIFFERENTIATION DEFECTIVE 2) [SRD2] [F1K23.20] [F3M18.1]
MSTRG.812.2	MSTRG.812	Nitab4.5_0009068g0020	Nitab4.5_0009068g0020.1	Nt01	120191238	120191892	n	snRNA-activating protein complex subunit (SNAPc subunit) (Protein SHOOT REDIFFERENTIATION DEFECTIVE 2) [SRD2] [F1K23.20] [F3M18.1]
MSTRG.812.3	MSTRG.812	Nitab4.5_0009068g0020	Nitab4.5_0009068g0020.1	Nt01	120191240	120191892	n	snRNA-activating protein complex subunit (SNAPc subunit) (Protein SHOOT REDIFFERENTIATION DEFECTIVE 2) [SRD2] [F1K23.20] [F3M18.1]
MSTRG.812.4	MSTRG.812	Nitab4.5_0009068g0020	Nitab4.5_0009068g0020.1	Nt01	120191240	120191892	n	snRNA-activating protein complex subunit (SNAPc subunit) (Protein SHOOT REDIFFERENTIATION DEFECTIVE 2) [SRD2] [F1K23.20] [F3M18.1]
Nitab4.5_0009068g0020.1	MSTRG.812	Nitab4.5_0009068g0020	Nitab4.5_0009068g0020.1	Nt01	120191263	120191317	=	snRNA-activating protein complex subunit (SNAPc subunit) (Protein SHOOT REDIFFERENTIATION DEFECTIVE 2) [SRD2] [F1K23.20] [F3M18.1]
MSTRG.812.6	MSTRG.812	Nitab4.5_0009068g0020	Nitab4.5_0009068g0020.1	Nt01	120191269	120191892	n	snRNA-activating protein complex subunit (SNAPc subunit) (Protein SHOOT REDIFFERENTIATION DEFECTIVE 2) [SRD2] [F1K23.20] [F3M18.1]
MSTRG.812.7	MSTRG.812	Nitab4.5_0009068g0020	Nitab4.5_0009068g0020.1	Nt01	120191269	120191892	n	snRNA-activating protein complex subunit (SNAPc subunit) (Protein SHOOT REDIFFERENTIATION DEFECTIVE 2) [SRD2] [F1K23.20] [F3M18.1]
MSTRG.813.1	MSTRG.813	Nitab4.5_0006826g0010	Nitab4.5_0006826g0010.1	Nt01	120616587	120616957	j	Triose phosphate/phosphate translocator TPT, chloroplastic precursor (Protein ACCLIMATION OF PHOTOSYNTHESIS TO ENVIRONMENT 2) [TPT] [APE2] [MCL19]
Nitab4.5_0006826g0010.1	MSTRG.813	Nitab4.5_0006826g0010	Nitab4.5_0006826g0010.1	Nt01	120616641	120616957	=	Triose phosphate/phosphate translocator TPT, chloroplastic precursor (Protein ACCLIMATION OF PHOTOSYNTHESIS TO ENVIRONMENT 2) [TPT] [APE2] [MCL19]
MSTRG.814.1	MSTRG.814	-	-	Nt01	120649461	120650846	u	/
MSTRG.815.1	MSTRG.815	-	-	Nt01	120655596	120655805	u	/
MSTRG.816.1	MSTRG.816	Nitab4.5_0006826g0060	Nitab4.5_0006826g0060.1	Nt01	120656531	120656839	m	/
Nitab4.5_0006826g0060.1	MSTRG.816	Nitab4.5_0006826g0060	Nitab4.5_0006826g0060.1	Nt01	120656707	120656747	=	/
MSTRG.817.1	MSTRG.817	Nitab4.5_0006826g0030	Nitab4.5_0006826g0030.1	Nt01	120657971	120658604	j	/
MSTRG.817.2	MSTRG.817	Nitab4.5_0006826g0030	Nitab4.5_0006826g0030.1	Nt01	120657971	120658604	j	/
MSTRG.817.3	MSTRG.817	Nitab4.5_0006826g0030	Nitab4.5_0006826g0030.1	Nt01	120658064	120658604	j	/
Nitab4.5_0006826g0030.1	MSTRG.817	Nitab4.5_0006826g0030	Nitab4.5_0006826g0030.1	Nt01	120658143	120658604	=	/
MSTRG.817.5	MSTRG.817	Nitab4.5_0006826g0030	Nitab4.5_0006826g0030.1	Nt01	120658340	120658604	j	/
MSTRG.817.6	MSTRG.817	Nitab4.5_0006826g0030	Nitab4.5_0006826g0030.1	Nt01	120658349	120658604	j	/
MSTRG.817.7	MSTRG.817	Nitab4.5_0006826g0030	Nitab4.5_0006826g0030.1	Nt01	120658351	120658604	j	/
MSTRG.817.8	MSTRG.817	Nitab4.5_0006826g0030	Nitab4.5_0006826g0030.1	Nt01	120658461	120658604	j	/
MSTRG.818.1	MSTRG.818	Nitab4.5_0006826g0020	Nitab4.5_0006826g0020.1	Nt01	120704245	120705685	j	/
Nitab4.5_0006826g0020.1	MSTRG.818	Nitab4.5_0006826g0020	Nitab4.5_0006826g0020.1	Nt01	120704642	120705634	=	/
MSTRG.819.1	MSTRG.819	Nitab4.5_0005043g0060	Nitab4.5_0005043g0060.1	Nt01	120945561	120946404	m	Glutaredoxin-C9 (AtGrxC9) (Protein ROXY 19) [GRXC9] [GRX480] [ROXY19] [F3M18.8]
Nitab4.5_0005043g0060.1	MSTRG.819	Nitab4.5_0005043g0060	Nitab4.5_0005043g0060.1	Nt01	120945845	120945853	=	Glutaredoxin-C9 (AtGrxC9) (Protein ROXY 19) [GRXC9] [GRX480] [ROXY19] [F3M18.8]
MSTRG.820.1	MSTRG.820	-	-	Nt01	121008586	121009036	u	Zinc finger BED domain-containing protein DAYSLEEPER (Transposase-like protein DAYSLEEPER) [HAT] [T27B3.40]
Nitab4.5_0005043g0050.1	MSTRG.821	Nitab4.5_0005043g0050	Nitab4.5_0005043g0050.1	Nt01	121022559	121023853	=	Histone H3.2 (Histone H3.1) [HTR2] [T12M4.9]
Nitab4.5_0005043g0020.1	MSTRG.822	Nitab4.5_0005043g0020	Nitab4.5_0005043g0020.1	Nt01	121032671	121032871	=	/
MSTRG.823.1	MSTRG.823	Nitab4.5_0005043g0010	Nitab4.5_0005043g0010.1	Nt01	121043832	121044063	j	Transcription factor VOZ1 (Protein VASCULAR PLANT ONE-ZINC FINGER 1) (AtVOZ1) [VOZ1] [F1K23.24] [F3M18.4]
Nitab4.5_0005043g0010.1	MSTRG.823	Nitab4.5_0005043g0010	Nitab4.5_0005043g0010.1	Nt01	121045030	121045275	=	Transcription factor VOZ1 (Protein VASCULAR PLANT ONE-ZINC FINGER 1) (AtVOZ1) [VOZ1] [F1K23.24] [F3M18.4]
Nitab4.5_0005043g0040.1	MSTRG.824	Nitab4.5_0005043g0040	Nitab4.5_0005043g0040.1	Nt01	121050877	121051335	=	Transcription elongation factor 1 homolog [MCL19.8]
MSTRG.825.1	MSTRG.825	-	-	Nt01	121060792	121060925	u	/
MSTRG.826.1	MSTRG.826	-	-	Nt01	121290212	121290651	u	Formin-like protein 13 (AtFH13) [FH13] [MCK7.3]
MSTRG.827.1	MSTRG.827	-	-	Nt01	121881257	121881445	u	/
MSTRG.827.2	MSTRG.827	-	-	Nt01	121881285	121881445	u	/
MSTRG.827.3	MSTRG.827	-	-	Nt01	121881288	121881445	u	/
MSTRG.827.4	MSTRG.827	-	-	Nt01	121881292	121881445	u	/
MSTRG.827.5	MSTRG.827	-	-	Nt01	121881292	121881466	u	/
MSTRG.827.6	MSTRG.827	-	-	Nt01	121881297	121881449	u	/
MSTRG.828.1	MSTRG.828	-	-	Nt01	121924022	121925378	u	/
MSTRG.829.1	MSTRG.829	-	-	Nt01	121936428	121937020	u	/
MSTRG.830.1	MSTRG.830	-	-	Nt01	122077205	122077256	u	/
MSTRG.831.1	MSTRG.831	Nitab4.5_0000998g0010	Nitab4.5_0000998g0010.1	Nt01	122524768	122525044	j	/
MSTRG.831.2	MSTRG.831	Nitab4.5_0000998g0010	Nitab4.5_0000998g0010.1	Nt01	122524768	122525044	j	/
Nitab4.5_0000998g0010.1	MSTRG.831	Nitab4.5_0000998g0010	Nitab4.5_0000998g0010.1	Nt01	122524871	122525044	=	/
MSTRG.832.1	MSTRG.832	-	-	Nt01	122552272	122555511	u	/
MSTRG.833.1	MSTRG.833	-	-	Nt01	122575552	122575996	u	/
MSTRG.834.1	MSTRG.834	-	-	Nt01	122583608	122584186	u	/
MSTRG.835.1	MSTRG.835	Nitab4.5_0000998g0040	Nitab4.5_0000998g0040.1	Nt01	122611451	122611634	k	Pentatricopeptide repeat-containing protein At1g03560, mitochondrial precursor [F21B7.18]
MSTRG.835.2	MSTRG.835	Nitab4.5_0000998g0040	Nitab4.5_0000998g0040.1	Nt01	122611470	122611634	k	Pentatricopeptide repeat-containing protein At1g03560, mitochondrial precursor [F21B7.18]
Nitab4.5_0000998g0040.1	MSTRG.835	Nitab4.5_0000998g0040	Nitab4.5_0000998g0040.1	Nt01	122638909	122640951	=	Pentatricopeptide repeat-containing protein At1g03560, mitochondrial precursor [F21B7.18]
Nitab4.5_0000998g0020.1	MSTRG.836	Nitab4.5_0000998g0020	Nitab4.5_0000998g0020.1	Nt01	122693490	122693861	=	/
MSTRG.837.1	MSTRG.837	Nitab4.5_0000998g0030	Nitab4.5_0000998g0030.1	Nt01	122704154	122704458	n	/
MSTRG.837.2	MSTRG.837	Nitab4.5_0000998g0030	Nitab4.5_0000998g0030.1	Nt01	122704154	122704458	n	/
MSTRG.837.3	MSTRG.837	Nitab4.5_0000998g0030	Nitab4.5_0000998g0030.1	Nt01	122704222	122704458	n	/
Nitab4.5_0000998g0030.1	MSTRG.837	Nitab4.5_0000998g0030	Nitab4.5_0000998g0030.1	Nt01	122704296	122704370	=	/
MSTRG.838.1	MSTRG.838	Nitab4.5_0000998g0050	Nitab4.5_0000998g0050.1	Nt01	122713377	122714376	k	Probable protein phosphatase 2C 52 (EC 3.1.3.16) (AtPP2C52) [F9H3]
Nitab4.5_0000998g0050.1	MSTRG.838	Nitab4.5_0000998g0050	Nitab4.5_0000998g0050.1	Nt01	122713909	122714376	=	Probable protein phosphatase 2C 52 (EC 3.1.3.16) (AtPP2C52) [F9H3]
MSTRG.839.1	MSTRG.839	Nitab4.5_0000998g0060	Nitab4.5_0000998g0060.1	Nt01	122839022	122839326	j	/
MSTRG.839.2	MSTRG.839	Nitab4.5_0000998g0060	Nitab4.5_0000998g0060.1	Nt01	122839081	122839326	j	/
Nitab4.5_0000998g0060.1	MSTRG.839	Nitab4.5_0000998g0060	Nitab4.5_0000998g0060.1	Nt01	122839243	122839326	=	/
MSTRG.840.1	MSTRG.840	Nitab4.5_0000998g0070	Nitab4.5_0000998g0070.1	Nt01	122853426	122853939	j	/
MSTRG.840.2	MSTRG.840	Nitab4.5_0000998g0070	Nitab4.5_0000998g0070.1	Nt01	122853492	122853939	j	/
Nitab4.5_0000998g0070.1	MSTRG.840	Nitab4.5_0000998g0070	Nitab4.5_0000998g0070.1	Nt01	122853844	122853939	=	/
MSTRG.841.1	MSTRG.841	-	-	Nt01	122930082	122930327	u	/
MSTRG.841.2	MSTRG.841	-	-	Nt01	122930163	122930327	u	/
MSTRG.842.1	MSTRG.842	Nitab4.5_0000998g0080	Nitab4.5_0000998g0080.1	Nt01	122990050	122990673	j	LanC-like protein GCL2 (G protein-coupled receptor 2-like protein 2) (Protein GCR2-like 2) [GCL2] [F5H14.26]
MSTRG.842.2	MSTRG.842	Nitab4.5_0000998g0080	Nitab4.5_0000998g0080.1	Nt01	122992042	122992362	j	LanC-like protein GCL2 (G protein-coupled receptor 2-like protein 2) (Protein GCR2-like 2) [GCL2] [F5H14.26]
MSTRG.842.3	MSTRG.842	Nitab4.5_0000998g0080	Nitab4.5_0000998g0080.1	Nt01	122992089	122992362	j	LanC-like protein GCL2 (G protein-coupled receptor 2-like protein 2) (Protein GCR2-like 2) [GCL2] [F5H14.26]
Nitab4.5_0000998g0080.1	MSTRG.842	Nitab4.5_0000998g0080	Nitab4.5_0000998g0080.1	Nt01	122992183	122992362	=	LanC-like protein GCL2 (G protein-coupled receptor 2-like protein 2) (Protein GCR2-like 2) [GCL2] [F5H14.26]
MSTRG.843.1	MSTRG.843	Nitab4.5_0000998g0090	Nitab4.5_0000998g0090.1	Nt01	123000163	123000512	x	/
MSTRG.844.1	MSTRG.844	Nitab4.5_0000998g0090	Nitab4.5_0000998g0090.1	Nt01	123000606	123001165	j	/
MSTRG.844.2	MSTRG.844	Nitab4.5_0000998g0090	Nitab4.5_0000998g0090.1	Nt01	123000679	123001165	j	/
Nitab4.5_0000998g0090.1	MSTRG.844	Nitab4.5_0000998g0090	Nitab4.5_0000998g0090.1	Nt01	123000919	123001165	=	/
MSTRG.845.1	MSTRG.845	-	-	Nt01	123012215	123012865	u	/
MSTRG.845.2	MSTRG.845	-	-	Nt01	123012215	123012865	u	/
MSTRG.845.3	MSTRG.845	-	-	Nt01	123012215	123012865	u	/
MSTRG.845.4	MSTRG.845	-	-	Nt01	123014692	123014878	u	/
MSTRG.845.5	MSTRG.845	-	-	Nt01	123015140	123015165	u	/
MSTRG.846.1	MSTRG.846	Nitab4.5_0005478g0010	Nitab4.5_0005478g0010.1	Nt01	123711498	123711922	j	/
MSTRG.846.2	MSTRG.846	Nitab4.5_0005478g0010	Nitab4.5_0005478g0010.1	Nt01	123711498	123711922	j	/
Nitab4.5_0005478g0010.1	MSTRG.846	Nitab4.5_0005478g0010	Nitab4.5_0005478g0010.1	Nt01	123711728	123711899	=	/
Nitab4.5_0005478g0040.1	MSTRG.847	Nitab4.5_0005478g0040	Nitab4.5_0005478g0040.1	Nt01	123716709	123717098	=	/
MSTRG.847.2	MSTRG.847	Nitab4.5_0005478g0040	Nitab4.5_0005478g0040.1	Nt01	123716747	123717098	j	/
MSTRG.848.1	MSTRG.848	Nitab4.5_0005478g0020	Nitab4.5_0005478g0020.1	Nt01	123724827	123725112	j	Farnesyl pyrophosphate synthase 2 (EC 2.5.1.10) (FPP synthase 2) (FPS 2) ((2E,6E)-farnesyl diphosphate synthase 2) (Dimethylallyltranstransferase 2) (EC 2.5.1.1) (Farnesyl diphosphate synthase 2) (Geranyltranstransferase 2) [FPS2] [dl4630c]
Nitab4.5_0005478g0020.1	MSTRG.848	Nitab4.5_0005478g0020	Nitab4.5_0005478g0020.1	Nt01	123724831	123725112	=	Farnesyl pyrophosphate synthase 2 (EC 2.5.1.10) (FPP synthase 2) (FPS 2) ((2E,6E)-farnesyl diphosphate synthase 2) (Dimethylallyltranstransferase 2) (EC 2.5.1.1) (Farnesyl diphosphate synthase 2) (Geranyltranstransferase 2) [FPS2] [dl4630c]
MSTRG.848.3	MSTRG.848	Nitab4.5_0005478g0020	Nitab4.5_0005478g0020.1	Nt01	123724847	123725112	j	Farnesyl pyrophosphate synthase 2 (EC 2.5.1.10) (FPP synthase 2) (FPS 2) ((2E,6E)-farnesyl diphosphate synthase 2) (Dimethylallyltranstransferase 2) (EC 2.5.1.1) (Farnesyl diphosphate synthase 2) (Geranyltranstransferase 2) [FPS2] [dl4630c]
MSTRG.849.1	MSTRG.849	Nitab4.5_0005478g0030	Nitab4.5_0005478g0030.1	Nt01	123732933	123733481	j	/
MSTRG.849.2	MSTRG.849	Nitab4.5_0005478g0030	Nitab4.5_0005478g0030.1	Nt01	123733078	123733481	j	/
Nitab4.5_0005478g0030.1	MSTRG.849	Nitab4.5_0005478g0030	Nitab4.5_0005478g0030.1	Nt01	123733398	123733481	=	/
MSTRG.850.1	MSTRG.850	Nitab4.5_0001622g0010	Nitab4.5_0001622g0010.1	Nt01	123896364	123896693	m	Calcineurin B-like protein 3 (SOS3-like calcium-binding protein 6) [CBL3] [SCABP6] [T15N24.20]
Nitab4.5_0001622g0010.1	MSTRG.850	Nitab4.5_0001622g0010	Nitab4.5_0001622g0010.1	Nt01	123896364	123896440	=	Calcineurin B-like protein 3 (SOS3-like calcium-binding protein 6) [CBL3] [SCABP6] [T15N24.20]
Nitab4.5_0001622g0050.1	MSTRG.851	Nitab4.5_0001622g0050	Nitab4.5_0001622g0050.1	Nt01	123900072	123900369	=	Heat shock protein 90-3 (AtHSP90.3) (AtHsp90-3) (HSP81.2) (Heat shock protein 81-3) (Hsp81-3) (Protein MUTANT SNC1-ENHANCING 10) [HSP90-3] [HSP81-3] [HSP81.2] [MUSE10] [MDA7.5]
MSTRG.852.1	MSTRG.852	Nitab4.5_0001622g0030	Nitab4.5_0001622g0030.1	Nt01	123909634	123909794	j	Peptidyl-prolyl cis-trans isomerase FKBP16-1, chloroplastic precursor (EC 5.2.1.8) (PPIase FKBP16-1) (FK506-binding protein 16-1) (AtFKBP16-1) (Immunophilin FKBP16-1) (Rotamase) [FKBP16-1] [M3E9.20] [T15N24]
MSTRG.852.2	MSTRG.852	Nitab4.5_0001622g0030	Nitab4.5_0001622g0030.1	Nt01	123909634	123909794	j	Peptidyl-prolyl cis-trans isomerase FKBP16-1, chloroplastic precursor (EC 5.2.1.8) (PPIase FKBP16-1) (FK506-binding protein 16-1) (AtFKBP16-1) (Immunophilin FKBP16-1) (Rotamase) [FKBP16-1] [M3E9.20] [T15N24]
MSTRG.852.3	MSTRG.852	Nitab4.5_0001622g0030	Nitab4.5_0001622g0030.1	Nt01	123909634	123909794	j	Peptidyl-prolyl cis-trans isomerase FKBP16-1, chloroplastic precursor (EC 5.2.1.8) (PPIase FKBP16-1) (FK506-binding protein 16-1) (AtFKBP16-1) (Immunophilin FKBP16-1) (Rotamase) [FKBP16-1] [M3E9.20] [T15N24]
MSTRG.852.4	MSTRG.852	Nitab4.5_0001622g0030	Nitab4.5_0001622g0030.1	Nt01	123909659	123909794	j	Peptidyl-prolyl cis-trans isomerase FKBP16-1, chloroplastic precursor (EC 5.2.1.8) (PPIase FKBP16-1) (FK506-binding protein 16-1) (AtFKBP16-1) (Immunophilin FKBP16-1) (Rotamase) [FKBP16-1] [M3E9.20] [T15N24]
MSTRG.852.5	MSTRG.852	Nitab4.5_0001622g0030	Nitab4.5_0001622g0030.1	Nt01	123909677	123909794	j	Peptidyl-prolyl cis-trans isomerase FKBP16-1, chloroplastic precursor (EC 5.2.1.8) (PPIase FKBP16-1) (FK506-binding protein 16-1) (AtFKBP16-1) (Immunophilin FKBP16-1) (Rotamase) [FKBP16-1] [M3E9.20] [T15N24]
MSTRG.852.6	MSTRG.852	Nitab4.5_0001622g0030	Nitab4.5_0001622g0030.1	Nt01	123909679	123909794	j	Peptidyl-prolyl cis-trans isomerase FKBP16-1, chloroplastic precursor (EC 5.2.1.8) (PPIase FKBP16-1) (FK506-binding protein 16-1) (AtFKBP16-1) (Immunophilin FKBP16-1) (Rotamase) [FKBP16-1] [M3E9.20] [T15N24]
MSTRG.852.7	MSTRG.852	Nitab4.5_0001622g0030	Nitab4.5_0001622g0030.1	Nt01	123910945	123910952	k	Peptidyl-prolyl cis-trans isomerase FKBP16-1, chloroplastic precursor (EC 5.2.1.8) (PPIase FKBP16-1) (FK506-binding protein 16-1) (AtFKBP16-1) (Immunophilin FKBP16-1) (Rotamase) [FKBP16-1] [M3E9.20] [T15N24]
Nitab4.5_0001622g0030.1	MSTRG.852	Nitab4.5_0001622g0030	Nitab4.5_0001622g0030.1	Nt01	123910945	123910952	=	Peptidyl-prolyl cis-trans isomerase FKBP16-1, chloroplastic precursor (EC 5.2.1.8) (PPIase FKBP16-1) (FK506-binding protein 16-1) (AtFKBP16-1) (Immunophilin FKBP16-1) (Rotamase) [FKBP16-1] [M3E9.20] [T15N24]
MSTRG.853.1	MSTRG.853	Nitab4.5_0001622g0020	Nitab4.5_0001622g0020.1	Nt01	123919548	123920036	k	Uridine kinase-like protein 4 [Includes: Uridine kinase (EC 2.7.1.48) (UK); Putative uracil phosphoribosyltransferase (EC 2.4.2.9) (UPRTase) (UMP pyrophosphorylase)] [UKL4] [UPT1] [M3E9.60]
MSTRG.853.2	MSTRG.853	Nitab4.5_0001622g0020	Nitab4.5_0001622g0020.1	Nt01	123919874	123920036	j	Uridine kinase-like protein 3 [Includes: Uridine kinase (EC 2.7.1.48) (UK); Putative uracil phosphoribosyltransferase (EC 2.4.2.9) (UPRTase) (UMP pyrophosphorylase)] [UKL3] [F20N2.21]
MSTRG.853.3	MSTRG.853	Nitab4.5_0001622g0020	Nitab4.5_0001622g0020.1	Nt01	123919915	123920036	j	Uridine kinase-like protein 3 [Includes: Uridine kinase (EC 2.7.1.48) (UK); Putative uracil phosphoribosyltransferase (EC 2.4.2.9) (UPRTase) (UMP pyrophosphorylase)] [UKL3] [F20N2.21]
Nitab4.5_0001622g0020.1	MSTRG.853	Nitab4.5_0001622g0020	Nitab4.5_0001622g0020.1	Nt01	123921792	123921936	=	Uridine kinase-like protein 4 [Includes: Uridine kinase (EC 2.7.1.48) (UK); Putative uracil phosphoribosyltransferase (EC 2.4.2.9) (UPRTase) (UMP pyrophosphorylase)] [UKL4] [UPT1] [M3E9.60]
MSTRG.854.1	MSTRG.854	Nitab4.5_0001622g0040	Nitab4.5_0001622g0040.1	Nt01	123931437	123931816	j	Protein DNA-DAMAGE INDUCIBLE 1 (EC 3.4.23.-) [DDI1] [MDC11.6]
Nitab4.5_0001622g0040.1	MSTRG.854	Nitab4.5_0001622g0040	Nitab4.5_0001622g0040.1	Nt01	123931688	123931816	=	Protein DNA-DAMAGE INDUCIBLE 1 (EC 3.4.23.-) [DDI1] [MDC11.6]
MSTRG.855.1	MSTRG.855	-	-	Nt01	123938277	123938310	u	Protein DNA-DAMAGE INDUCIBLE 1 (EC 3.4.23.-) [DDI1] [MDC11.6]
MSTRG.856.1	MSTRG.856	Nitab4.5_0001622g0070	Nitab4.5_0001622g0070.1	Nt01	123942485	123942835	j	General transcription and DNA repair factor IIH subunit TFB1-1 (AtTFB1-1) (TFIIH subunit TFB1-1) (RNA polymerase II transcription factor B subunit 1-1) [TFB1-1] [GTF2H1-1] [F20N2.15]
MSTRG.856.2	MSTRG.856	Nitab4.5_0001622g0070	Nitab4.5_0001622g0070.1	Nt01	123942488	123942835	j	General transcription and DNA repair factor IIH subunit TFB1-1 (AtTFB1-1) (TFIIH subunit TFB1-1) (RNA polymerase II transcription factor B subunit 1-1) [TFB1-1] [GTF2H1-1] [F20N2.15]
Nitab4.5_0001622g0070.1	MSTRG.856	Nitab4.5_0001622g0070	Nitab4.5_0001622g0070.1	Nt01	123942755	123942835	=	General transcription and DNA repair factor IIH subunit TFB1-1 (AtTFB1-1) (TFIIH subunit TFB1-1) (RNA polymerase II transcription factor B subunit 1-1) [TFB1-1] [GTF2H1-1] [F20N2.15]
MSTRG.857.1	MSTRG.857	Nitab4.5_0001622g0060	Nitab4.5_0001622g0060.1	Nt01	123964129	123965184	j	Enhancer of mRNA-decapping protein 4 (Protein VARICOSE) [VCS] [EDC4] [MDC11.13]
Nitab4.5_0001622g0060.1	MSTRG.857	Nitab4.5_0001622g0060	Nitab4.5_0001622g0060.1	Nt01	123964312	123965184	=	Enhancer of mRNA-decapping protein 4 (Protein VARICOSE) [VCS] [EDC4] [MDC11.13]
MSTRG.857.3	MSTRG.857	Nitab4.5_0001622g0060	Nitab4.5_0001622g0060.1	Nt01	123964658	123965184	j	Enhancer of mRNA-decapping protein 4 (Protein VARICOSE) [VCS] [EDC4] [MDC11.13]
MSTRG.858.1	MSTRG.858	Nitab4.5_0001622g0090	Nitab4.5_0001622g0090.1	Nt01	124207642	124207849	k	Probable calcium-binding protein CML21 (Calmodulin-like protein 21) [CML21] [M3E9.100]
MSTRG.858.2	MSTRG.858	Nitab4.5_0001622g0090	Nitab4.5_0001622g0090.1	Nt01	124207667	124207722	k	Probable calcium-binding protein CML21 (Calmodulin-like protein 21) [CML21] [M3E9.100]
MSTRG.858.3	MSTRG.858	Nitab4.5_0001622g0090	Nitab4.5_0001622g0090.1	Nt01	124207697	124207722	k	Probable calcium-binding protein CML21 (Calmodulin-like protein 21) [CML21] [M3E9.100]
Nitab4.5_0001622g0090.1	MSTRG.858	Nitab4.5_0001622g0090	Nitab4.5_0001622g0090.1	Nt01	124208831	124209026	=	Probable calcium-binding protein CML21 (Calmodulin-like protein 21) [CML21] [M3E9.100]
MSTRG.859.1	MSTRG.859	Nitab4.5_0001622g0110	Nitab4.5_0001622g0110.1	Nt01	124262044	124262352	k	/
MSTRG.859.2	MSTRG.859	Nitab4.5_0001622g0110	Nitab4.5_0001622g0110.1	Nt01	124262044	124262352	k	/
MSTRG.859.3	MSTRG.859	Nitab4.5_0001622g0110	Nitab4.5_0001622g0110.1	Nt01	124263113	124264249	j	/
Nitab4.5_0001622g0110.1	MSTRG.859	Nitab4.5_0001622g0110	Nitab4.5_0001622g0110.1	Nt01	124264122	124264262	=	/
MSTRG.860.1	MSTRG.860	Nitab4.5_0001622g0120	Nitab4.5_0001622g0120.1	Nt01	124276409	124276560	x	/
MSTRG.860.2	MSTRG.860	Nitab4.5_0001622g0120	Nitab4.5_0001622g0120.1	Nt01	124276411	124276612	x	/
Nitab4.5_0001622g0160.1	MSTRG.861	Nitab4.5_0001622g0160	Nitab4.5_0001622g0160.1	Nt01	124276760	124277203	=	Photosystem I reaction center subunit V, chloroplastic precursor (PSI-G) [PSAG] [F20N2.21] [F20N2.33] [F20N2_3]
MSTRG.862.1	MSTRG.862	-	-	Nt01	124278819	124279296	u	/
Nitab4.5_0001622g0120.1	MSTRG.863	Nitab4.5_0001622g0120	Nitab4.5_0001622g0120.1	Nt01	124279541	124279577	=	Putative receptor-like protein kinase At3g47110 precursor (EC 2.7.11.1) [F13I12.160]
MSTRG.864.1	MSTRG.864	Nitab4.5_0001622g0130	Nitab4.5_0001622g0130.1	Nt01	124283419	124284214	n	Photosystem I reaction center subunit V, chloroplastic precursor (PSI-G) [PSAG] [F20N2.21] [F20N2.33] [F20N2_3]
Nitab4.5_0001622g0130.1	MSTRG.864	Nitab4.5_0001622g0130	Nitab4.5_0001622g0130.1	Nt01	124283740	124283825	=	WPP domain-interacting protein 1 [WIP1] [M3E9.120]
MSTRG.865.1	MSTRG.865	Nitab4.5_0001622g0150	Nitab4.5_0001622g0150.1	Nt01	124284639	124284825	j	WPP domain-interacting protein 1 [WIP1] [M3E9.120]
MSTRG.865.2	MSTRG.865	Nitab4.5_0001622g0150	Nitab4.5_0001622g0150.1	Nt01	124284652	124285718	j	WPP domain-interacting protein 1 [WIP1] [M3E9.120]
MSTRG.865.3	MSTRG.865	Nitab4.5_0001622g0150	Nitab4.5_0001622g0150.1	Nt01	124284900	124285739	j	WPP domain-interacting protein 1 [WIP1] [M3E9.120]
Nitab4.5_0001622g0150.1	MSTRG.865	Nitab4.5_0001622g0150	Nitab4.5_0001622g0150.1	Nt01	124285027	124285718	=	WPP domain-interacting protein 1 [WIP1] [M3E9.120]
MSTRG.866.1	MSTRG.866	Nitab4.5_0001622g0140	Nitab4.5_0001622g0140.1	Nt01	124291745	124292189	j	Uncharacterized protein At4g26450 [M3E9.120]
Nitab4.5_0001622g0140.1	MSTRG.866	Nitab4.5_0001622g0140	Nitab4.5_0001622g0140.1	Nt01	124291894	124292189	=	Uncharacterized protein At4g26450 [M3E9.120]
MSTRG.867.1	MSTRG.867	-	-	Nt01	124310628	124311505	u	/
MSTRG.868.1	MSTRG.868	Nitab4.5_0003777g0040	Nitab4.5_0003777g0040.1	Nt01	124867647	124867880	y	Ubiquitin-NEDD8-like protein RUB1 precursor [Contains: Ubiquitin; NEDD8-like protein RUB1 (Ubiquitin-related protein 1) (AtRUB1)] [RUB1] [NEDD8] [UBQ15] [T19E23.13]
Nitab4.5_0003777g0040.1	MSTRG.869	Nitab4.5_0003777g0040	Nitab4.5_0003777g0040.1	Nt01	124868951	124869019	=	/
MSTRG.870.1	MSTRG.870	Nitab4.5_0003777g0030	Nitab4.5_0003777g0030.1	Nt01	124902884	124903192	j	/
MSTRG.870.2	MSTRG.870	Nitab4.5_0003777g0030	Nitab4.5_0003777g0030.1	Nt01	124902896	124903130	j	/
MSTRG.870.3	MSTRG.870	Nitab4.5_0003777g0030	Nitab4.5_0003777g0030.1	Nt01	124902897	124903120	j	/
MSTRG.870.4	MSTRG.870	Nitab4.5_0003777g0030	Nitab4.5_0003777g0030.1	Nt01	124902943	124903084	j	/
MSTRG.870.5	MSTRG.870	Nitab4.5_0003777g0030	Nitab4.5_0003777g0030.1	Nt01	124902947	124903120	k	/
MSTRG.870.6	MSTRG.870	Nitab4.5_0003777g0030	Nitab4.5_0003777g0030.1	Nt01	124903016	124903130	j	/
MSTRG.870.7	MSTRG.870	Nitab4.5_0003777g0030	Nitab4.5_0003777g0030.1	Nt01	124904122	124904343	j	/
Nitab4.5_0003777g0030.1	MSTRG.870	Nitab4.5_0003777g0030	Nitab4.5_0003777g0030.1	Nt01	124904220	124904343	=	/
MSTRG.871.1	MSTRG.871	Nitab4.5_0003777g0050	Nitab4.5_0003777g0050.1	Nt01	124909534	124909869	j	Nuclear cap-binding protein subunit 1 (80 kDa nuclear cap-binding protein) (AtCBP80) (NCBP 80 kDa subunit) (Abscisic acid-hypersensitive protein 1) (ABA-hypersensitive protein 1) (Protein ENSALADA) [ABH1] [CBP80] [ENS] [T10F5.8]
Nitab4.5_0003777g0050.1	MSTRG.871	Nitab4.5_0003777g0050	Nitab4.5_0003777g0050.1	Nt01	124909784	124909869	=	Nuclear cap-binding protein subunit 1 (80 kDa nuclear cap-binding protein) (AtCBP80) (NCBP 80 kDa subunit) (Abscisic acid-hypersensitive protein 1) (ABA-hypersensitive protein 1) (Protein ENSALADA) [ABH1] [CBP80] [ENS] [T10F5.8]
MSTRG.872.1	MSTRG.872	-	-	Nt01	124999338	124999543	u	NAD(P)H-quinone oxidoreductase subunit 5, chloroplastic (EC 7.1.1.-) (NAD(P)H dehydrogenase subunit 5) (NADH-plastoquinone oxidoreductase subunit 5) [ndhF]
Nitab4.5_0003777g0010.1	MSTRG.873	Nitab4.5_0003777g0010	Nitab4.5_0003777g0010.1	Nt01	125108997	125109611	=	DEAD-box ATP-dependent RNA helicase 36 (EC 3.6.4.13) [RH36] [F3O9.8]
MSTRG.874.1	MSTRG.874	Nitab4.5_0003777g0020	Nitab4.5_0003777g0020.1	Nt01	125120232	125120529	j	Glyceraldehyde-3-phosphate dehydrogenase GAPCP2, chloroplastic precursor (EC 1.2.1.12) (Glyceraldehyde-3-phosphate dehydrogenase of plastid 2) (NAD-dependent glyceraldehydephosphate dehydrogenase chloroplastic 2) [GAPCP2] [F3O9.10]
MSTRG.874.2	MSTRG.874	Nitab4.5_0003777g0020	Nitab4.5_0003777g0020.1	Nt01	125120258	125120529	j	Glyceraldehyde-3-phosphate dehydrogenase GAPCP2, chloroplastic precursor (EC 1.2.1.12) (Glyceraldehyde-3-phosphate dehydrogenase of plastid 2) (NAD-dependent glyceraldehydephosphate dehydrogenase chloroplastic 2) [GAPCP2] [F3O9.10]
Nitab4.5_0003777g0020.1	MSTRG.874	Nitab4.5_0003777g0020	Nitab4.5_0003777g0020.1	Nt01	125120338	125120529	=	Glyceraldehyde-3-phosphate dehydrogenase GAPCP2, chloroplastic precursor (EC 1.2.1.12) (Glyceraldehyde-3-phosphate dehydrogenase of plastid 2) (NAD-dependent glyceraldehydephosphate dehydrogenase chloroplastic 2) [GAPCP2] [F3O9.10]
MSTRG.875.1	MSTRG.875	Nitab4.5_0007774g0020	Nitab4.5_0007774g0020.1	Nt01	125530113	125530856	j	Protein FORGETTER 1 (Protein EMBRYO DEFECTIVE 1135) [FGT1] [EMB1135] [YUP8H12R.3]
Nitab4.5_0007774g0010.1	MSTRG.875	Nitab4.5_0007774g0010	Nitab4.5_0007774g0010.1	Nt01	125530401	125530856	=	Protein FORGETTER 1 (Protein EMBRYO DEFECTIVE 1135) [FGT1] [EMB1135] [YUP8H12R.3]
MSTRG.875.3	MSTRG.875	Nitab4.5_0007774g0020	Nitab4.5_0007774g0020.1	Nt01	125547180	125547251	k	Protein FORGETTER 1 (Protein EMBRYO DEFECTIVE 1135) [FGT1] [EMB1135] [YUP8H12R.3]
Nitab4.5_0007774g0020.1	MSTRG.875	Nitab4.5_0007774g0020	Nitab4.5_0007774g0020.1	Nt01	125563539	125563599	=	Protein FORGETTER 1 (Protein EMBRYO DEFECTIVE 1135) [FGT1] [EMB1135] [YUP8H12R.3]
MSTRG.875.5	MSTRG.875	Nitab4.5_0007774g0090	Nitab4.5_0007774g0090.1	Nt01	125592465	125593954	n	Pentatricopeptide repeat-containing protein At1g79490, mitochondrial precursor (Protein EMBRYO DEFECTIVE 2217) [EMB2217] [T8K14.9]
Nitab4.5_0007774g0090.1	MSTRG.875	Nitab4.5_0007774g0090	Nitab4.5_0007774g0090.1	Nt01	125593071	125593173	=	Protein FORGETTER 1 (Protein EMBRYO DEFECTIVE 1135) [FGT1] [EMB1135] [YUP8H12R.3]
Nitab4.5_0007774g0050.1	MSTRG.876	Nitab4.5_0007774g0050	Nitab4.5_0007774g0050.1	Nt01	125560151	125560198	=	/
Nitab4.5_0007774g0040.1	MSTRG.877	Nitab4.5_0007774g0040	Nitab4.5_0007774g0040.1	Nt01	125560885	125560948	=	/
MSTRG.878.1	MSTRG.878	Nitab4.5_0007774g0090	Nitab4.5_0007774g0090.1	Nt01	125593213	125593572	i	/
MSTRG.879.1	MSTRG.879	-	-	Nt01	125597411	125597685	u	Signaling peptide TAXIMIN 1 precursor [TAX1] [T16B12.10]
MSTRG.880.1	MSTRG.880	Nitab4.5_0007774g0060	Nitab4.5_0007774g0060.1	Nt01	125604828	125605147	j	/
MSTRG.880.2	MSTRG.880	Nitab4.5_0007774g0060	Nitab4.5_0007774g0060.1	Nt01	125604829	125605147	j	/
MSTRG.880.3	MSTRG.880	Nitab4.5_0007774g0060	Nitab4.5_0007774g0060.1	Nt01	125604869	125606030	j	/
MSTRG.880.4	MSTRG.880	Nitab4.5_0007774g0060	Nitab4.5_0007774g0060.1	Nt01	125605094	125605147	n	/
MSTRG.880.5	MSTRG.880	Nitab4.5_0007774g0060	Nitab4.5_0007774g0060.1	Nt01	125605248	125606030	n	/
Nitab4.5_0007774g0060.1	MSTRG.880	Nitab4.5_0007774g0060	Nitab4.5_0007774g0060.1	Nt01	125605963	125606019	=	/
MSTRG.881.1	MSTRG.881	Nitab4.5_0007774g0080	Nitab4.5_0007774g0080.1	Nt01	125613242	125613613	k	Transcription factor GTE4 (Bromodomain-containing protein GTE4) (Protein GLOBAL TRANSCRIPTION FACTOR GROUP E4) [GTE4] [F9P14.9]
MSTRG.881.2	MSTRG.881	Nitab4.5_0007774g0070	Nitab4.5_0007774g0070.1	Nt01	125613242	125613613	k	Transcription factor GTE4 (Bromodomain-containing protein GTE4) (Protein GLOBAL TRANSCRIPTION FACTOR GROUP E4) [GTE4] [F9P14.9]
Nitab4.5_0007774g0070.1	MSTRG.881	Nitab4.5_0007774g0070	Nitab4.5_0007774g0070.1	Nt01	125616789	125616850	=	Transcription factor GTE4 (Bromodomain-containing protein GTE4) (Protein GLOBAL TRANSCRIPTION FACTOR GROUP E4) [GTE4] [F9P14.9]
Nitab4.5_0007774g0080.1	MSTRG.881	Nitab4.5_0007774g0080	Nitab4.5_0007774g0080.1	Nt01	125618106	125618858	=	Transcription factor GTE4 (Bromodomain-containing protein GTE4) (Protein GLOBAL TRANSCRIPTION FACTOR GROUP E4) [GTE4] [F9P14.9]
MSTRG.882.1	MSTRG.882	-	-	Nt01	126133299	126134536	u	/
MSTRG.882.2	MSTRG.882	-	-	Nt01	126133376	126134536	u	/
Nitab4.5_0000207g0020.1	MSTRG.883	Nitab4.5_0000207g0020	Nitab4.5_0000207g0020.1	Nt01	126144891	126145361	=	Uncharacterized oxidoreductase At4g09670 (EC 1.-.-.-) [F17A8.20]
Nitab4.5_0000207g0030.1	MSTRG.884	Nitab4.5_0000207g0030	Nitab4.5_0000207g0030.1	Nt01	126175425	126175748	=	Protein DETOXIFICATION 18 (AtDTX18) (Multidrug and toxic compound extrusion protein 18) (MATE protein 18) (Protein LIKE ALF5) [DTX18] [LAL5] [MDB19.3]
MSTRG.884.2	MSTRG.884	Nitab4.5_0000207g0030	Nitab4.5_0000207g0030.1	Nt01	126184172	126184529	j	Protein DETOXIFICATION 19 (AtDTX19) (Multidrug and toxic compound extrusion protein 19) (MATE protein 19) (Protein ABERRANT LATERAL ROOT FORMATION 5) [DTX19] [ALF5] [MDB19.4]
MSTRG.884.3	MSTRG.884	Nitab4.5_0000207g0030	Nitab4.5_0000207g0030.1	Nt01	126184172	126184491	j	Protein DETOXIFICATION 18 (AtDTX18) (Multidrug and toxic compound extrusion protein 18) (MATE protein 18) (Protein LIKE ALF5) [DTX18] [LAL5] [MDB19.3]
MSTRG.884.4	MSTRG.884	Nitab4.5_0000207g0030	Nitab4.5_0000207g0030.1	Nt01	126184172	126184529	j	Protein DETOXIFICATION 19 (AtDTX19) (Multidrug and toxic compound extrusion protein 19) (MATE protein 19) (Protein ABERRANT LATERAL ROOT FORMATION 5) [DTX19] [ALF5] [MDB19.4]
Nitab4.5_0000207g0010.1	MSTRG.885	Nitab4.5_0000207g0010	Nitab4.5_0000207g0010.1	Nt01	126195449	126195614	=	/
MSTRG.886.1	MSTRG.886	Nitab4.5_0000207g0070	Nitab4.5_0000207g0070.1	Nt01	126241713	126242175	j	Probable bifunctional methylthioribulose-1-phosphate dehydratase/enolase-phosphatase E1 [Includes: Methylthioribulose-1-phosphate dehydratase (EC 4.2.1.109) (MTRu-1-P dehydratase); Enolase-phosphatase E1 (EC 3.1.3.77) (2,3-diketo-5-methylthio-1-phosphopentane phosphatase)] [K19P17.1]
Nitab4.5_0000207g0070.1	MSTRG.886	Nitab4.5_0000207g0070	Nitab4.5_0000207g0070.1	Nt01	126241892	126242175	=	Probable bifunctional methylthioribulose-1-phosphate dehydratase/enolase-phosphatase E1 [Includes: Methylthioribulose-1-phosphate dehydratase (EC 4.2.1.109) (MTRu-1-P dehydratase); Enolase-phosphatase E1 (EC 3.1.3.77) (2,3-diketo-5-methylthio-1-phosphopentane phosphatase)] [K19P17.1]
Nitab4.5_0000207g0080.1	MSTRG.887	Nitab4.5_0000207g0080	Nitab4.5_0000207g0080.1	Nt01	126250469	126250819	=	Proton pump-interactor 1 [PPI1] [F27G19.100]
MSTRG.887.2	MSTRG.887	Nitab4.5_0000207g0080	Nitab4.5_0000207g0080.1	Nt01	126251977	126252077	j	Proton pump-interactor 1 [PPI1] [F27G19.100]
MSTRG.887.3	MSTRG.887	Nitab4.5_0000207g0080	Nitab4.5_0000207g0080.1	Nt01	126254114	126254493	n	Proton pump-interactor 1 [PPI1] [F27G19.100]
MSTRG.888.1	MSTRG.888	-	-	Nt01	126255467	126255810	u	DNA replication licensing factor MCM5 (EC 3.6.4.12) (Minichromosome maintenance protein 5) (AtMCM5) [MCM5] [T12J2]
MSTRG.889.1	MSTRG.889	Nitab4.5_0000207g0110	Nitab4.5_0000207g0110.1	Nt01	126363978	126364233	k	/
MSTRG.889.2	MSTRG.889	Nitab4.5_0000207g0110	Nitab4.5_0000207g0110.1	Nt01	126363978	126364217	k	/
MSTRG.889.3	MSTRG.889	Nitab4.5_0000207g0110	Nitab4.5_0000207g0110.1	Nt01	126363978	126364263	k	/
MSTRG.889.4	MSTRG.889	Nitab4.5_0000207g0110	Nitab4.5_0000207g0110.1	Nt01	126363978	126364233	k	/
MSTRG.889.5	MSTRG.889	Nitab4.5_0000207g0110	Nitab4.5_0000207g0110.1	Nt01	126363992	126364217	k	/
Nitab4.5_0000207g0110.1	MSTRG.889	Nitab4.5_0000207g0110	Nitab4.5_0000207g0110.1	Nt01	126365808	126366790	k	/
MSTRG.890.1	MSTRG.890	Nitab4.5_0000207g0090	Nitab4.5_0000207g0090.1	Nt01	126382947	126383106	k	Cytochrome c oxidase copper chaperone 1 (Cytochrome c oxidase 17 copper chaperone) (AtCOX17) [COX17-1] [COX17] [K7L4.21]
Nitab4.5_0000207g0090.1	MSTRG.890	Nitab4.5_0000207g0090	Nitab4.5_0000207g0090.1	Nt01	126388937	126389597	k	Cytochrome c oxidase copper chaperone 1 (Cytochrome c oxidase 17 copper chaperone) (AtCOX17) [COX17-1] [COX17] [K7L4.21]
MSTRG.891.1	MSTRG.891	Nitab4.5_0000207g0120	Nitab4.5_0000207g0120.1	Nt01	126390919	126391420	j	Vesicle-fusing ATPase (EC 3.6.4.6) (N-ethylmaleimide-sensitive fusion protein) (Vesicular-fusion protein NSF) [NSF] [T1J1.4]
Nitab4.5_0000207g0120.1	MSTRG.891	Nitab4.5_0000207g0120	Nitab4.5_0000207g0120.1	Nt01	126390939	126391420	=	Vesicle-fusing ATPase (EC 3.6.4.6) (N-ethylmaleimide-sensitive fusion protein) (Vesicular-fusion protein NSF) [NSF] [T1J1.4]
MSTRG.892.1	MSTRG.892	Nitab4.5_0000207g0100	Nitab4.5_0000207g0100.1	Nt01	126403853	126404157	j	Probable ubiquitin-conjugating enzyme E2 26 (EC 2.3.2.23) (E2 ubiquitin-conjugating enzyme 26) (Ubiquitin carrier protein 26) [UBC26] [F8L10.11] [F8L10.22]
MSTRG.892.2	MSTRG.892	Nitab4.5_0000207g0100	Nitab4.5_0000207g0100.1	Nt01	126403860	126404157	j	Probable ubiquitin-conjugating enzyme E2 26 (EC 2.3.2.23) (E2 ubiquitin-conjugating enzyme 26) (Ubiquitin carrier protein 26) [UBC26] [F8L10.11] [F8L10.22]
MSTRG.892.3	MSTRG.892	Nitab4.5_0000207g0100	Nitab4.5_0000207g0100.1	Nt01	126403899	126404157	j	Probable ubiquitin-conjugating enzyme E2 26 (EC 2.3.2.23) (E2 ubiquitin-conjugating enzyme 26) (Ubiquitin carrier protein 26) [UBC26] [F8L10.11] [F8L10.22]
Nitab4.5_0000207g0100.1	MSTRG.892	Nitab4.5_0000207g0100	Nitab4.5_0000207g0100.1	Nt01	126404680	126404790	=	Probable ubiquitin-conjugating enzyme E2 26 (EC 2.3.2.23) (E2 ubiquitin-conjugating enzyme 26) (Ubiquitin carrier protein 26) [UBC26] [F8L10.11] [F8L10.22]
Nitab4.5_0000207g0150.1	MSTRG.893	Nitab4.5_0000207g0150	Nitab4.5_0000207g0150.1	Nt01	126411665	126412016	=	/
MSTRG.894.1	MSTRG.894	Nitab4.5_0000207g0160	Nitab4.5_0000207g0160.1	Nt01	126478463	126478781	k	3-deoxy-manno-octulosonate cytidylyltransferase, mitochondrial precursor (EC 2.7.7.38) (CMP-2-keto-3-deoxyoctulosonic acid synthase) (AtCKS) (CMP-KDO synthase) [KDSB] [CKS] [KDO1] [F14G24.28]
MSTRG.894.2	MSTRG.894	Nitab4.5_0000207g0160	Nitab4.5_0000207g0160.1	Nt01	126478472	126478781	j	3-deoxy-manno-octulosonate cytidylyltransferase, mitochondrial precursor (EC 2.7.7.38) (CMP-2-keto-3-deoxyoctulosonic acid synthase) (AtCKS) (CMP-KDO synthase) [KDSB] [CKS] [KDO1] [F14G24.28]
MSTRG.894.3	MSTRG.894	Nitab4.5_0000207g0160	Nitab4.5_0000207g0160.1	Nt01	126478474	126478781	j	3-deoxy-manno-octulosonate cytidylyltransferase, mitochondrial precursor (EC 2.7.7.38) (CMP-2-keto-3-deoxyoctulosonic acid synthase) (AtCKS) (CMP-KDO synthase) [KDSB] [CKS] [KDO1] [F14G24.28]
Nitab4.5_0000207g0160.1	MSTRG.894	Nitab4.5_0000207g0160	Nitab4.5_0000207g0160.1	Nt01	126478554	126478781	=	3-deoxy-manno-octulosonate cytidylyltransferase, mitochondrial precursor (EC 2.7.7.38) (CMP-2-keto-3-deoxyoctulosonic acid synthase) (AtCKS) (CMP-KDO synthase) [KDSB] [CKS] [KDO1] [F14G24.28]
Nitab4.5_0000207g0140.1	MSTRG.895	Nitab4.5_0000207g0140	Nitab4.5_0000207g0140.1	Nt01	126488854	126489171	=	Thioredoxin M4, chloroplastic precursor (AtTrxm4) [MJK13.2]
MSTRG.896.1	MSTRG.896	Nitab4.5_0000207g0130	Nitab4.5_0000207g0130.1	Nt01	126494173	126494316	k	E3 ubiquitin-protein ligase RMA3 (EC 2.3.2.27) (Protein RING membrane-anchor 3) (RING-type E3 ubiquitin transferase RMA3) [RMA3] [F27G19.70]
Nitab4.5_0000207g0130.1	MSTRG.896	Nitab4.5_0000207g0130	Nitab4.5_0000207g0130.1	Nt01	126496936	126497860	=	E3 ubiquitin-protein ligase RMA3 (EC 2.3.2.27) (Protein RING membrane-anchor 3) (RING-type E3 ubiquitin transferase RMA3) [RMA3] [F27G19.70]
MSTRG.897.1	MSTRG.897	Nitab4.5_0000207g0170	Nitab4.5_0000207g0170.1	Nt01	126513948	126515686	m	Putative F-box/kelch-repeat protein At4g22430 [F7K2.10]
MSTRG.897.2	MSTRG.897	Nitab4.5_0000207g0170	Nitab4.5_0000207g0170.1	Nt01	126513950	126514564	m	Putative F-box/kelch-repeat protein At4g22430 [F7K2.10]
Nitab4.5_0000207g0170.1	MSTRG.897	Nitab4.5_0000207g0170	Nitab4.5_0000207g0170.1	Nt01	126514187	126514254	=	Putative F-box/kelch-repeat protein At4g22430 [F7K2.10]
MSTRG.898.1	MSTRG.898	Nitab4.5_0000207g0180	Nitab4.5_0000207g0180.1	Nt01	126702699	126702895	j	/
MSTRG.898.2	MSTRG.898	Nitab4.5_0000207g0180	Nitab4.5_0000207g0180.1	Nt01	126702701	126702895	j	/
MSTRG.898.3	MSTRG.898	Nitab4.5_0000207g0180	Nitab4.5_0000207g0180.1	Nt01	126702716	126702895	j	/
Nitab4.5_0000207g0180.1	MSTRG.898	Nitab4.5_0000207g0180	Nitab4.5_0000207g0180.1	Nt01	126702831	126702864	=	/
Nitab4.5_0000207g0200.1	MSTRG.899	Nitab4.5_0000207g0200	Nitab4.5_0000207g0200.1	Nt01	126721808	126722666	=	/
MSTRG.900.1	MSTRG.900	Nitab4.5_0000207g0190	Nitab4.5_0000207g0190.1	Nt01	126789892	126790265	j	Protochlorophyllide reductase B, chloroplastic precursor (EC 1.3.1.33) (PCR B) (NADPH-protochlorophyllide oxidoreductase B) (POR B) [PORB] [F27G19.40]
Nitab4.5_0000207g0190.1	MSTRG.900	Nitab4.5_0000207g0190	Nitab4.5_0000207g0190.1	Nt01	126789897	126790265	=	Protochlorophyllide reductase B, chloroplastic precursor (EC 1.3.1.33) (PCR B) (NADPH-protochlorophyllide oxidoreductase B) (POR B) [PORB] [F27G19.40]
MSTRG.901.1	MSTRG.901	Nitab4.5_0000207g0210	Nitab4.5_0000207g0210.1	Nt01	126794767	126795815	j	/
Nitab4.5_0000207g0210.1	MSTRG.901	Nitab4.5_0000207g0210	Nitab4.5_0000207g0210.1	Nt01	126795208	126795830	=	/
MSTRG.902.1	MSTRG.902	Nitab4.5_0000207g0230	Nitab4.5_0000207g0230.1	Nt01	126952210	126952350	k	Receptor-like protein kinase THESEUS 1 precursor (EC 2.7.11.-) [THE1] [GA469.3]
Nitab4.5_0000207g0230.1	MSTRG.902	Nitab4.5_0000207g0230	Nitab4.5_0000207g0230.1	Nt01	126952920	126955755	=	Receptor-like protein kinase THESEUS 1 precursor (EC 2.7.11.-) [THE1] [GA469.3]
Nitab4.5_0000207g0250.1	MSTRG.903	Nitab4.5_0000207g0250	Nitab4.5_0000207g0250.1	Nt01	126958835	126959217	=	/
MSTRG.904.1	MSTRG.904	Nitab4.5_0000207g0240	Nitab4.5_0000207g0240.1	Nt01	126966248	126966518	j	ADP-ribosylation factor GTPase-activating protein AGD5 (ARF GAP AGD5) (Protein ARF-GAP DOMAIN 5) (AtAGD5) (Protein MODIFIED TRANSPORT TO THE VACUOLE 4) (Protein NEVERSHED) (Protein ZIGA3) [AGD5] [MTV4] [NEV] [ZIG3] [ZIGA3] [MDK4.13]
MSTRG.904.2	MSTRG.904	Nitab4.5_0000207g0240	Nitab4.5_0000207g0240.1	Nt01	126966290	126966518	j	ADP-ribosylation factor GTPase-activating protein AGD5 (ARF GAP AGD5) (Protein ARF-GAP DOMAIN 5) (AtAGD5) (Protein MODIFIED TRANSPORT TO THE VACUOLE 4) (Protein NEVERSHED) (Protein ZIGA3) [AGD5] [MTV4] [NEV] [ZIG3] [ZIGA3] [MDK4.13]
Nitab4.5_0000207g0240.1	MSTRG.904	Nitab4.5_0000207g0240	Nitab4.5_0000207g0240.1	Nt01	126972012	126972074	=	ADP-ribosylation factor GTPase-activating protein AGD5 (ARF GAP AGD5) (Protein ARF-GAP DOMAIN 5) (AtAGD5) (Protein MODIFIED TRANSPORT TO THE VACUOLE 4) (Protein NEVERSHED) (Protein ZIGA3) [AGD5] [MTV4] [NEV] [ZIG3] [ZIGA3] [MDK4.13]
MSTRG.905.1	MSTRG.905	Nitab4.5_0000207g0260	Nitab4.5_0000207g0260.1	Nt01	126978116	126978695	j	B3 domain-containing transcription factor VAL3 (Protein HIGH-LEVEL EXPRESSION OF SUGAR-INDUCIBLE-LIKE 2) (Protein VP1/ABI3-LIKE 3) [VAL3] [HSL2] [F18E5.170]
MSTRG.905.2	MSTRG.905	Nitab4.5_0000207g0260	Nitab4.5_0000207g0260.1	Nt01	126978559	126978695	j	/
Nitab4.5_0000207g0260.1	MSTRG.905	Nitab4.5_0000207g0260	Nitab4.5_0000207g0260.1	Nt01	126978622	126978695	=	B3 domain-containing transcription factor VAL3 (Protein HIGH-LEVEL EXPRESSION OF SUGAR-INDUCIBLE-LIKE 2) (Protein VP1/ABI3-LIKE 3) [VAL3] [HSL2] [F18E5.170]
MSTRG.906.1	MSTRG.906	Nitab4.5_0000207g0290	Nitab4.5_0000207g0290.1	Nt01	127023309	127024340	j	Myosin-2 (AtATM2) (AtMYOS1) [VIII-2] [ATM2] [ATM4] [MYOS1] [MDK4.10]
MSTRG.906.2	MSTRG.906	Nitab4.5_0000207g0290	Nitab4.5_0000207g0290.1	Nt01	127023387	127024340	j	Myosin-2 (AtATM2) (AtMYOS1) [VIII-2] [ATM2] [ATM4] [MYOS1] [MDK4.10]
MSTRG.906.3	MSTRG.906	Nitab4.5_0000207g0290	Nitab4.5_0000207g0290.1	Nt01	127023409	127023672	j	Myosin-2 (AtATM2) (AtMYOS1) [VIII-2] [ATM2] [ATM4] [MYOS1] [MDK4.10]
[truncated: 89,965 more rows]
