# Supplementary material for: Comprehensive Transcriptome Analysis Uncovers Hub Long Non-coding RNAs Regulating Potassium Use Efficiency in Nicotiana tabacum
Source: Front Plant Sci. 2022 Mar 31;13:777308. doi: 10.3389/fpls.2022.777308 (PMC9008783; doi:10.3389/fpls.2022.777308)
Supplement: Supplementary Table 2 — The summary of potential LncRNAs. [file Table_2.XLSX]

## Sheet: Sheet1
Transcript_id	Gene_id	Chr	S.	E.	class_code	CPC_coding	CPC_score	PLncPRO_coding	PLncPRO_score	LncRNA
MSTRG.1.1	MSTRG.1	Nt01	78202	78876	j	coding	0.663017	coding	0.538	/
MSTRG.1.2	MSTRG.1	Nt01	78225	79591	m	noncoding	0.173582	noncoding	0.389	/
MSTRG.1.3	MSTRG.1	Nt01	78226	78876	m	noncoding	0.399949	coding	0.51	/
Nitab4.5_0006317g0040.1	MSTRG.1	Nt01	78554	78876	=	coding	0.994081	coding	0.922	/
MSTRG.2.1	MSTRG.2	Nt01	143181	143345	j	coding	1	coding	0.993	/
MSTRG.2.2	MSTRG.2	Nt01	143181	143345	j	coding	1	coding	0.993	/
MSTRG.2.3	MSTRG.2	Nt01	143190	143345	j	coding	1	coding	0.994	/
MSTRG.2.4	MSTRG.2	Nt01	143198	143345	j	coding	1	coding	0.991	/
Nitab4.5_0006317g0010.1	MSTRG.2	Nt01	143295	143345	=	coding	1	coding	0.989	/
Nitab4.5_0006317g0030.1	MSTRG.3	Nt01	156516	157098	=	coding	0.579375	coding	0.825	/
MSTRG.4.1	MSTRG.4	Nt01	169887	170029	j	coding	1	coding	0.998	/
MSTRG.4.2	MSTRG.4	Nt01	169980	170029	j	coding	1	coding	0.998	/
Nitab4.5_0006317g0020.1	MSTRG.4	Nt01	170633	170700	=	coding	1	coding	0.999	/
MSTRG.5.1	MSTRG.5	Nt01	470068	470614	n	coding	0.999999	coding	0.997	/
MSTRG.5.2	MSTRG.5	Nt01	470068	470614	n	coding	0.999996	coding	0.998	/
MSTRG.5.3	MSTRG.5	Nt01	470079	470614	j	coding	0.999994	coding	1	/
Nitab4.5_0002367g0010.1	MSTRG.5	Nt01	470560	470614	=	coding	1	coding	1	/
MSTRG.6.1	MSTRG.6	Nt01	490892	491067	u	noncoding	0.108264	coding	0.609	/
MSTRG.7.1	MSTRG.7	Nt01	496851	497499	j	noncoding	0.296273	coding	0.875	/
Nitab4.5_0002367g0030.1	MSTRG.7	Nt01	496891	497499	=	coding	0.99934	coding	0.837	/
Nitab4.5_0002367g0020.1	MSTRG.8	Nt01	499946	499952	=	coding	0.999936	coding	0.917	/
MSTRG.9.1	MSTRG.9	Nt01	504588	506520	m	noncoding	0.103066	noncoding	0.434	/
Nitab4.5_0002367g0040.1	MSTRG.9	Nt01	505125	505521	=	coding	0.999843	coding	0.877	/
Nitab4.5_0002367g0080.1	MSTRG.10	Nt01	513567	513979	=	coding	0.998826	coding	0.981	/
MSTRG.11.1	MSTRG.11	Nt01	528261	528553	u	noncoding	0.0124302	noncoding	0.242	/
Nitab4.5_0002367g0050.1	MSTRG.12	Nt01	564383	564562	=	coding	0.999994	coding	0.986	/
MSTRG.13.1	MSTRG.13	Nt01	573801	574603	n	coding	0.999949	coding	0.857	/
MSTRG.13.2	MSTRG.13	Nt01	573801	574300	j	coding	0.999985	coding	0.875	/
MSTRG.13.3	MSTRG.13	Nt01	573801	574603	n	coding	0.997944	coding	0.698	/
Nitab4.5_0002367g0060.1	MSTRG.13	Nt01	573803	573932	=	coding	0.98406	coding	0.819	/
MSTRG.13.5	MSTRG.13	Nt01	573815	573932	j	coding	0.999918	coding	0.894	/
MSTRG.14.1	MSTRG.14	Nt01	578669	579273	j	coding	0.999737	coding	0.946	/
MSTRG.14.2	MSTRG.14	Nt01	578830	579273	j	coding	0.999987	coding	0.936	/
MSTRG.14.3	MSTRG.14	Nt01	578830	579273	j	coding	1	coding	0.94	/
MSTRG.14.4	MSTRG.14	Nt01	578830	579273	j	coding	0.999996	coding	0.964	/
MSTRG.14.5	MSTRG.14	Nt01	578859	579273	j	coding	1	coding	0.942	/
MSTRG.14.6	MSTRG.14	Nt01	578859	579273	j	coding	0.999999	coding	0.945	/
Nitab4.5_0002367g0090.1	MSTRG.14	Nt01	579097	579273	=	coding	0.999788	coding	0.955	/
MSTRG.14.8	MSTRG.14	Nt01	586277	586400	j	coding	0.683897	coding	0.882	/
MSTRG.15.1	MSTRG.15	Nt01	588289	588753	i	noncoding	0.00681737	noncoding	0.07	/
MSTRG.16.1	MSTRG.16	Nt01	603842	604000	j	coding	1	coding	0.93	/
Nitab4.5_0002367g0070.1	MSTRG.16	Nt01	603946	604000	=	coding	0.999608	coding	0.885	/
MSTRG.17.1	MSTRG.17	Nt01	610164	610377	j	coding	0.845075	coding	0.899	/
MSTRG.17.2	MSTRG.17	Nt01	611298	611892	k	coding	0.615385	coding	0.928	/
Nitab4.5_0002367g0140.1	MSTRG.17	Nt01	611450	611892	=	coding	0.726862	coding	0.924	/
MSTRG.17.4	MSTRG.17	Nt01	611457	611892	k	coding	0.73219	coding	0.871	/
MSTRG.18.1	MSTRG.18	Nt01	650572	651088	j	coding	0.999999	coding	0.976	/
MSTRG.18.2	MSTRG.18	Nt01	650583	651088	j	coding	1	coding	0.998	/
MSTRG.18.3	MSTRG.18	Nt01	650583	651088	j	coding	1	coding	0.978	/
Nitab4.5_0002367g0110.1	MSTRG.18	Nt01	650713	651088	=	coding	1	coding	0.999	/
MSTRG.18.5	MSTRG.18	Nt01	650722	651088	j	coding	1	coding	0.997	/
MSTRG.18.6	MSTRG.18	Nt01	656915	657247	j	coding	1	coding	0.991	/
MSTRG.18.7	MSTRG.18	Nt01	656915	657247	j	coding	1	coding	0.995	/
MSTRG.18.8	MSTRG.18	Nt01	656916	658810	j	coding	1	coding	0.988	/
MSTRG.18.9	MSTRG.18	Nt01	656916	657247	j	coding	1	coding	0.993	/
MSTRG.18.10	MSTRG.18	Nt01	657734	658507	j	coding	1	coding	0.967	/
MSTRG.18.11	MSTRG.18	Nt01	657734	658810	j	coding	1	coding	0.99	/
MSTRG.18.12	MSTRG.18	Nt01	658092	658939	j	coding	1	coding	0.993	/
MSTRG.19.1	MSTRG.19	Nt01	663790	663880	j	noncoding	0.25923	noncoding	0.297	/
MSTRG.19.2	MSTRG.19	Nt01	663801	663880	j	coding	0.938043	coding	0.799	/
Nitab4.5_0002367g0100.1	MSTRG.19	Nt01	663817	663880	=	noncoding	0.394537	coding	0.544	/
MSTRG.20.1	MSTRG.20	Nt01	732357	732842	j	coding	1	coding	0.998	/
MSTRG.20.2	MSTRG.20	Nt01	732370	732842	k	coding	1	coding	0.997	/
MSTRG.20.3	MSTRG.20	Nt01	732462	732842	k	coding	1	coding	0.996	/
Nitab4.5_0002367g0190.1	MSTRG.20	Nt01	732462	732842	=	coding	1	coding	0.998	/
MSTRG.21.1	MSTRG.21	Nt01	740099	740508	u	noncoding	0.132135	coding	0.652	/
MSTRG.22.1	MSTRG.22	Nt01	746851	747939	j	coding	1	coding	1	/
Nitab4.5_0002367g0220.1	MSTRG.22	Nt01	747148	747939	=	coding	1	coding	1	/
MSTRG.23.1	MSTRG.23	Nt01	761404	761676	j	coding	1	coding	1	/
Nitab4.5_0002367g0170.1	MSTRG.23	Nt01	762144	762187	=	coding	1	coding	0.999	/
MSTRG.24.1	MSTRG.24	Nt01	767671	767759	k	coding	1	coding	1	/
Nitab4.5_0002367g0210.1	MSTRG.24	Nt01	767671	767759	=	coding	1	coding	0.999	/
MSTRG.24.3	MSTRG.24	Nt01	767823	768160	j	coding	1	coding	1	/
MSTRG.25.1	MSTRG.25	Nt01	800716	801068	j	coding	1	coding	0.912	/
MSTRG.25.2	MSTRG.25	Nt01	800717	801068	j	coding	1	coding	1	/
Nitab4.5_0002367g0160.1	MSTRG.25	Nt01	800806	801068	=	coding	1	coding	1	/
MSTRG.26.1	MSTRG.26	Nt01	1926302	1926747	j	coding	1	coding	0.986	/
Nitab4.5_0005042g0010.1	MSTRG.26	Nt01	1926408	1926743	=	coding	1	coding	0.989	/
Nitab4.5_0005042g0030.1	MSTRG.27	Nt01	1935676	1935831	=	coding	1	coding	0.999	/
MSTRG.27.2	MSTRG.27	Nt01	1936191	1936393	j	coding	0.999998	coding	0.927	/
MSTRG.27.3	MSTRG.27	Nt01	1936228	1936393	j	coding	1	coding	0.996	/
MSTRG.27.4	MSTRG.27	Nt01	1936235	1936393	n	coding	1	coding	0.995	/
MSTRG.27.5	MSTRG.27	Nt01	1936293	1936393	m	coding	1	coding	0.998	/
MSTRG.27.6	MSTRG.27	Nt01	1938965	1939236	j	coding	0.999997	coding	0.997	/
Nitab4.5_0005042g0020.1	MSTRG.28	Nt01	1942972	1943811	=	coding	1	coding	0.998	/
MSTRG.29.1	MSTRG.29	Nt01	1950191	1950507	o	coding	1	coding	0.995	/
MSTRG.29.2	MSTRG.29	Nt01	1950191	1950507	o	coding	1	coding	0.995	/
Nitab4.5_0005042g0040.1	MSTRG.29	Nt01	1951482	1954105	=	coding	1	coding	0.995	/
MSTRG.30.1	MSTRG.30	Nt01	1955223	1955473	u	noncoding	0.121325	noncoding	0.234	LncRNA
Nitab4.5_0005042g0080.1	MSTRG.31	Nt01	1970914	1971043	=	coding	1	coding	1	/
MSTRG.31.2	MSTRG.31	Nt01	1981984	1982364	n	coding	1	coding	0.999	/
MSTRG.31.3	MSTRG.31	Nt01	1982000	1986238	n	coding	1	coding	0.996	/
MSTRG.31.4	MSTRG.31	Nt01	1982217	1982412	j	coding	1	coding	1	/
Nitab4.5_0005042g0060.1	MSTRG.32	Nt01	2011103	2013735	=	coding	1	noncoding	0.338	/
MSTRG.32.2	MSTRG.32	Nt01	2018511	2018915	j	coding	1	coding	0.941	/
MSTRG.32.3	MSTRG.32	Nt01	2021089	2022248	o	coding	0.791828	coding	0.702	/
MSTRG.32.4	MSTRG.32	Nt01	2035434	2036036	o	coding	1	coding	0.998	/
MSTRG.33.1	MSTRG.33	Nt01	2084645	2085237	j	coding	1	coding	0.987	/
MSTRG.33.2	MSTRG.33	Nt01	2084645	2085237	j	coding	1	coding	0.989	/
Nitab4.5_0005042g0050.1	MSTRG.33	Nt01	2085727	2085872	=	coding	1	coding	0.992	/
MSTRG.34.1	MSTRG.34	Nt01	2090563	2090881	j	coding	0.585766	coding	0.776	/
Nitab4.5_0005042g0070.1	MSTRG.34	Nt01	2090654	2090881	=	noncoding	0.41747	coding	0.653	/
MSTRG.35.1	MSTRG.35	Nt01	2221436	2221982	u	coding	0.678152	coding	0.648	/
MSTRG.36.1	MSTRG.36	Nt01	2224260	2224533	u	noncoding	0.0939939	noncoding	0.081	/
MSTRG.37.1	MSTRG.37	Nt01	2317056	2317139	u	noncoding	0.363793	noncoding	0.234	/
MSTRG.38.1	MSTRG.38	Nt01	2318345	2318557	u	coding	0.997189	coding	0.796	/
MSTRG.39.1	MSTRG.39	Nt01	2329420	2329717	u	noncoding	0.0779844	noncoding	0.181	LncRNA
MSTRG.40.1	MSTRG.40	Nt01	2359518	2359979	u	coding	0.999999	coding	0.946	/
MSTRG.41.1	MSTRG.41	Nt01	2394186	2394919	u	coding	1	coding	0.999	/
MSTRG.41.2	MSTRG.41	Nt01	2394186	2394919	u	coding	1	coding	0.999	/
MSTRG.41.3	MSTRG.41	Nt01	2394186	2394919	u	coding	1	coding	0.998	/
MSTRG.41.4	MSTRG.41	Nt01	2394384	2394919	u	coding	0.999282	coding	0.998	/
MSTRG.41.5	MSTRG.41	Nt01	2394400	2394919	u	coding	0.998998	coding	0.999	/
MSTRG.42.1	MSTRG.42	Nt01	2414096	2415068	u	coding	1	coding	0.954	/
MSTRG.42.2	MSTRG.42	Nt01	2414096	2415068	u	coding	1	coding	0.96	/
MSTRG.42.3	MSTRG.42	Nt01	2414096	2415068	u	coding	1	coding	0.956	/
MSTRG.42.4	MSTRG.42	Nt01	2414097	2415068	u	coding	1	coding	0.961	/
MSTRG.43.1	MSTRG.43	Nt01	2443755	2444433	u	coding	1	coding	0.956	/
MSTRG.43.2	MSTRG.43	Nt01	2443755	2444433	u	coding	0.998219	coding	0.939	/
MSTRG.43.3	MSTRG.43	Nt01	2443765	2444433	u	coding	0.999998	coding	0.939	/
MSTRG.44.1	MSTRG.44	Nt01	2447289	2449146	u	coding	1	coding	0.994	/
MSTRG.45.1	MSTRG.45	Nt01	2471489	2472340	u	noncoding	0.00761462	noncoding	0.103	LncRNA
MSTRG.46.1	MSTRG.46	Nt01	2499308	2500107	u	coding	0.994206	coding	0.741	/
MSTRG.47.1	MSTRG.47	Nt01	2535557	2535794	u	noncoding	0.102988	noncoding	0.248	LncRNA
MSTRG.48.1	MSTRG.48	Nt01	2586870	2587239	u	noncoding	4.66597e-07	noncoding	0.226	LncRNA
Nitab4.5_0004114g0060.1	MSTRG.49	Nt01	2982232	2982786	=	coding	1	coding	0.839	/
MSTRG.50.1	MSTRG.50	Nt01	3009049	3009606	j	coding	1	coding	1	/
Nitab4.5_0004114g0020.1	MSTRG.50	Nt01	3009748	3009989	=	coding	1	coding	0.997	/
MSTRG.51.1	MSTRG.51	Nt01	3021486	3021716	u	noncoding	0.0255798	noncoding	0.14	LncRNA
MSTRG.52.1	MSTRG.52	Nt01	3033499	3033775	u	noncoding	0.0308237	noncoding	0.129	LncRNA
MSTRG.53.1	MSTRG.53	Nt01	3043445	3043779	n	coding	0.998785	coding	0.923	/
Nitab4.5_0004114g0030.1	MSTRG.53	Nt01	3043500	3043524	=	coding	0.957171	coding	0.833	/
Nitab4.5_0004114g0040.1	MSTRG.54	Nt01	3063136	3063490	=	coding	1	coding	0.998	/
MSTRG.54.2	MSTRG.54	Nt01	3063141	3063490	j	coding	1	coding	0.999	/
MSTRG.54.3	MSTRG.54	Nt01	3063141	3063490	j	coding	1	coding	0.999	/
MSTRG.54.4	MSTRG.54	Nt01	3063169	3063490	j	coding	1	coding	0.986	/
MSTRG.55.1	MSTRG.55	Nt01	3072898	3073969	j	coding	1	coding	0.995	/
MSTRG.55.2	MSTRG.55	Nt01	3072899	3073966	j	coding	1	coding	0.992	/
MSTRG.55.3	MSTRG.55	Nt01	3072899	3073966	j	coding	1	coding	0.991	/
MSTRG.55.4	MSTRG.55	Nt01	3072933	3073966	j	coding	1	coding	0.996	/
MSTRG.55.5	MSTRG.55	Nt01	3073091	3074005	k	coding	1	coding	0.995	/
Nitab4.5_0004114g0010.1	MSTRG.55	Nt01	3073091	3074005	=	coding	1	coding	0.993	/
Nitab4.5_0002975g0020.1	MSTRG.56	Nt01	3205179	3205637	=	coding	1	coding	0.995	/
MSTRG.57.1	MSTRG.57	Nt01	3221764	3221869	u	coding	0.593322	coding	0.599	/
MSTRG.58.1	MSTRG.58	Nt01	3268451	3270026	k	coding	1	coding	0.948	/
Nitab4.5_0002975g0010.1	MSTRG.58	Nt01	3268721	3270026	=	coding	1	coding	0.979	/
MSTRG.59.1	MSTRG.59	Nt01	3298557	3298714	j	coding	1	coding	0.967	/
MSTRG.59.2	MSTRG.59	Nt01	3298557	3298714	j	coding	1	coding	0.966	/
MSTRG.59.3	MSTRG.59	Nt01	3298557	3298714	j	coding	1	coding	0.971	/
MSTRG.59.4	MSTRG.59	Nt01	3298565	3298714	j	coding	1	coding	1	/
MSTRG.59.5	MSTRG.59	Nt01	3298583	3298714	j	coding	1	coding	1	/
MSTRG.59.6	MSTRG.59	Nt01	3298583	3298714	j	coding	1	coding	1	/
MSTRG.59.7	MSTRG.59	Nt01	3298596	3298714	j	coding	1	coding	0.965	/
MSTRG.59.8	MSTRG.59	Nt01	3298596	3298714	j	coding	1	coding	0.976	/
MSTRG.59.9	MSTRG.59	Nt01	3298596	3298714	j	coding	1	coding	0.965	/
MSTRG.59.10	MSTRG.59	Nt01	3298605	3298714	j	coding	1	coding	0.965	/
MSTRG.59.11	MSTRG.59	Nt01	3298634	3298714	j	coding	1	coding	1	/
MSTRG.59.12	MSTRG.59	Nt01	3298635	3298714	j	coding	1	coding	0.977	/
MSTRG.59.13	MSTRG.59	Nt01	3298872	3299304	j	coding	1	coding	0.967	/
MSTRG.59.14	MSTRG.59	Nt01	3298891	3299304	j	coding	1	coding	1	/
Nitab4.5_0002975g0050.1	MSTRG.59	Nt01	3299096	3299304	=	coding	1	coding	1	/
Nitab4.5_0002975g0040.1	MSTRG.60	Nt01	3321255	3321368	=	coding	1	coding	0.965	/
Nitab4.5_0002975g0030.1	MSTRG.61	Nt01	3329174	3330565	=	coding	1	coding	0.885	/
MSTRG.62.1	MSTRG.62	Nt01	3392037	3392280	o	coding	1	coding	0.997	/
Nitab4.5_0002975g0080.1	MSTRG.62	Nt01	3392823	3394761	=	coding	1	coding	0.998	/
MSTRG.63.1	MSTRG.63	Nt01	3486298	3487184	u	noncoding	0.160809	noncoding	0.18	LncRNA
MSTRG.64.1	MSTRG.64	Nt01	3492677	3493042	u	noncoding	0.0326962	coding	0.512	/
MSTRG.65.1	MSTRG.65	Nt01	3495456	3495621	k	coding	1	coding	1	/
MSTRG.65.2	MSTRG.65	Nt01	3495457	3495621	j	coding	0.978656	coding	0.759	/
MSTRG.65.3	MSTRG.65	Nt01	3495458	3495621	j	noncoding	0.312521	coding	0.929	/
Nitab4.5_0002975g0090.1	MSTRG.65	Nt01	3497575	3498130	=	coding	1	coding	0.999	/
MSTRG.65.5	MSTRG.65	Nt01	3498836	3498926	j	coding	0.99933	coding	0.994	/
Nitab4.5_0003441g0140.1	MSTRG.66	Nt01	3922638	3922691	=	coding	1	coding	0.992	/
MSTRG.66.2	MSTRG.66	Nt01	3927090	3927355	j	noncoding	0.0900922	noncoding	0.358	/
Nitab4.5_0003441g0070.1	MSTRG.67	Nt01	3928655	3930226	=	coding	1	coding	0.998	/
MSTRG.68.1	MSTRG.68	Nt01	3932883	3932957	u	noncoding	0.00830653	noncoding	0.037	LncRNA
Nitab4.5_0003441g0080.1	MSTRG.69	Nt01	3939554	3939567	=	coding	0.998113	coding	0.831	/
MSTRG.69.2	MSTRG.69	Nt01	3939996	3940850	j	coding	0.999997	coding	0.899	/
MSTRG.69.3	MSTRG.69	Nt01	3939996	3940850	j	coding	0.999669	coding	0.861	/
MSTRG.70.1	MSTRG.70	Nt01	3960978	3962787	o	coding	1	coding	0.977	/
Nitab4.5_0003441g0100.1	MSTRG.70	Nt01	3961649	3962791	=	coding	1	coding	0.995	/
MSTRG.71.1	MSTRG.71	Nt01	3983023	3983312	k	coding	1	coding	0.996	/
MSTRG.71.2	MSTRG.71	Nt01	3983023	3983312	k	coding	1	coding	0.997	/
Nitab4.5_0003441g0130.1	MSTRG.71	Nt01	3984631	3984956	=	coding	1	coding	0.997	/
MSTRG.72.1	MSTRG.72	Nt01	3993727	3993926	j	coding	1	coding	1	/
MSTRG.72.2	MSTRG.72	Nt01	3993753	3993926	j	coding	1	coding	1	/
Nitab4.5_0003441g0110.1	MSTRG.72	Nt01	3994095	3995341	=	coding	1	coding	0.998	/
MSTRG.73.1	MSTRG.73	Nt01	4160532	4161481	j	coding	0.986118	coding	0.925	/
Nitab4.5_0003441g0030.1	MSTRG.73	Nt01	4160998	4161481	=	coding	0.999999	coding	0.945	/
MSTRG.74.1	MSTRG.74	Nt01	4220645	4220858	j	coding	0.964415	coding	0.877	/
MSTRG.74.2	MSTRG.74	Nt01	4220666	4220858	j	noncoding	0.177681	coding	0.916	/
Nitab4.5_0003441g0020.1	MSTRG.74	Nt01	4220666	4220858	=	coding	0.999814	coding	0.97	/
Nitab4.5_0005621g0190.1	MSTRG.75	Nt01	5556378	5556434	=	coding	0.883928	coding	0.694	/
MSTRG.75.2	MSTRG.75	Nt01	5558034	5558279	o	coding	0.925493	coding	0.757	/
Nitab4.5_0005621g0160.1	MSTRG.76	Nt01	5585106	5585180	=	coding	1	coding	0.917	/
Nitab4.5_0005621g0110.1	MSTRG.77	Nt01	5656563	5656621	=	coding	0.998751	coding	0.792	/
MSTRG.78.1	MSTRG.78	Nt01	5656717	5656820	x	noncoding	0.0129974	noncoding	0.035	/
Nitab4.5_0005621g0080.1	MSTRG.79	Nt01	5660099	5660179	=	coding	0.578636	coding	0.853	/
Nitab4.5_0005621g0180.1	MSTRG.80	Nt01	5667851	5667946	=	coding	1	coding	1	/
MSTRG.80.2	MSTRG.80	Nt01	5667859	5667946	j	noncoding	0.09249	coding	0.855	/
MSTRG.80.3	MSTRG.80	Nt01	5670237	5670661	j	coding	0.999906	coding	0.942	/
MSTRG.80.4	MSTRG.80	Nt01	5670237	5670661	j	coding	0.999986	coding	0.948	/
MSTRG.80.5	MSTRG.80	Nt01	5670240	5670661	j	coding	0.999907	coding	0.995	/
MSTRG.80.6	MSTRG.80	Nt01	5670266	5670661	j	coding	0.999905	coding	0.996	/
MSTRG.80.7	MSTRG.80	Nt01	5670291	5670661	j	coding	0.999883	coding	0.99	/
MSTRG.80.8	MSTRG.80	Nt01	5670303	5670661	j	coding	0.999909	coding	0.995	/
Nitab4.5_0005621g0140.1	MSTRG.81	Nt01	5682796	5682989	=	coding	0.98161	coding	0.999	/
MSTRG.81.2	MSTRG.81	Nt01	5683767	5683916	j	coding	0.779829	coding	0.998	/
MSTRG.82.1	MSTRG.82	Nt01	5696538	5696735	u	noncoding	0.021454	noncoding	0.067	LncRNA
MSTRG.83.1	MSTRG.83	Nt01	5698877	5699022	u	noncoding	0.0651724	coding	0.594	/
Nitab4.5_0005621g0120.1	MSTRG.84	Nt01	5700745	5703183	=	coding	1	coding	0.924	/
Nitab4.5_0005621g0090.1	MSTRG.85	Nt01	5707699	5708076	=	coding	0.917018	coding	0.765	/
Nitab4.5_0005621g0100.1	MSTRG.86	Nt01	5708101	5708457	=	coding	0.872536	coding	0.643	/
Nitab4.5_0005621g0050.1	MSTRG.87	Nt01	5708600	5709457	=	coding	0.999987	coding	0.87	/
MSTRG.88.1	MSTRG.88	Nt01	5709752	5709889	n	noncoding	0.315078	coding	0.846	/
Nitab4.5_0005621g0030.1	MSTRG.88	Nt01	5710620	5710856	=	coding	1	coding	0.901	/
MSTRG.88.3	MSTRG.88	Nt01	5710638	5711074	n	noncoding	0.316053	coding	0.537	/
MSTRG.88.4	MSTRG.88	Nt01	5712469	5712490	j	coding	0.999946	coding	0.894	/
MSTRG.89.1	MSTRG.89	Nt01	5713067	5713297	x	noncoding	0.0809537	noncoding	0.112	/
MSTRG.89.2	MSTRG.89	Nt01	5713202	5713297	x	noncoding	0.104423	noncoding	0.104	/
Nitab4.5_0005621g0010.1	MSTRG.90	Nt01	5715871	5716074	=	coding	1	coding	0.915	/
Nitab4.5_0002234g0110.1	MSTRG.91	Nt01	8368811	8369130	=	coding	0.821678	coding	0.69	/
MSTRG.92.1	MSTRG.92	Nt01	8402796	8403316	j	coding	0.999298	coding	0.813	/
MSTRG.92.2	MSTRG.92	Nt01	8402796	8403316	j	coding	0.875883	coding	0.691	/
Nitab4.5_0002234g0100.1	MSTRG.92	Nt01	8403089	8403291	=	coding	0.999082	coding	0.804	/
Nitab4.5_0002234g0080.1	MSTRG.93	Nt01	8410503	8410765	=	coding	1	coding	0.994	/
MSTRG.94.1	MSTRG.94	Nt01	8434562	8434902	u	noncoding	0.00831261	noncoding	0.066	LncRNA
Nitab4.5_0002234g0090.1	MSTRG.95	Nt01	8439681	8440104	=	coding	0.999973	coding	0.997	/
Nitab4.5_0002234g0050.1	MSTRG.96	Nt01	8511731	8513758	=	coding	1	coding	0.994	/
MSTRG.97.1	MSTRG.97	Nt01	8514588	8515360	u	noncoding	0.0120707	noncoding	0.009	LncRNA
Nitab4.5_0002234g0060.1	MSTRG.98	Nt01	8519038	8519577	=	coding	1	coding	0.999	/
MSTRG.98.2	MSTRG.98	Nt01	8519220	8519577	j	coding	1	coding	0.998	/
MSTRG.98.3	MSTRG.98	Nt01	8519220	8519577	j	coding	1	coding	0.997	/
MSTRG.99.1	MSTRG.99	Nt01	8557168	8557605	m	coding	0.996196	coding	0.998	/
Nitab4.5_0002234g0030.1	MSTRG.99	Nt01	8557406	8557605	=	coding	1	coding	0.998	/
Nitab4.5_0002234g0010.1	MSTRG.100	Nt01	8560167	8560687	=	coding	1	coding	0.998	/
Nitab4.5_0002234g0040.1	MSTRG.101	Nt01	8600900	8601311	=	coding	1	coding	1	/
MSTRG.101.2	MSTRG.101	Nt01	8608619	8608899	j	noncoding	0.0444408	noncoding	0.233	/
MSTRG.102.1	MSTRG.102	Nt01	8615506	8615760	u	noncoding	0.0130806	noncoding	0.03	LncRNA
MSTRG.102.2	MSTRG.102	Nt01	8615546	8615760	u	noncoding	0.00644757	noncoding	0.047	LncRNA
MSTRG.103.1	MSTRG.103	Nt01	8650504	8651184	j	coding	1	coding	0.977	/
Nitab4.5_0002234g0020.1	MSTRG.103	Nt01	8650669	8651184	=	coding	1	coding	0.991	/
MSTRG.104.1	MSTRG.104	Nt01	8883697	8884892	u	noncoding	0.0299186	noncoding	0.119	LncRNA
MSTRG.105.1	MSTRG.105	Nt01	8902855	8903655	j	coding	0.672028	coding	0.984	/
Nitab4.5_0007042g0010.1	MSTRG.105	Nt01	8903257	8903848	=	coding	0.999998	coding	0.991	/
MSTRG.106.1	MSTRG.106	Nt01	9323032	9323335	u	noncoding	0.0248309	noncoding	0.042	LncRNA
MSTRG.106.2	MSTRG.106	Nt01	9323156	9323335	u	noncoding	0.0237164	noncoding	0.049	LncRNA
Nitab4.5_0003983g0030.1	MSTRG.107	Nt01	9335473	9335928	=	coding	0.959989	coding	0.753	/
Nitab4.5_0003983g0070.1	MSTRG.108	Nt01	9353577	9354032	=	coding	0.970319	coding	0.711	/
Nitab4.5_0003983g0060.1	MSTRG.109	Nt01	9413288	9413938	=	coding	0.99385	coding	0.637	/
Nitab4.5_0003983g0050.1	MSTRG.110	Nt01	9465975	9466266	=	coding	1	coding	0.999	/
Nitab4.5_0003983g0040.1	MSTRG.111	Nt01	9471426	9471786	=	coding	1	coding	0.999	/
Nitab4.5_0003983g0010.1	MSTRG.112	Nt01	9573395	9573883	=	noncoding	0.493255	coding	0.765	/
MSTRG.113.1	MSTRG.113	Nt01	10820318	10821456	j	coding	1	coding	0.995	/
Nitab4.5_0004430g0080.1	MSTRG.113	Nt01	10820589	10821456	=	coding	1	coding	0.996	/
MSTRG.114.1	MSTRG.114	Nt01	10870757	10871333	u	noncoding	0.0143896	noncoding	0.074	LncRNA
MSTRG.115.1	MSTRG.115	Nt01	10884911	10885713	u	noncoding	0.01428	noncoding	0.065	LncRNA
Nitab4.5_0004430g0090.1	MSTRG.116	Nt01	10932381	10933000	=	coding	0.78969	coding	0.748	/
MSTRG.117.1	MSTRG.117	Nt01	10937857	10938260	x	noncoding	0.152592	noncoding	0.114	LncRNA
MSTRG.118.1	MSTRG.118	Nt01	10939683	10939784	y	noncoding	0.0140662	noncoding	0.189	LncRNA
MSTRG.118.2	MSTRG.118	Nt01	10940179	10940868	n	coding	0.795381	coding	0.79	/
Nitab4.5_0004430g0110.1	MSTRG.118	Nt01	10940261	10940633	=	coding	0.959396	coding	0.727	/
MSTRG.119.1	MSTRG.119	Nt01	10963552	10964729	n	noncoding	0.0348391	noncoding	0.29	/
Nitab4.5_0004430g0100.1	MSTRG.119	Nt01	10964123	10964261	=	coding	0.997161	coding	0.705	/
MSTRG.120.1	MSTRG.120	Nt01	10969424	10969719	i	noncoding	0.015039	coding	0.737	/
MSTRG.121.1	MSTRG.121	Nt01	11028323	11028432	u	noncoding	0.0487336	noncoding	0.069	LncRNA
Nitab4.5_0004430g0020.1	MSTRG.122	Nt01	11039529	11039927	=	coding	0.798516	coding	0.651	/
Nitab4.5_0004430g0050.1	MSTRG.123	Nt01	11046912	11046980	=	coding	0.881598	coding	0.724	/
Nitab4.5_0004430g0060.1	MSTRG.124	Nt01	11049543	11049681	=	coding	0.840576	noncoding	0.354	/
Nitab4.5_0004430g0030.1	MSTRG.125	Nt01	11055407	11055664	=	noncoding	0.199351	noncoding	0.347	/
MSTRG.126.1	MSTRG.126	Nt01	13259277	13259367	u	noncoding	0.00426783	noncoding	0.091	LncRNA
MSTRG.126.2	MSTRG.126	Nt01	13259292	13259766	u	noncoding	0.0319663	noncoding	0.182	LncRNA
MSTRG.127.1	MSTRG.127	Nt01	13282295	13282711	j	coding	1	coding	0.999	/
MSTRG.127.2	MSTRG.127	Nt01	13282397	13282711	j	coding	1	coding	0.993	/
MSTRG.127.3	MSTRG.127	Nt01	13282467	13282711	j	coding	1	coding	0.998	/
Nitab4.5_0002408g0040.1	MSTRG.127	Nt01	13282622	13282711	=	coding	1	coding	0.993	/
MSTRG.128.1	MSTRG.128	Nt01	13390938	13393264	n	coding	1	coding	0.981	/
MSTRG.128.2	MSTRG.128	Nt01	13391071	13393627	n	coding	1	coding	0.982	/
MSTRG.128.3	MSTRG.128	Nt01	13391074	13393240	n	coding	1	coding	0.988	/
MSTRG.128.4	MSTRG.128	Nt01	13391098	13393264	n	coding	1	coding	0.987	/
Nitab4.5_0002408g0060.1	MSTRG.128	Nt01	13391272	13391474	=	coding	1	coding	0.997	/
Nitab4.5_0002408g0050.1	MSTRG.128	Nt01	13394608	13394830	=	coding	0.963508	coding	0.754	/
MSTRG.129.1	MSTRG.129	Nt01	13395547	13395945	j	coding	0.997573	coding	0.918	/
MSTRG.129.2	MSTRG.129	Nt01	13395547	13395945	j	coding	0.980178	coding	0.885	/
Nitab4.5_0002408g0030.1	MSTRG.129	Nt01	13395938	13395945	=	coding	0.993417	coding	0.98	/
MSTRG.130.1	MSTRG.130	Nt01	13548174	13548441	j	coding	1	coding	0.94	/
Nitab4.5_0002408g0020.1	MSTRG.130	Nt01	13549910	13549951	=	coding	1	coding	0.911	/
MSTRG.131.1	MSTRG.131	Nt01	13553730	13555178	j	coding	1	coding	1	/
MSTRG.131.2	MSTRG.131	Nt01	13553736	13554919	j	coding	1	coding	1	/
MSTRG.131.3	MSTRG.131	Nt01	13553736	13554919	j	coding	0.999854	coding	0.989	/
MSTRG.131.4	MSTRG.131	Nt01	13553762	13554919	j	coding	1	coding	0.999	/
MSTRG.131.5	MSTRG.131	Nt01	13553763	13554919	j	coding	0.999997	coding	0.999	/
Nitab4.5_0002408g0010.1	MSTRG.131	Nt01	13553770	13554919	=	coding	1	coding	1	/
MSTRG.132.1	MSTRG.132	Nt01	13577091	13578051	u	noncoding	0.195541	noncoding	0.153	LncRNA
MSTRG.133.1	MSTRG.133	Nt01	13582747	13583480	u	noncoding	0.0511055	noncoding	0.08	LncRNA
Nitab4.5_0004787g0010.1	MSTRG.134	Nt01	14296218	14296876	=	coding	0.981105	coding	0.601	/
MSTRG.134.2	MSTRG.134	Nt01	14296253	14296876	m	coding	0.900611	noncoding	0.293	/
MSTRG.135.1	MSTRG.135	Nt01	14298847	14299588	n	noncoding	0.0836394	noncoding	0.017	LncRNA
Nitab4.5_0004787g0020.1	MSTRG.135	Nt01	14299012	14299245	=	noncoding	0.212273	coding	0.572	/
MSTRG.136.1	MSTRG.136	Nt01	14327490	14328115	u	noncoding	0.0838004	noncoding	0.114	LncRNA
MSTRG.137.1	MSTRG.137	Nt01	15192611	15193131	u	noncoding	0.0157179	noncoding	0.13	LncRNA
MSTRG.138.1	MSTRG.138	Nt01	15232634	15233285	j	coding	0.52432	coding	0.835	/
Nitab4.5_0003042g0010.1	MSTRG.138	Nt01	15232758	15233285	=	coding	0.999693	coding	0.869	/
MSTRG.139.1	MSTRG.139	Nt01	15237893	15238560	j	coding	1	coding	0.999	/
MSTRG.139.2	MSTRG.139	Nt01	15237979	15238560	j	coding	1	coding	0.966	/
Nitab4.5_0003042g0030.1	MSTRG.139	Nt01	15238437	15238560	=	coding	0.968761	coding	0.913	/
Nitab4.5_0003042g0020.1	MSTRG.139	Nt01	15239721	15239801	=	coding	1	coding	1	/
MSTRG.139.5	MSTRG.139	Nt01	15279191	15279341	j	coding	0.761365	coding	1	/
MSTRG.140.1	MSTRG.140	Nt01	15326461	15327313	u	noncoding	0.0285987	noncoding	0.048	LncRNA
MSTRG.141.1	MSTRG.141	Nt01	15329390	15330211	u	noncoding	0.0968694	noncoding	0.071	LncRNA
MSTRG.142.1	MSTRG.142	Nt01	15341277	15342084	u	noncoding	0.0826669	noncoding	0.054	LncRNA
MSTRG.143.1	MSTRG.143	Nt01	15414811	15415558	j	coding	1	coding	0.998	/
MSTRG.143.2	MSTRG.143	Nt01	15414887	15415558	j	coding	1	coding	0.997	/
MSTRG.143.3	MSTRG.143	Nt01	15414920	15415558	j	coding	1	coding	0.995	/
Nitab4.5_0003042g0040.1	MSTRG.143	Nt01	15415190	15415558	=	coding	1	coding	0.995	/
MSTRG.144.1	MSTRG.144	Nt01	15714707	15714922	j	coding	0.995232	coding	0.946	/
Nitab4.5_0008422g0020.1	MSTRG.144	Nt01	15715285	15715639	=	coding	0.999864	coding	0.888	/
Nitab4.5_0008422g0010.1	MSTRG.145	Nt01	15720770	15721303	=	coding	0.988935	coding	0.682	/
MSTRG.146.1	MSTRG.146	Nt01	15721027	15722026	m	coding	1	coding	0.92	/
MSTRG.146.2	MSTRG.146	Nt01	15721174	15722026	n	coding	1	coding	0.908	/
Nitab4.5_0008422g0030.1	MSTRG.146	Nt01	15721408	15721472	=	coding	1	coding	0.901	/
MSTRG.146.4	MSTRG.146	Nt01	15721848	15722026	j	coding	1	coding	0.92	/
MSTRG.147.1	MSTRG.147	Nt01	15766587	15766627	u	noncoding	0.00971297	noncoding	0.069	LncRNA
MSTRG.147.2	MSTRG.147	Nt01	15777987	15778094	u	noncoding	0.18254	noncoding	0.142	LncRNA
MSTRG.147.3	MSTRG.147	Nt01	15791958	15792641	u	noncoding	0.175863	noncoding	0.232	LncRNA
Nitab4.5_0005011g0010.1	MSTRG.148	Nt01	16050074	16051129	=	coding	0.999999	coding	0.952	/
MSTRG.149.1	MSTRG.149	Nt01	16061466	16062117	j	coding	0.999997	coding	0.96	/
Nitab4.5_0005011g0020.1	MSTRG.149	Nt01	16061681	16062123	=	coding	0.999995	coding	0.967	/
MSTRG.150.1	MSTRG.150	Nt01	16073027	16073382	u	noncoding	0.0543391	noncoding	0.094	LncRNA
MSTRG.151.1	MSTRG.151	Nt01	16176690	16176854	n	coding	1	coding	0.998	/
Nitab4.5_0005011g0040.1	MSTRG.151	Nt01	16178119	16179440	=	coding	1	coding	0.995	/
MSTRG.152.1	MSTRG.152	Nt01	16182710	16183496	j	coding	0.998231	coding	0.934	/
Nitab4.5_0005011g0070.1	MSTRG.152	Nt01	16182932	16183445	=	coding	0.990154	coding	0.932	/
MSTRG.153.1	MSTRG.153	Nt01	16196071	16196277	j	coding	0.606452	noncoding	0.095	/
MSTRG.153.2	MSTRG.153	Nt01	16196071	16196277	j	coding	0.942504	noncoding	0.323	/
MSTRG.153.3	MSTRG.153	Nt01	16196081	16196277	n	noncoding	0.0492612	noncoding	0.021	/
MSTRG.153.4	MSTRG.153	Nt01	16196089	16196277	j	coding	0.974626	noncoding	0.171	/
MSTRG.153.5	MSTRG.153	Nt01	16196092	16196277	j	noncoding	0.475133	noncoding	0.083	/
MSTRG.153.6	MSTRG.153	Nt01	16196092	16196277	j	coding	0.690497	noncoding	0.244	/
Nitab4.5_0005011g0060.1	MSTRG.153	Nt01	16197249	16197421	=	coding	0.996019	coding	0.678	/
MSTRG.154.1	MSTRG.154	Nt01	18309167	18310220	j	coding	1	coding	0.999	/
Nitab4.5_0001660g0010.1	MSTRG.154	Nt01	18309302	18310220	=	coding	1	coding	0.999	/
MSTRG.155.1	MSTRG.155	Nt01	18314985	18315212	u	noncoding	0.0246106	noncoding	0.056	LncRNA
MSTRG.155.2	MSTRG.155	Nt01	18315014	18315909	u	noncoding	0.0215166	noncoding	0.042	LncRNA
MSTRG.156.1	MSTRG.156	Nt01	18417198	18417528	u	noncoding	0.0583872	coding	0.655	/
MSTRG.157.1	MSTRG.157	Nt01	18420730	18421578	u	noncoding	0.0178986	noncoding	0.045	LncRNA
MSTRG.157.2	MSTRG.157	Nt01	18420730	18420982	u	noncoding	0.00262337	noncoding	0.073	LncRNA
MSTRG.158.1	MSTRG.158	Nt01	18437628	18438457	u	noncoding	0.0725587	noncoding	0.03	LncRNA
MSTRG.159.1	MSTRG.159	Nt01	19245201	19245604	u	noncoding	0.011857	noncoding	0.101	LncRNA
MSTRG.160.1	MSTRG.160	Nt01	19296362	19296885	u	noncoding	0.106962	noncoding	0.086	LncRNA
MSTRG.161.1	MSTRG.161	Nt01	19303054	19303792	u	noncoding	0.0219313	noncoding	0.025	LncRNA
MSTRG.162.1	MSTRG.162	Nt01	19496328	19496608	u	noncoding	0.028052	noncoding	0.054	LncRNA
MSTRG.163.1	MSTRG.163	Nt01	20162016	20162308	n	coding	0.998856	coding	0.648	/
MSTRG.163.2	MSTRG.163	Nt01	20162066	20162308	m	coding	0.998856	coding	0.714	/
MSTRG.163.3	MSTRG.163	Nt01	20162068	20162308	n	coding	0.999853	coding	0.723	/
MSTRG.163.4	MSTRG.163	Nt01	20162068	20162308	n	noncoding	0.46461	noncoding	0.353	/
MSTRG.163.5	MSTRG.163	Nt01	20162068	20162308	n	coding	0.999853	coding	0.716	/
MSTRG.163.6	MSTRG.163	Nt01	20162068	20162308	n	coding	0.995459	coding	0.7	/
Nitab4.5_0006311g0010.1	MSTRG.163	Nt01	20162211	20162308	=	coding	0.997567	coding	0.732	/
MSTRG.164.1	MSTRG.164	Nt01	20178669	20178952	j	coding	0.919639	coding	0.958	/
MSTRG.164.2	MSTRG.164	Nt01	20178685	20178912	j	coding	0.972506	coding	0.965	/
MSTRG.164.3	MSTRG.164	Nt01	20179209	20179357	j	coding	0.980862	coding	0.977	/
MSTRG.164.4	MSTRG.164	Nt01	20179454	20179539	j	coding	0.98113	coding	0.993	/
Nitab4.5_0006311g0030.1	MSTRG.164	Nt01	20179731	20179962	=	coding	0.9809	coding	0.996	/
Nitab4.5_0006311g0020.1	MSTRG.165	Nt01	20180726	20180888	=	noncoding	0.158259	coding	0.674	/
MSTRG.166.1	MSTRG.166	Nt01	20254582	20255252	u	noncoding	0.158218	noncoding	0.189	LncRNA
MSTRG.167.1	MSTRG.167	Nt01	20387574	20387643	u	noncoding	0.0155531	noncoding	0.161	LncRNA
MSTRG.168.1	MSTRG.168	Nt01	20629730	20630594	u	noncoding	0.0478356	noncoding	0.045	LncRNA
MSTRG.169.1	MSTRG.169	Nt01	20758619	20758992	j	coding	1	coding	0.997	/
Nitab4.5_0001063g0040.1	MSTRG.169	Nt01	20758810	20758992	=	coding	1	coding	0.998	/
Nitab4.5_0001063g0010.1	MSTRG.170	Nt01	20870827	20870862	=	coding	0.999847	coding	0.994	/
MSTRG.170.2	MSTRG.170	Nt01	20871306	20872012	n	coding	0.997016	coding	0.901	/
Nitab4.5_0004160g0010.1	MSTRG.171	Nt01	21621320	21621885	=	coding	0.996991	coding	0.973	/
MSTRG.172.1	MSTRG.172	Nt01	21811134	21811940	j	coding	1	coding	0.995	/
Nitab4.5_0004160g0020.1	MSTRG.172	Nt01	21813786	21814895	=	coding	1	coding	0.993	/
MSTRG.173.1	MSTRG.173	Nt01	21828466	21829086	j	coding	0.997268	coding	0.685	/
MSTRG.173.2	MSTRG.173	Nt01	21828504	21829086	j	coding	0.997955	coding	0.993	/
MSTRG.173.3	MSTRG.173	Nt01	21828516	21829086	j	coding	1	coding	0.993	/
Nitab4.5_0004160g0030.1	MSTRG.173	Nt01	21828865	21829086	=	coding	1	coding	0.996	/
MSTRG.174.1	MSTRG.174	Nt01	21837028	21837376	u	noncoding	0.0228303	noncoding	0.071	LncRNA
Nitab4.5_0001179g0130.1	MSTRG.175	Nt01	21941079	21941479	=	coding	1	coding	0.92	/
MSTRG.175.2	MSTRG.175	Nt01	21941152	21941458	j	coding	0.985561	coding	0.929	/
MSTRG.176.1	MSTRG.176	Nt01	21945058	21945265	u	noncoding	0.00421324	noncoding	0.265	/
MSTRG.177.1	MSTRG.177	Nt01	21960034	21960321	u	noncoding	0.00701527	noncoding	0.066	/
Nitab4.5_0001179g0100.1	MSTRG.178	Nt01	22047317	22047846	=	coding	0.988511	coding	0.994	/
MSTRG.179.1	MSTRG.179	Nt01	22056717	22057173	m	coding	1	coding	0.692	/
MSTRG.179.2	MSTRG.179	Nt01	22056717	22057173	j	coding	1	coding	0.717	/
MSTRG.179.3	MSTRG.179	Nt01	22056720	22057173	j	coding	1	coding	0.691	/
MSTRG.179.4	MSTRG.179	Nt01	22056789	22057173	j	coding	0.999967	coding	0.709	/
Nitab4.5_0001179g0110.1	MSTRG.179	Nt01	22056864	22057173	=	coding	1	coding	0.996	/
MSTRG.180.1	MSTRG.180	Nt01	22083657	22084327	u	noncoding	0.0203418	noncoding	0.075	LncRNA
MSTRG.180.2	MSTRG.180	Nt01	22083660	22084327	u	noncoding	0.0232544	noncoding	0.051	LncRNA
MSTRG.181.1	MSTRG.181	Nt01	22104883	22105172	j	coding	0.717864	coding	0.686	/
Nitab4.5_0001179g0090.1	MSTRG.181	Nt01	22105118	22105172	=	coding	0.771763	coding	0.755	/
Nitab4.5_0001179g0080.1	MSTRG.182	Nt01	22111144	22111771	=	coding	1	coding	1	/
MSTRG.183.1	MSTRG.183	Nt01	22243236	22244148	u	noncoding	0.0158946	noncoding	0.036	LncRNA
Nitab4.5_0001179g0070.1	MSTRG.184	Nt01	22247900	22248215	=	coding	1	coding	0.887	/
MSTRG.185.1	MSTRG.185	Nt01	22280423	22280983	j	coding	1	coding	1	/
MSTRG.185.2	MSTRG.185	Nt01	22280512	22280983	k	coding	1	coding	1	/
Nitab4.5_0001179g0030.1	MSTRG.185	Nt01	22280659	22280983	=	coding	1	coding	1	/
Nitab4.5_0001179g0050.1	MSTRG.185	Nt01	22286630	22286753	=	noncoding	0.0352432	coding	0.607	/
MSTRG.186.1	MSTRG.186	Nt01	22320747	22320998	u	noncoding	0.0306809	noncoding	0.074	LncRNA
MSTRG.187.1	MSTRG.187	Nt01	22351455	22351970	j	coding	0.995098	coding	0.671	/
MSTRG.187.2	MSTRG.187	Nt01	22351692	22351970	j	coding	0.999318	coding	0.989	/
Nitab4.5_0001179g0020.1	MSTRG.187	Nt01	22351827	22351970	=	coding	0.999404	coding	0.985	/
MSTRG.188.1	MSTRG.188	Nt01	22472030	22472437	j	coding	0.999974	coding	0.974	/
Nitab4.5_0001179g0010.1	MSTRG.188	Nt01	22491349	22491561	=	coding	0.997368	coding	0.834	/
MSTRG.189.1	MSTRG.189	Nt01	22760753	22760864	u	noncoding	0.0192258	noncoding	0.254	LncRNA
MSTRG.190.1	MSTRG.190	Nt01	22774349	22774714	u	coding	1	coding	0.996	/
MSTRG.191.1	MSTRG.191	Nt01	22779054	22779825	u	coding	0.999999	coding	0.994	/
MSTRG.191.2	MSTRG.191	Nt01	22779065	22779825	u	coding	0.999999	coding	0.995	/
MSTRG.192.1	MSTRG.192	Nt01	22786351	22786980	u	coding	1	coding	0.938	/
MSTRG.192.2	MSTRG.192	Nt01	22786540	22786980	u	coding	1	coding	0.796	/
MSTRG.192.3	MSTRG.192	Nt01	22786552	22786980	u	noncoding	0.0351347	noncoding	0.048	LncRNA
MSTRG.193.1	MSTRG.193	Nt01	22820525	22821211	u	coding	1	coding	0.996	/
MSTRG.194.1	MSTRG.194	Nt01	22855499	22855872	u	coding	0.966665	coding	0.973	/
MSTRG.194.2	MSTRG.194	Nt01	22855499	22855957	u	coding	0.981371	coding	0.961	/
MSTRG.194.3	MSTRG.194	Nt01	22855511	22855872	u	coding	0.95614	coding	0.746	/
MSTRG.194.4	MSTRG.194	Nt01	22858640	22858831	u	coding	0.995628	coding	0.974	/
MSTRG.195.1	MSTRG.195	Nt01	22911860	22912279	u	coding	0.998812	coding	0.748	/
MSTRG.196.1	MSTRG.196	Nt01	22946959	22948297	u	coding	1	coding	0.979	/
MSTRG.196.2	MSTRG.196	Nt01	22946959	22948036	u	coding	1	coding	0.995	/
MSTRG.196.3	MSTRG.196	Nt01	22947120	22947860	u	coding	1	coding	0.994	/
MSTRG.196.4	MSTRG.196	Nt01	22947401	22947860	u	coding	1	coding	0.998	/
MSTRG.196.5	MSTRG.196	Nt01	22948000	22948036	u	coding	1	coding	0.995	/
MSTRG.197.1	MSTRG.197	Nt01	22950684	22951623	u	coding	1	coding	1	/
MSTRG.197.2	MSTRG.197	Nt01	22950787	22952153	u	noncoding	0.242405	noncoding	0.463	/
MSTRG.198.1	MSTRG.198	Nt01	22962456	22962906	u	noncoding	0.0131735	noncoding	0.099	/
Nitab4.5_0005646g0010.1	MSTRG.199	Nt01	23213034	23213764	=	coding	1	coding	0.926	/
MSTRG.200.1	MSTRG.200	Nt01	23503506	23503646	u	coding	1	coding	0.996	/
MSTRG.201.1	MSTRG.201	Nt01	23507263	23507582	u	coding	1	coding	1	/
MSTRG.202.1	MSTRG.202	Nt01	23550129	23550506	u	coding	1	coding	1	/
MSTRG.203.1	MSTRG.203	Nt01	24159660	24159920	u	noncoding	0.0571764	coding	0.522	/
MSTRG.204.1	MSTRG.204	Nt01	24215926	24216182	j	coding	1	coding	1	/
MSTRG.204.2	MSTRG.204	Nt01	24215935	24216182	j	coding	0.999999	coding	0.999	/
MSTRG.204.3	MSTRG.204	Nt01	24215961	24216182	j	coding	0.989992	coding	0.997	/
MSTRG.204.4	MSTRG.204	Nt01	24215971	24216182	j	coding	0.999997	coding	0.997	/
Nitab4.5_0000837g0040.1	MSTRG.204	Nt01	24216014	24216182	=	coding	1	coding	0.986	/
MSTRG.204.6	MSTRG.204	Nt01	24223647	24223706	u	noncoding	0.0817658	noncoding	0.165	LncRNA
MSTRG.205.1	MSTRG.205	Nt01	24257835	24257859	j	coding	1	coding	0.989	/
MSTRG.205.2	MSTRG.205	Nt01	24261947	24262044	j	coding	1	coding	0.998	/
Nitab4.5_0000837g0050.1	MSTRG.205	Nt01	24262709	24262744	=	coding	0.849398	coding	0.982	/
Nitab4.5_0000837g0030.1	MSTRG.206	Nt01	24259952	24260224	=	coding	1	coding	0.973	/
MSTRG.206.2	MSTRG.206	Nt01	24260169	24260224	m	noncoding	0.315814	coding	0.934	/
Nitab4.5_0000837g0060.1	MSTRG.207	Nt01	24349638	24349826	=	noncoding	0.00963644	noncoding	0.298	/
MSTRG.207.2	MSTRG.207	Nt01	24357543	24358405	n	noncoding	0.0196102	noncoding	0.196	/
MSTRG.208.1	MSTRG.208	Nt01	24381221	24382432	u	noncoding	0.00801862	noncoding	0.447	LncRNA
MSTRG.209.1	MSTRG.209	Nt01	24386051	24386167	u	coding	0.532508	coding	0.514	/
Nitab4.5_0000837g0080.1	MSTRG.210	Nt01	24395105	24395335	=	coding	0.999965	coding	0.961	/
MSTRG.211.1	MSTRG.211	Nt01	24484010	24484460	u	noncoding	0.0106459	noncoding	0.094	LncRNA
Nitab4.5_0000837g0120.1	MSTRG.212	Nt01	24660433	24661371	=	coding	1	coding	0.976	/
MSTRG.213.1	MSTRG.213	Nt01	24692638	24692895	k	coding	1	coding	0.998	/
Nitab4.5_0000837g0100.1	MSTRG.213	Nt01	24692638	24692895	=	coding	1	coding	0.994	/
Nitab4.5_0000837g0090.1	MSTRG.214	Nt01	24698571	24698820	=	coding	0.997317	coding	0.763	/
MSTRG.215.1	MSTRG.215	Nt01	24700767	24701625	j	coding	1	coding	0.999	/
Nitab4.5_0000837g0110.1	MSTRG.215	Nt01	24701346	24701625	=	coding	1	coding	0.998	/
MSTRG.216.1	MSTRG.216	Nt01	25178811	25178957	k	coding	1	coding	0.999	/
MSTRG.216.2	MSTRG.216	Nt01	25178811	25179181	k	coding	1	coding	0.998	/
MSTRG.216.3	MSTRG.216	Nt01	25178821	25178957	j	coding	0.999984	coding	0.992	/
MSTRG.216.4	MSTRG.216	Nt01	25178939	25178957	k	coding	1	coding	0.998	/
Nitab4.5_0005695g0010.1	MSTRG.216	Nt01	25179754	25180638	=	coding	1	coding	1	/
MSTRG.216.6	MSTRG.216	Nt01	25179838	25180638	j	coding	0.999999	coding	0.999	/
MSTRG.217.1	MSTRG.217	Nt01	26224926	26225829	u	noncoding	0.113573	noncoding	0.082	LncRNA
MSTRG.218.1	MSTRG.218	Nt01	26233612	26233933	j	coding	1	coding	0.994	/
Nitab4.5_0004346g0010.1	MSTRG.218	Nt01	26233760	26233933	=	coding	1	coding	0.993	/
MSTRG.218.3	MSTRG.218	Nt01	26234626	26234771	j	coding	0.99992	coding	0.982	/
MSTRG.219.1	MSTRG.219	Nt01	26268781	26269007	j	coding	1	coding	0.994	/
MSTRG.219.2	MSTRG.219	Nt01	26268807	26269007	j	coding	1	coding	0.996	/
MSTRG.219.3	MSTRG.219	Nt01	26268854	26269007	j	noncoding	0.475241	coding	0.778	/
Nitab4.5_0004346g0020.1	MSTRG.219	Nt01	26268898	26269007	=	coding	1	coding	0.997	/
MSTRG.219.5	MSTRG.219	Nt01	26282463	26282518	j	coding	1	coding	0.996	/
MSTRG.220.1	MSTRG.220	Nt01	26419826	26420332	n	coding	1	coding	0.932	/
MSTRG.220.2	MSTRG.220	Nt01	26420059	26420313	j	coding	0.999998	coding	0.952	/
Nitab4.5_0004346g0050.1	MSTRG.220	Nt01	26420114	26420332	=	coding	1	coding	0.939	/
MSTRG.221.1	MSTRG.221	Nt01	26496973	26497336	u	coding	0.991262	coding	0.644	/
MSTRG.221.2	MSTRG.221	Nt01	26496973	26497336	u	noncoding	0.359413	noncoding	0.436	LncRNA
MSTRG.221.3	MSTRG.221	Nt01	26497148	26497336	u	coding	0.772729	noncoding	0.122	/
MSTRG.222.1	MSTRG.222	Nt01	26539057	26539908	j	coding	1	coding	1	/
Nitab4.5_0007819g0010.1	MSTRG.222	Nt01	26539156	26539908	=	coding	1	coding	1	/
MSTRG.222.3	MSTRG.222	Nt01	26542328	26542384	j	coding	0.997022	coding	0.966	/
Nitab4.5_0007819g0020.1	MSTRG.223	Nt01	26552040	26553215	=	coding	0.999998	coding	0.586	/
Nitab4.5_0007456g0020.1	MSTRG.224	Nt01	28549118	28549327	=	coding	0.830537	noncoding	0.404	/
MSTRG.224.2	MSTRG.224	Nt01	28550501	28551877	n	noncoding	0.0364711	noncoding	0.021	LncRNA
MSTRG.225.1	MSTRG.225	Nt01	29525020	29525593	u	noncoding	0.024479	noncoding	0.139	LncRNA
MSTRG.226.1	MSTRG.226	Nt01	29528205	29528683	u	noncoding	0.133	noncoding	0.107	LncRNA
MSTRG.227.1	MSTRG.227	Nt01	29604317	29604405	u	noncoding	0.0455867	noncoding	0.166	LncRNA
MSTRG.227.2	MSTRG.227	Nt01	29604317	29604405	u	noncoding	0.0998636	noncoding	0.153	LncRNA
MSTRG.228.1	MSTRG.228	Nt01	30334691	30334991	u	noncoding	0.0105761	noncoding	0.264	LncRNA
Nitab4.5_0000341g0070.1	MSTRG.229	Nt01	30493604	30494548	=	coding	0.999999	coding	0.961	/
MSTRG.230.1	MSTRG.230	Nt01	30563370	30564140	u	noncoding	0.0335886	noncoding	0.078	LncRNA
MSTRG.230.2	MSTRG.230	Nt01	30563370	30564140	u	noncoding	0.166214	noncoding	0.177	LncRNA
MSTRG.230.3	MSTRG.230	Nt01	30563378	30564140	u	noncoding	0.0327613	noncoding	0.076	LncRNA
MSTRG.231.1	MSTRG.231	Nt01	30747487	30748446	j	coding	1	coding	1	/
MSTRG.231.2	MSTRG.231	Nt01	30747542	30748446	j	coding	0.99998	coding	0.962	/
MSTRG.231.3	MSTRG.231	Nt01	30747586	30748446	j	coding	1	coding	1	/
Nitab4.5_0000341g0060.1	MSTRG.231	Nt01	30748198	30748446	=	coding	1	coding	0.996	/
MSTRG.232.1	MSTRG.232	Nt01	30781540	30781719	j	noncoding	0.102823	coding	0.615	/
Nitab4.5_0000341g0050.1	MSTRG.232	Nt01	30785883	30786127	=	coding	0.698635	coding	0.765	/
MSTRG.233.1	MSTRG.233	Nt01	30787100	30787846	j	coding	0.884065	coding	0.802	/
MSTRG.233.2	MSTRG.233	Nt01	30787100	30787846	j	coding	0.591422	coding	0.656	/
Nitab4.5_0000341g0040.1	MSTRG.233	Nt01	30787655	30787846	=	coding	0.999979	coding	0.644	/
MSTRG.234.1	MSTRG.234	Nt01	30799412	30799673	u	noncoding	0.0246244	noncoding	0.021	/
MSTRG.234.2	MSTRG.234	Nt01	30799418	30799673	u	noncoding	0.0337258	noncoding	0.017	/
MSTRG.234.3	MSTRG.234	Nt01	30801479	30801591	u	noncoding	0.170862	noncoding	0.027	LncRNA
MSTRG.235.1	MSTRG.235	Nt01	30802498	30802873	u	noncoding	0.00700251	noncoding	0.093	LncRNA
MSTRG.236.1	MSTRG.236	Nt01	30825844	30827187	n	coding	1	coding	0.994	/
Nitab4.5_0000341g0030.1	MSTRG.236	Nt01	30826295	30826423	=	coding	0.985987	coding	0.996	/
MSTRG.237.1	MSTRG.237	Nt01	30934247	30934734	u	coding	0.551438	noncoding	0.437	/
MSTRG.238.1	MSTRG.238	Nt01	30956932	30957221	x	noncoding	0.318282	coding	0.788	/
Nitab4.5_0000341g0020.1	MSTRG.239	Nt01	30958319	30958388	=	coding	0.702932	coding	0.833	/
MSTRG.240.1	MSTRG.240	Nt01	31020194	31020423	u	noncoding	0.0310499	noncoding	0.106	/
MSTRG.241.1	MSTRG.241	Nt01	31025693	31025926	u	noncoding	1.4898e-05	noncoding	0.2	LncRNA
MSTRG.242.1	MSTRG.242	Nt01	31174665	31174712	u	noncoding	0.250108	noncoding	0.098	LncRNA
MSTRG.243.1	MSTRG.243	Nt01	31246077	31247265	u	noncoding	0.0260441	noncoding	0.003	LncRNA
MSTRG.244.1	MSTRG.244	Nt01	31326611	31329301	u	noncoding	0.0518403	noncoding	0.029	LncRNA
MSTRG.244.2	MSTRG.244	Nt01	31326621	31326757	u	noncoding	0.0488597	noncoding	0.025	LncRNA
MSTRG.244.3	MSTRG.244	Nt01	31326621	31327237	u	noncoding	0.0313649	noncoding	0.046	LncRNA
MSTRG.245.1	MSTRG.245	Nt01	31365010	31365678	u	noncoding	0.00372343	noncoding	0.101	LncRNA
MSTRG.245.2	MSTRG.245	Nt01	31365055	31365678	u	noncoding	0.00378289	noncoding	0.114	LncRNA
MSTRG.246.1	MSTRG.246	Nt01	31508456	31508748	u	noncoding	0.108459	noncoding	0.139	LncRNA
MSTRG.247.1	MSTRG.247	Nt01	31547586	31547917	j	coding	1	coding	0.998	/
Nitab4.5_0000341g0010.1	MSTRG.247	Nt01	31547720	31548035	=	coding	1	coding	0.999	/
MSTRG.248.1	MSTRG.248	Nt01	31572784	31573035	u	noncoding	0.0455919	noncoding	0.43	LncRNA
MSTRG.249.1	MSTRG.249	Nt01	31826134	31826173	u	noncoding	0.00549508	noncoding	0.204	/
MSTRG.250.1	MSTRG.250	Nt01	31854890	31855011	u	noncoding	0.013683	noncoding	0.13	LncRNA
MSTRG.251.1	MSTRG.251	Nt01	31861140	31861257	u	noncoding	0.00681482	noncoding	0.102	LncRNA
MSTRG.252.1	MSTRG.252	Nt01	32555525	32555753	u	noncoding	0.0466166	noncoding	0.114	LncRNA
MSTRG.252.2	MSTRG.252	Nt01	32555547	32555753	u	noncoding	0.0261102	noncoding	0.096	LncRNA
MSTRG.252.3	MSTRG.252	Nt01	32558069	32558307	u	noncoding	0.0373893	noncoding	0.089	LncRNA
MSTRG.252.4	MSTRG.252	Nt01	32558113	32558307	u	noncoding	0.0276616	noncoding	0.131	LncRNA
MSTRG.252.5	MSTRG.252	Nt01	32558139	32558307	u	noncoding	0.0206896	noncoding	0.131	LncRNA
MSTRG.253.1	MSTRG.253	Nt01	32627131	32628141	j	coding	1	coding	0.993	/
MSTRG.253.2	MSTRG.253	Nt01	32627170	32628141	j	coding	1	coding	0.999	/
MSTRG.253.3	MSTRG.253	Nt01	32627218	32628141	j	coding	1	coding	0.904	/
MSTRG.253.4	MSTRG.253	Nt01	32627219	32628141	j	coding	1	coding	0.999	/
MSTRG.253.5	MSTRG.253	Nt01	32627223	32628141	j	coding	1	coding	0.998	/
Nitab4.5_0005839g0010.1	MSTRG.253	Nt01	32627474	32628141	=	coding	0.999122	coding	1	/
MSTRG.253.7	MSTRG.253	Nt01	32627474	32628141	j	coding	0.998257	coding	1	/
MSTRG.254.1	MSTRG.254	Nt01	33551739	33552082	j	coding	0.999985	coding	0.98	/
MSTRG.254.2	MSTRG.254	Nt01	33551795	33552082	j	coding	0.998319	coding	0.961	/
Nitab4.5_0003338g0080.1	MSTRG.254	Nt01	33551890	33552082	=	coding	0.999998	coding	0.988	/
MSTRG.255.1	MSTRG.255	Nt01	33561057	33564270	p	noncoding	0.0782474	noncoding	0.025	LncRNA
MSTRG.255.2	MSTRG.255	Nt01	33561162	33562507	u	noncoding	0.0751597	noncoding	0.022	LncRNA
MSTRG.256.1	MSTRG.256	Nt01	33599639	33599732	u	noncoding	0.00678949	noncoding	0.438	LncRNA
MSTRG.257.1	MSTRG.257	Nt01	33613341	33613625	k	coding	1	coding	0.985	/
MSTRG.257.2	MSTRG.257	Nt01	33613348	33614338	k	coding	1	coding	0.972	/
MSTRG.257.3	MSTRG.257	Nt01	33613348	33615003	k	coding	1	coding	0.924	/
MSTRG.257.4	MSTRG.257	Nt01	33613368	33614999	k	coding	1	coding	0.923	/
MSTRG.257.5	MSTRG.257	Nt01	33613407	33613625	k	coding	1	coding	0.964	/
MSTRG.257.6	MSTRG.257	Nt01	33613407	33613625	k	coding	1	coding	0.976	/
MSTRG.257.7	MSTRG.257	Nt01	33613422	33615514	j	coding	0.999957	coding	0.914	/
Nitab4.5_0003338g0050.1	MSTRG.257	Nt01	33615402	33615514	=	coding	1	coding	0.97	/
MSTRG.258.1	MSTRG.258	Nt01	33623651	33624126	j	coding	0.972229	coding	0.861	/
MSTRG.258.2	MSTRG.258	Nt01	33623694	33624126	j	coding	0.825626	coding	0.983	/
MSTRG.258.3	MSTRG.258	Nt01	33623746	33624126	j	coding	0.871853	coding	0.85	/
Nitab4.5_0003338g0020.1	MSTRG.258	Nt01	33623749	33624126	=	coding	0.871853	coding	0.862	/
MSTRG.259.1	MSTRG.259	Nt01	33627652	33628171	j	coding	1	coding	0.999	/
Nitab4.5_0003338g0030.1	MSTRG.259	Nt01	33627881	33628171	=	coding	1	coding	0.999	/
MSTRG.260.1	MSTRG.260	Nt01	33651316	33651924	m	coding	0.999898	coding	0.973	/
MSTRG.260.2	MSTRG.260	Nt01	33651359	33651924	j	coding	0.999957	coding	0.998	/
Nitab4.5_0003338g0040.1	MSTRG.260	Nt01	33651417	33651924	=	coding	0.999998	coding	1	/
Nitab4.5_0003338g0010.1	MSTRG.261	Nt01	33658241	33658569	=	noncoding	0.197002	noncoding	0.458	/
MSTRG.262.1	MSTRG.262	Nt01	34156983	34157359	u	noncoding	0.237535	noncoding	0.294	LncRNA
MSTRG.263.1	MSTRG.263	Nt01	34196304	34196513	u	noncoding	0.0179669	noncoding	0.153	LncRNA
MSTRG.264.1	MSTRG.264	Nt01	34201519	34201562	u	noncoding	4.81266e-06	noncoding	0.251	LncRNA
MSTRG.265.1	MSTRG.265	Nt01	34253608	34254245	u	noncoding	0.0428773	noncoding	0.031	LncRNA
MSTRG.266.1	MSTRG.266	Nt01	34285361	34285638	u	noncoding	0.0282187	noncoding	0.073	LncRNA
MSTRG.267.1	MSTRG.267	Nt01	34671000	34671381	j	coding	1	coding	0.98	/
Nitab4.5_0001403g0020.1	MSTRG.267	Nt01	34671330	34671381	=	coding	1	coding	0.983	/
MSTRG.268.1	MSTRG.268	Nt01	34678126	34678457	u	noncoding	0.0358857	noncoding	0.089	LncRNA
MSTRG.269.1	MSTRG.269	Nt01	34685663	34686103	j	coding	0.960357	coding	0.865	/
Nitab4.5_0001403g0030.1	MSTRG.269	Nt01	34685998	34686103	=	noncoding	0.143513	coding	0.889	/
MSTRG.270.1	MSTRG.270	Nt01	34832309	34832541	u	noncoding	0.0215994	coding	0.538	/
MSTRG.271.1	MSTRG.271	Nt01	34843373	34844545	j	coding	1	coding	0.999	/
Nitab4.5_0002393g0100.1	MSTRG.271	Nt01	34843567	34844545	=	coding	1	coding	1	/
MSTRG.272.1	MSTRG.272	Nt01	34856992	34857722	k	coding	0.984373	coding	0.8	/
MSTRG.272.2	MSTRG.272	Nt01	34857004	34857961	j	noncoding	0.386244	coding	0.587	/
MSTRG.272.3	MSTRG.272	Nt01	34857823	34857961	j	coding	0.586624	coding	0.812	/
Nitab4.5_0002393g0090.1	MSTRG.272	Nt01	34857865	34857961	=	coding	0.99282	coding	0.9	/
Nitab4.5_0002393g0070.1	MSTRG.273	Nt01	34956819	34957018	=	coding	0.999028	coding	0.972	/
MSTRG.274.1	MSTRG.274	Nt01	34967672	34967985	o	coding	0.926143	coding	0.747	/
Nitab4.5_0002393g0050.1	MSTRG.274	Nt01	34967937	34968592	=	coding	0.999995	coding	0.937	/
Nitab4.5_0002393g0040.1	MSTRG.275	Nt01	34976716	34977279	=	coding	0.997104	coding	0.97	/
Nitab4.5_0002393g0060.1	MSTRG.276	Nt01	34978426	34978879	=	coding	1	coding	0.979	/
MSTRG.277.1	MSTRG.277	Nt01	35071531	35072675	u	coding	0.998249	coding	0.935	/
MSTRG.278.1	MSTRG.278	Nt01	35094754	35094936	u	noncoding	0.0291065	noncoding	0.074	/
MSTRG.279.1	MSTRG.279	Nt01	35099733	35100134	u	noncoding	0.0207483	noncoding	0.186	LncRNA
MSTRG.280.1	MSTRG.280	Nt01	35106145	35107187	j	coding	1	coding	0.964	/
Nitab4.5_0002393g0030.1	MSTRG.280	Nt01	35106319	35107187	=	coding	1	coding	0.965	/
MSTRG.280.3	MSTRG.280	Nt01	35115461	35115619	j	coding	0.999986	coding	0.96	/
MSTRG.281.1	MSTRG.281	Nt01	35156078	35156377	j	coding	1	coding	0.992	/
MSTRG.281.2	MSTRG.281	Nt01	35156078	35156377	j	coding	1	coding	0.994	/
MSTRG.281.3	MSTRG.281	Nt01	35156078	35156377	j	coding	1	coding	0.993	/
MSTRG.281.4	MSTRG.281	Nt01	35156105	35156377	j	coding	1	coding	0.983	/
Nitab4.5_0002393g0010.1	MSTRG.281	Nt01	35180842	35181210	=	coding	1	coding	0.971	/
Nitab4.5_0004141g0040.1	MSTRG.282	Nt01	35639039	35639299	=	coding	0.963606	coding	0.897	/
MSTRG.283.1	MSTRG.283	Nt01	35731557	35731864	k	coding	1	coding	0.995	/
Nitab4.5_0004141g0060.1	MSTRG.283	Nt01	35732421	35733454	=	coding	1	coding	0.995	/
MSTRG.284.1	MSTRG.284	Nt01	35735424	35736208	j	coding	0.999222	coding	0.69	/
MSTRG.284.2	MSTRG.284	Nt01	35735424	35736208	j	coding	0.999757	coding	0.694	/
Nitab4.5_0004141g0050.1	MSTRG.284	Nt01	35736298	35736406	=	noncoding	0.464985	coding	0.911	/
MSTRG.285.1	MSTRG.285	Nt01	35759613	35760085	j	coding	0.938972	coding	0.953	/
Nitab4.5_0004141g0030.1	MSTRG.285	Nt01	35759935	35760085	=	coding	0.919193	coding	0.976	/
MSTRG.286.1	MSTRG.286	Nt01	35815641	35816236	u	noncoding	0.106718	noncoding	0.063	LncRNA
MSTRG.286.2	MSTRG.286	Nt01	35815675	35816236	u	noncoding	0.106718	noncoding	0.071	LncRNA
MSTRG.286.3	MSTRG.286	Nt01	35815693	35816017	u	noncoding	0.0326697	noncoding	0.055	LncRNA
MSTRG.286.4	MSTRG.286	Nt01	35815717	35815927	u	noncoding	0.0357955	noncoding	0.055	LncRNA
MSTRG.287.1	MSTRG.287	Nt01	35850689	35850907	k	coding	0.980137	coding	0.507	/
Nitab4.5_0004141g0010.1	MSTRG.287	Nt01	35851048	35851244	=	coding	0.950797	noncoding	0.436	/
MSTRG.287.3	MSTRG.287	Nt01	35851373	35851687	j	coding	0.899863	coding	0.63	/
MSTRG.287.4	MSTRG.287	Nt01	35851391	35852561	o	coding	0.909014	coding	0.55	/
MSTRG.287.5	MSTRG.287	Nt01	35851935	35852639	y	coding	0.917426	coding	0.534	/
MSTRG.287.6	MSTRG.287	Nt01	35851935	35852639	y	coding	0.917426	coding	0.539	/
MSTRG.287.7	MSTRG.287	Nt01	35852246	35852639	y	coding	0.979705	coding	0.582	/
MSTRG.287.8	MSTRG.287	Nt01	35852267	35852639	y	coding	0.962297	coding	0.619	/
Nitab4.5_0007673g0020.1	MSTRG.288	Nt01	36350640	36351216	=	coding	0.999634	coding	0.961	/
MSTRG.289.1	MSTRG.289	Nt01	36363073	36363550	i	noncoding	0.00609939	noncoding	0.198	LncRNA
MSTRG.290.1	MSTRG.290	Nt01	36414573	36415251	u	noncoding	0.054646	noncoding	0.099	LncRNA
MSTRG.291.1	MSTRG.291	Nt01	36449397	36450059	u	noncoding	0.0105173	noncoding	0.068	LncRNA
MSTRG.292.1	MSTRG.292	Nt01	36457931	36458541	u	noncoding	0.00671998	noncoding	0.077	LncRNA
Nitab4.5_0003201g0010.1	MSTRG.293	Nt01	36669492	36670038	=	coding	0.707745	noncoding	0.37	/
MSTRG.294.1	MSTRG.294	Nt01	36676048	36676294	u	noncoding	0.0174052	noncoding	0.064	/
Nitab4.5_0003201g0020.1	MSTRG.295	Nt01	36694971	36695228	=	coding	1	coding	1	/
MSTRG.296.1	MSTRG.296	Nt01	37000153	37000731	u	noncoding	0.0489824	noncoding	0.074	LncRNA
Nitab4.5_0002140g0020.1	MSTRG.297	Nt01	37055963	37056328	=	coding	0.795781	coding	0.797	/
MSTRG.298.1	MSTRG.298	Nt01	37108738	37109311	u	noncoding	0.0467792	noncoding	0.077	LncRNA
MSTRG.298.2	MSTRG.298	Nt01	37108745	37109311	u	noncoding	0.0816957	noncoding	0.07	LncRNA
MSTRG.299.1	MSTRG.299	Nt01	37137302	37138155	u	noncoding	0.0153721	noncoding	0.069	LncRNA
MSTRG.300.1	MSTRG.300	Nt01	37324807	37325794	u	noncoding	0.0400722	noncoding	0.023	LncRNA
MSTRG.301.1	MSTRG.301	Nt01	37326713	37326963	u	noncoding	0.0178684	noncoding	0.06	LncRNA
Nitab4.5_0002140g0040.1	MSTRG.302	Nt01	37384066	37384277	=	coding	0.536058	coding	0.876	/
Nitab4.5_0002140g0060.1	MSTRG.303	Nt01	37384878	37384884	=	coding	0.69686	coding	0.644	/
MSTRG.304.1	MSTRG.304	Nt01	37699062	37699246	j	coding	1	coding	1	/
MSTRG.304.2	MSTRG.304	Nt01	37699139	37699246	j	coding	1	coding	1	/
Nitab4.5_0001473g0010.1	MSTRG.304	Nt01	37699154	37699246	=	coding	1	coding	0.999	/
MSTRG.304.4	MSTRG.304	Nt01	37713404	37714925	n	coding	1	coding	0.972	/
MSTRG.304.5	MSTRG.304	Nt01	37714824	37714925	j	coding	1	coding	0.992	/
MSTRG.305.1	MSTRG.305	Nt01	37852317	37852703	k	coding	1	coding	0.978	/
MSTRG.305.2	MSTRG.305	Nt01	37852380	37852703	k	coding	1	coding	0.991	/
Nitab4.5_0001473g0020.1	MSTRG.305	Nt01	37853166	37855443	k	coding	1	coding	0.993	/
MSTRG.306.1	MSTRG.306	Nt01	38161659	38162303	u	noncoding	0.0324035	noncoding	0.114	LncRNA
MSTRG.307.1	MSTRG.307	Nt01	38190421	38191313	j	noncoding	0.134031	noncoding	0.09	/
Nitab4.5_0001473g0050.1	MSTRG.307	Nt01	38191010	38191257	=	coding	0.851652	noncoding	0.442	/
MSTRG.308.1	MSTRG.308	Nt01	38861751	38862086	m	coding	0.999869	coding	0.787	/
Nitab4.5_0001214g0030.1	MSTRG.308	Nt01	38861792	38862086	=	coding	0.99945	coding	0.807	/
MSTRG.308.3	MSTRG.308	Nt01	38862741	38863080	j	noncoding	0.468145	noncoding	0.229	/
MSTRG.309.1	MSTRG.309	Nt01	38947140	38948213	u	noncoding	0.10132	noncoding	0.112	LncRNA
MSTRG.309.2	MSTRG.309	Nt01	38947147	38947801	u	noncoding	0.0997687	noncoding	0.136	LncRNA
MSTRG.310.1	MSTRG.310	Nt01	38954273	38954479	u	noncoding	0.164649	noncoding	0.344	LncRNA
Nitab4.5_0002244g0100.1	MSTRG.311	Nt01	39250755	39251125	=	coding	0.800771	coding	0.546	/
MSTRG.312.1	MSTRG.312	Nt01	39254286	39254568	j	coding	1	coding	1	/
MSTRG.312.2	MSTRG.312	Nt01	39254286	39254568	j	coding	1	coding	0.982	/
MSTRG.312.3	MSTRG.312	Nt01	39254431	39254568	j	coding	1	coding	0.957	/
MSTRG.312.4	MSTRG.312	Nt01	39254474	39254568	j	coding	1	coding	0.999	/
Nitab4.5_0002244g0110.1	MSTRG.312	Nt01	39254474	39254568	=	coding	0.910346	coding	0.914	/
Nitab4.5_0002244g0120.1	MSTRG.312	Nt01	39267868	39268001	=	coding	1	coding	0.988	/
Nitab4.5_0002244g0150.1	MSTRG.313	Nt01	39258671	39258765	=	noncoding	0.0781715	coding	0.606	/
Nitab4.5_0002244g0140.1	MSTRG.314	Nt01	39259031	39259034	=	noncoding	0.357633	coding	0.854	/
MSTRG.315.1	MSTRG.315	Nt01	39284677	39285277	u	noncoding	0.00554753	noncoding	0.079	LncRNA
MSTRG.316.1	MSTRG.316	Nt01	39371165	39371463	k	coding	0.999999	coding	0.999	/
MSTRG.316.2	MSTRG.316	Nt01	39371862	39373648	j	coding	0.973745	coding	0.774	/
Nitab4.5_0002244g0130.1	MSTRG.316	Nt01	39373610	39373870	=	coding	0.752864	coding	0.989	/
MSTRG.317.1	MSTRG.317	Nt01	39415380	39415510	j	coding	0.992577	coding	0.806	/
Nitab4.5_0002244g0080.1	MSTRG.317	Nt01	39416129	39416255	=	coding	0.990749	coding	0.883	/
MSTRG.318.1	MSTRG.318	Nt01	39460775	39462569	u	noncoding	0.0203576	noncoding	0.053	LncRNA
MSTRG.318.2	MSTRG.318	Nt01	39460785	39461905	u	noncoding	0.020371	noncoding	0.053	LncRNA
MSTRG.318.3	MSTRG.318	Nt01	39460785	39461351	u	noncoding	0.0203261	noncoding	0.039	LncRNA
MSTRG.318.4	MSTRG.318	Nt01	39460967	39461351	u	noncoding	0.0318508	noncoding	0.039	LncRNA
Nitab4.5_0002244g0020.1	MSTRG.319	Nt01	39596955	39597579	=	coding	1	coding	0.859	/
MSTRG.319.2	MSTRG.319	Nt01	39615222	39615492	j	noncoding	0.0177961	noncoding	0.074	LncRNA
MSTRG.320.1	MSTRG.320	Nt01	39772600	39772750	k	coding	1	coding	0.998	/
Nitab4.5_0002871g0020.1	MSTRG.320	Nt01	39772864	39772969	=	coding	1	coding	0.991	/
MSTRG.320.3	MSTRG.320	Nt01	39777454	39777702	m	noncoding	0.095996	coding	0.553	/
MSTRG.320.4	MSTRG.320	Nt01	39777454	39777702	j	noncoding	0.0818889	coding	0.552	/
MSTRG.321.1	MSTRG.321	Nt01	39780090	39780626	n	coding	0.997797	coding	0.995	/
Nitab4.5_0002871g0010.1	MSTRG.321	Nt01	39780333	39780626	=	coding	1	coding	0.98	/
MSTRG.322.1	MSTRG.322	Nt01	39815097	39815222	u	noncoding	0.0131211	noncoding	0.132	LncRNA
MSTRG.322.2	MSTRG.322	Nt01	39823218	39823603	u	noncoding	0.005734	noncoding	0.095	LncRNA
MSTRG.323.1	MSTRG.323	Nt01	40048781	40049002	u	noncoding	0.0431202	noncoding	0.174	LncRNA
MSTRG.324.1	MSTRG.324	Nt01	40504377	40505153	u	noncoding	0.00661332	noncoding	0.118	LncRNA
MSTRG.325.1	MSTRG.325	Nt01	40636727	40636948	u	coding	0.950097	coding	0.658	/
MSTRG.325.2	MSTRG.325	Nt01	40636769	40636948	u	noncoding	0.182901	coding	0.712	/
MSTRG.325.3	MSTRG.325	Nt01	40636770	40636948	u	coding	0.997856	coding	0.803	/
MSTRG.325.4	MSTRG.325	Nt01	40636772	40636948	u	coding	0.963359	coding	0.675	/
MSTRG.326.1	MSTRG.326	Nt01	41462936	41463008	u	noncoding	0.0283084	noncoding	0.204	/
MSTRG.326.2	MSTRG.326	Nt01	41464423	41464572	u	noncoding	0.0257768	noncoding	0.153	/
MSTRG.327.1	MSTRG.327	Nt01	41598512	41598884	m	coding	0.953961	coding	0.626	/
MSTRG.327.2	MSTRG.327	Nt01	41598512	41599016	m	coding	0.712285	noncoding	0.402	/
Nitab4.5_0000127g0020.1	MSTRG.327	Nt01	41598581	41598884	=	coding	0.971213	coding	0.636	/
Nitab4.5_0000127g0050.1	MSTRG.328	Nt01	41737968	41738317	=	coding	1	coding	0.952	/
MSTRG.329.1	MSTRG.329	Nt01	41856489	41856728	u	noncoding	0.00519101	noncoding	0.219	LncRNA
MSTRG.330.1	MSTRG.330	Nt01	42470279	42471217	m	coding	0.996567	noncoding	0.473	/
Nitab4.5_0000127g0100.1	MSTRG.330	Nt01	42470324	42470941	=	coding	0.999999	coding	0.97	/
MSTRG.330.3	MSTRG.330	Nt01	42470498	42470941	m	coding	0.997562	coding	0.812	/
MSTRG.331.1	MSTRG.331	Nt01	42477167	42477370	j	noncoding	0.0331049	coding	0.504	/
Nitab4.5_0000127g0110.1	MSTRG.331	Nt01	42477327	42477370	=	coding	0.578207	coding	0.532	/
MSTRG.331.3	MSTRG.331	Nt01	42482511	42482616	o	noncoding	0.201824	noncoding	0.391	LncRNA
MSTRG.332.1	MSTRG.332	Nt01	42656384	42656593	u	noncoding	0.00399613	noncoding	0.105	LncRNA
MSTRG.333.1	MSTRG.333	Nt01	42658259	42658920	u	noncoding	0.0924558	noncoding	0.442	LncRNA
MSTRG.334.1	MSTRG.334	Nt01	42676251	42676536	u	noncoding	0.0287976	noncoding	0.128	/
MSTRG.335.1	MSTRG.335	Nt01	42782594	42783810	u	noncoding	0.0260856	noncoding	0.16	/
MSTRG.335.2	MSTRG.335	Nt01	42782951	42783810	u	noncoding	0.0215727	noncoding	0.138	/
MSTRG.336.1	MSTRG.336	Nt01	42783235	42783825	u	noncoding	0.0444929	noncoding	0.053	/
MSTRG.337.1	MSTRG.337	Nt01	42797394	42798418	u	noncoding	0.0276769	noncoding	0.072	LncRNA
MSTRG.338.1	MSTRG.338	Nt01	42812310	42813195	u	noncoding	0.02541	noncoding	0.083	LncRNA
MSTRG.339.1	MSTRG.339	Nt01	42849806	42850389	j	coding	1	coding	0.999	/
Nitab4.5_0000127g0140.1	MSTRG.339	Nt01	42850114	42850389	=	coding	1	coding	1	/
MSTRG.340.1	MSTRG.340	Nt01	42938940	42939543	u	noncoding	0.0768418	noncoding	0.049	LncRNA
MSTRG.340.2	MSTRG.340	Nt01	42939071	42939543	u	noncoding	0.260641	noncoding	0.089	LncRNA
MSTRG.340.3	MSTRG.340	Nt01	42939071	42939543	u	noncoding	0.0727051	noncoding	0.072	LncRNA
MSTRG.340.4	MSTRG.340	Nt01	42963040	42963320	u	noncoding	0.175913	noncoding	0.038	LncRNA
MSTRG.341.1	MSTRG.341	Nt01	43721330	43721583	u	noncoding	0.0139688	noncoding	0.126	LncRNA
MSTRG.342.1	MSTRG.342	Nt01	43805527	43805985	u	noncoding	0.0078952	noncoding	0.125	LncRNA
Nitab4.5_0006534g0010.1	MSTRG.343	Nt01	44043522	44043846	=	coding	1	coding	0.996	/
MSTRG.343.2	MSTRG.343	Nt01	44043546	44043846	j	coding	1	coding	0.994	/
MSTRG.344.1	MSTRG.344	Nt01	44629353	44630523	o	coding	1	coding	0.995	/
Nitab4.5_0001956g0010.1	MSTRG.344	Nt01	44629404	44630512	=	coding	1	coding	0.996	/
MSTRG.344.3	MSTRG.344	Nt01	44629411	44630523	o	coding	0.677305	coding	0.998	/
MSTRG.345.1	MSTRG.345	Nt01	44757288	44757369	k	coding	1	coding	0.976	/
MSTRG.345.2	MSTRG.345	Nt01	44757289	44757369	o	coding	0.999981	coding	0.851	/
MSTRG.345.3	MSTRG.345	Nt01	44757294	44757369	j	coding	1	coding	0.971	/
MSTRG.345.4	MSTRG.345	Nt01	44757294	44757369	j	coding	1	coding	0.969	/
MSTRG.345.5	MSTRG.345	Nt01	44757303	44757369	j	coding	1	coding	0.97	/
MSTRG.345.6	MSTRG.345	Nt01	44757307	44757369	j	coding	1	coding	0.97	/
Nitab4.5_0001956g0020.1	MSTRG.345	Nt01	44763720	44765145	=	coding	1	coding	0.961	/
MSTRG.346.1	MSTRG.346	Nt01	45029060	45029249	u	noncoding	0.0498239	noncoding	0.187	LncRNA
Nitab4.5_0006884g0010.1	MSTRG.347	Nt01	45047948	45048673	=	coding	1	coding	0.999	/
MSTRG.348.1	MSTRG.348	Nt01	46111144	46111186	u	noncoding	0.0187306	noncoding	0.306	LncRNA
Nitab4.5_0003957g0020.1	MSTRG.349	Nt01	46123731	46123886	=	noncoding	0.251223	coding	0.791	/
MSTRG.349.2	MSTRG.349	Nt01	46123869	46124583	m	coding	0.892672	coding	0.525	/
Nitab4.5_0003957g0010.1	MSTRG.350	Nt01	46132679	46133316	=	coding	0.534089	coding	0.825	/
MSTRG.351.1	MSTRG.351	Nt01	46161735	46161819	u	noncoding	0.0227413	noncoding	0.118	LncRNA
MSTRG.351.2	MSTRG.351	Nt01	46161746	46161819	u	noncoding	0.0383933	noncoding	0.167	LncRNA
MSTRG.351.3	MSTRG.351	Nt01	46161748	46161819	u	noncoding	0.0506839	noncoding	0.132	LncRNA
MSTRG.352.1	MSTRG.352	Nt01	46234064	46234333	u	noncoding	0.0312311	noncoding	0.228	LncRNA
Nitab4.5_0000282g0010.1	MSTRG.353	Nt01	47806268	47806582	=	coding	1	coding	0.953	/
MSTRG.353.2	MSTRG.353	Nt01	47806284	47806582	j	coding	1	coding	0.956	/
MSTRG.353.3	MSTRG.353	Nt01	47815278	47816174	n	coding	0.999988	coding	0.82	/
MSTRG.353.4	MSTRG.353	Nt01	47815280	47815840	j	coding	0.992116	coding	0.904	/
MSTRG.354.1	MSTRG.354	Nt01	47812835	47813068	i	noncoding	1.42793e-05	noncoding	0.341	LncRNA
Nitab4.5_0000282g0020.1	MSTRG.355	Nt01	48042083	48043264	=	coding	1	coding	0.961	/
MSTRG.356.1	MSTRG.356	Nt01	48151159	48151386	j	coding	1	coding	0.999	/
Nitab4.5_0000282g0040.1	MSTRG.356	Nt01	48152000	48152281	=	coding	0.974368	coding	0.925	/
Nitab4.5_0000282g0030.1	MSTRG.356	Nt01	48167118	48167158	=	coding	1	coding	0.998	/
MSTRG.357.1	MSTRG.357	Nt01	48288968	48289499	j	coding	1	coding	0.999	/
Nitab4.5_0000282g0060.1	MSTRG.357	Nt01	48289247	48289499	=	coding	1	coding	0.998	/
MSTRG.358.1	MSTRG.358	Nt01	48772359	48772585	j	coding	0.997994	coding	0.681	/
MSTRG.358.2	MSTRG.358	Nt01	48772359	48772585	j	coding	0.999997	coding	0.87	/
MSTRG.358.3	MSTRG.358	Nt01	48772359	48772582	j	coding	0.999128	coding	0.901	/
MSTRG.358.4	MSTRG.358	Nt01	48772359	48772585	j	coding	0.999128	coding	0.899	/
MSTRG.358.5	MSTRG.358	Nt01	48772359	48772585	n	coding	0.999147	coding	0.741	/
MSTRG.358.6	MSTRG.358	Nt01	48772381	48772585	j	coding	0.999298	coding	0.903	/
MSTRG.358.7	MSTRG.358	Nt01	48772382	48772582	n	coding	0.735671	coding	0.668	/
MSTRG.358.8	MSTRG.358	Nt01	48772382	48772582	j	coding	0.999998	coding	0.874	/
MSTRG.358.9	MSTRG.358	Nt01	48772393	48772582	j	coding	0.99992	coding	0.861	/
MSTRG.358.10	MSTRG.358	Nt01	48772393	48772585	n	coding	0.995539	coding	0.6	/
MSTRG.358.11	MSTRG.358	Nt01	48772397	48772585	j	coding	0.999906	coding	0.876	/
Nitab4.5_0000282g0120.1	MSTRG.358	Nt01	48774762	48774803	=	coding	1	coding	0.924	/
MSTRG.359.1	MSTRG.359	Nt01	49123454	49123948	j	coding	1	coding	0.994	/
MSTRG.359.2	MSTRG.359	Nt01	49123505	49123948	j	coding	1	coding	0.998	/
MSTRG.359.3	MSTRG.359	Nt01	49123505	49123948	j	coding	0.999731	coding	0.998	/
MSTRG.359.4	MSTRG.359	Nt01	49123656	49123948	j	coding	1	coding	0.997	/
Nitab4.5_0005073g0010.1	MSTRG.359	Nt01	49123850	49123948	=	coding	1	coding	0.998	/
MSTRG.360.1	MSTRG.360	Nt01	49671425	49671928	j	coding	0.999859	coding	0.98	/
MSTRG.360.2	MSTRG.360	Nt01	49671425	49671928	j	coding	0.999993	coding	0.981	/
MSTRG.360.3	MSTRG.360	Nt01	49671425	49671928	j	coding	0.999922	coding	0.801	/
Nitab4.5_0000809g0100.1	MSTRG.360	Nt01	49673148	49673258	=	coding	0.999945	coding	0.975	/
MSTRG.361.1	MSTRG.361	Nt01	49859501	49861767	u	noncoding	0.0748038	noncoding	0.422	LncRNA
MSTRG.362.1	MSTRG.362	Nt01	49912627	49912845	j	noncoding	0.0966863	noncoding	0.025	LncRNA
MSTRG.362.2	MSTRG.362	Nt01	49912627	49915651	n	noncoding	0.0379936	noncoding	0.016	LncRNA
MSTRG.362.3	MSTRG.362	Nt01	49912650	49912845	k	noncoding	0.0641592	noncoding	0.027	LncRNA
Nitab4.5_0000809g0090.1	MSTRG.362	Nt01	49912650	49912845	=	noncoding	0.0792806	noncoding	0.134	/
MSTRG.362.5	MSTRG.362	Nt01	49912663	49912845	j	noncoding	0.193598	noncoding	0.037	LncRNA
MSTRG.362.6	MSTRG.362	Nt01	49912663	49912845	k	noncoding	0.0442256	noncoding	0.028	LncRNA
MSTRG.362.7	MSTRG.362	Nt01	49912664	49912848	o	noncoding	0.0913759	noncoding	0.019	LncRNA
MSTRG.362.8	MSTRG.362	Nt01	49912665	49914225	n	noncoding	0.0248586	noncoding	0.02	LncRNA
MSTRG.362.9	MSTRG.362	Nt01	49912714	49912848	j	noncoding	0.0468445	noncoding	0.03	LncRNA
MSTRG.362.10	MSTRG.362	Nt01	49912715	49912845	j	noncoding	0.00838734	noncoding	0.026	LncRNA
MSTRG.362.11	MSTRG.362	Nt01	49912909	49914174	o	noncoding	0.0265698	noncoding	0.027	LncRNA
MSTRG.362.12	MSTRG.362	Nt01	49914829	49916526	u	noncoding	0.0757725	noncoding	0.047	LncRNA
MSTRG.363.1	MSTRG.363	Nt01	49934098	49935083	j	coding	1	coding	0.887	/
MSTRG.363.2	MSTRG.363	Nt01	49934098	49935096	j	coding	1	coding	0.884	/
MSTRG.363.3	MSTRG.363	Nt01	49934098	49935083	k	coding	1	coding	0.88	/
MSTRG.363.4	MSTRG.363	Nt01	49934098	49935096	k	coding	1	coding	0.882	/
Nitab4.5_0000809g0050.1	MSTRG.363	Nt01	49935227	49935562	=	coding	1	coding	0.94	/
MSTRG.364.1	MSTRG.364	Nt01	49983775	49984011	j	coding	0.999999	coding	0.878	/
Nitab4.5_0000809g0070.1	MSTRG.364	Nt01	49983937	49984011	=	coding	0.999999	coding	0.906	/
MSTRG.365.1	MSTRG.365	Nt01	49992820	49992931	k	coding	1	coding	0.997	/
MSTRG.365.2	MSTRG.365	Nt01	49992820	49992931	j	coding	1	coding	0.997	/
MSTRG.365.3	MSTRG.365	Nt01	49992858	49992931	k	coding	1	coding	0.999	/
MSTRG.365.4	MSTRG.365	Nt01	49992869	49992931	j	coding	1	coding	0.998	/
Nitab4.5_0000809g0080.1	MSTRG.365	Nt01	49993235	49993477	=	coding	1	coding	0.999	/
Nitab4.5_0000809g0060.1	MSTRG.366	Nt01	49996403	49996897	=	coding	0.999991	coding	0.98	/
MSTRG.366.2	MSTRG.366	Nt01	49996421	49996897	j	coding	0.999998	coding	0.993	/
MSTRG.366.3	MSTRG.366	Nt01	49996421	49996897	j	coding	0.999999	coding	0.994	/
MSTRG.367.1	MSTRG.367	Nt01	50107528	50108222	j	coding	1	coding	0.997	/
Nitab4.5_0000809g0040.1	MSTRG.367	Nt01	50107827	50108222	=	coding	1	coding	0.997	/
MSTRG.368.1	MSTRG.368	Nt01	50376700	50378260	n	coding	0.982696	coding	0.976	/
MSTRG.368.2	MSTRG.368	Nt01	50376702	50377410	j	coding	0.991009	coding	0.752	/
Nitab4.5_0000809g0010.1	MSTRG.368	Nt01	50377237	50377410	=	coding	0.980915	coding	0.981	/
MSTRG.369.1	MSTRG.369	Nt01	50379927	50382156	i	coding	0.998067	coding	0.787	/
MSTRG.369.2	MSTRG.369	Nt01	50379927	50382156	i	coding	0.999969	coding	0.998	/
MSTRG.369.3	MSTRG.369	Nt01	50379997	50383148	i	coding	0.972417	coding	0.787	/
MSTRG.370.1	MSTRG.370	Nt01	50411224	50411403	u	noncoding	0.00499796	noncoding	0.189	LncRNA
MSTRG.371.1	MSTRG.371	Nt01	50478539	50479019	u	noncoding	0.385797	noncoding	0.473	/
MSTRG.372.1	MSTRG.372	Nt01	50526279	50527025	u	noncoding	0.00320602	noncoding	0.079	LncRNA
MSTRG.373.1	MSTRG.373	Nt01	51730325	51730583	n	coding	0.596961	coding	0.832	/
Nitab4.5_0003970g0040.1	MSTRG.373	Nt01	51736040	51736219	=	noncoding	0.181122	coding	0.517	/
MSTRG.373.3	MSTRG.373	Nt01	51736373	51736506	k	coding	0.999984	coding	0.858	/
Nitab4.5_0003970g0030.1	MSTRG.373	Nt01	51736373	51736506	=	coding	0.998749	coding	0.831	/
Nitab4.5_0003970g0020.1	MSTRG.374	Nt01	51730686	51731093	=	coding	0.99965	coding	0.681	/
MSTRG.375.1	MSTRG.375	Nt01	51731190	51731628	i	noncoding	0.172877	coding	0.712	/
Nitab4.5_0003970g0010.1	MSTRG.376	Nt01	51735107	51735275	=	noncoding	0.0517193	coding	0.687	/
MSTRG.377.1	MSTRG.377	Nt01	51815913	51816282	j	coding	0.997222	coding	0.979	/
Nitab4.5_0003970g0060.1	MSTRG.377	Nt01	51816208	51816282	=	coding	0.999215	coding	0.976	/
MSTRG.378.1	MSTRG.378	Nt01	51896996	51897126	j	coding	0.99997	coding	0.999	/
MSTRG.378.2	MSTRG.378	Nt01	51897003	51897126	j	coding	0.999993	coding	0.998	/
MSTRG.378.3	MSTRG.378	Nt01	51897013	51897126	j	coding	0.999993	coding	0.999	/
MSTRG.378.4	MSTRG.378	Nt01	51897684	51897877	j	coding	0.999999	coding	0.999	/
Nitab4.5_0003970g0050.1	MSTRG.378	Nt01	51897684	51897877	=	coding	1	coding	1	/
MSTRG.379.1	MSTRG.379	Nt01	52025060	52025166	o	noncoding	0.336906	coding	0.944	/
MSTRG.379.2	MSTRG.379	Nt01	52025066	52025166	k	coding	1	coding	1	/
MSTRG.379.3	MSTRG.379	Nt01	52025109	52025166	o	noncoding	0.307258	coding	0.916	/
MSTRG.379.4	MSTRG.379	Nt01	52025852	52025931	o	noncoding	0.294354	coding	0.885	/
Nitab4.5_0006753g0010.1	MSTRG.379	Nt01	52026395	52026947	=	coding	1	coding	1	/
MSTRG.379.6	MSTRG.379	Nt01	52029257	52030169	o	coding	0.983229	coding	1	/
MSTRG.380.1	MSTRG.380	Nt01	52766740	52767064	j	coding	1	coding	1	/
Nitab4.5_0006036g0020.1	MSTRG.380	Nt01	52768594	52768701	=	coding	1	coding	0.99	/
MSTRG.381.1	MSTRG.381	Nt01	52835414	52836305	u	noncoding	0.17046	noncoding	0.032	LncRNA
MSTRG.382.1	MSTRG.382	Nt01	52903001	52903546	k	coding	1	coding	0.974	/
MSTRG.382.2	MSTRG.382	Nt01	52903001	52903546	k	coding	1	coding	0.964	/
Nitab4.5_0006036g0030.1	MSTRG.382	Nt01	52903159	52903546	=	coding	1	coding	1	/
Nitab4.5_0006036g0040.1	MSTRG.382	Nt01	52907572	52907904	=	noncoding	0.149516	noncoding	0.146	/
MSTRG.383.1	MSTRG.383	Nt01	53016704	53016909	j	coding	1	coding	1	/
MSTRG.383.2	MSTRG.383	Nt01	53016936	53017204	j	coding	1	coding	1	/
MSTRG.383.3	MSTRG.383	Nt01	53017362	53017488	j	coding	1	coding	1	/
MSTRG.383.4	MSTRG.383	Nt01	53017419	53017495	j	coding	1	coding	1	/
MSTRG.383.5	MSTRG.383	Nt01	53017647	53017703	j	coding	1	coding	1	/
Nitab4.5_0003739g0010.1	MSTRG.383	Nt01	53017859	53018131	=	coding	1	coding	1	/
MSTRG.384.1	MSTRG.384	Nt01	54623900	54625067	u	noncoding	0.0578703	noncoding	0.034	/
MSTRG.385.1	MSTRG.385	Nt01	55127284	55127518	u	noncoding	0.00394908	noncoding	0.219	LncRNA
MSTRG.386.1	MSTRG.386	Nt01	55329408	55329671	j	coding	0.980652	coding	0.853	/
MSTRG.386.2	MSTRG.386	Nt01	55329408	55329671	j	noncoding	0.131495	coding	0.827	/
Nitab4.5_0001343g0010.1	MSTRG.386	Nt01	55329430	55329710	=	coding	0.988115	coding	0.838	/
MSTRG.387.1	MSTRG.387	Nt01	55690432	55691190	u	noncoding	0.0848493	noncoding	0.188	LncRNA
Nitab4.5_0001343g0020.1	MSTRG.388	Nt01	55701063	55701231	=	coding	0.999991	coding	0.963	/
MSTRG.389.1	MSTRG.389	Nt01	55772539	55773405	u	noncoding	0.121948	noncoding	0.133	LncRNA
MSTRG.390.1	MSTRG.390	Nt01	55870328	55870547	u	noncoding	0.0120045	noncoding	0.024	LncRNA
MSTRG.390.2	MSTRG.390	Nt01	55870328	55870547	u	noncoding	0.0153115	noncoding	0.033	LncRNA
MSTRG.390.3	MSTRG.390	Nt01	55870423	55870547	u	noncoding	0.0105733	noncoding	0.024	LncRNA
MSTRG.390.4	MSTRG.390	Nt01	55870424	55870547	u	noncoding	0.0317343	noncoding	0.04	LncRNA
MSTRG.390.5	MSTRG.390	Nt01	55870437	55870547	u	noncoding	0.0125129	noncoding	0.018	LncRNA
MSTRG.390.6	MSTRG.390	Nt01	55871243	55872142	u	noncoding	0.0236817	noncoding	0.029	LncRNA
MSTRG.391.1	MSTRG.391	Nt01	55900272	55900907	u	noncoding	0.0361252	noncoding	0.079	LncRNA
MSTRG.391.2	MSTRG.391	Nt01	55900297	55901004	u	noncoding	0.0255713	noncoding	0.053	LncRNA
MSTRG.391.3	MSTRG.391	Nt01	55913158	55913716	u	noncoding	0.189286	coding	0.517	/
Nitab4.5_0000764g0060.1	MSTRG.392	Nt01	56065716	56065742	=	coding	1	coding	1	/
MSTRG.393.1	MSTRG.393	Nt01	56074873	56075248	j	coding	1	coding	1	/
Nitab4.5_0000764g0050.1	MSTRG.393	Nt01	56075040	56075248	=	coding	1	coding	1	/
MSTRG.394.1	MSTRG.394	Nt01	56405810	56406161	j	coding	1	coding	0.995	/
MSTRG.394.2	MSTRG.394	Nt01	56405940	56406161	j	coding	1	coding	0.999	/
MSTRG.394.3	MSTRG.394	Nt01	56405992	56406161	j	coding	0.999999	coding	0.995	/
Nitab4.5_0000764g0040.1	MSTRG.394	Nt01	56406066	56406161	=	coding	1	coding	0.999	/
MSTRG.395.1	MSTRG.395	Nt01	56449562	56450837	k	coding	1	coding	0.993	/
MSTRG.395.2	MSTRG.395	Nt01	56449794	56450837	n	coding	0.999995	coding	0.816	/
Nitab4.5_0000764g0020.1	MSTRG.395	Nt01	56451049	56451250	=	coding	1	coding	0.996	/
MSTRG.395.4	MSTRG.395	Nt01	56454245	56454425	j	noncoding	0.0931562	coding	0.702	/
Nitab4.5_0000764g0010.1	MSTRG.396	Nt01	56471623	56471977	=	coding	1	coding	0.998	/
MSTRG.397.1	MSTRG.397	Nt01	56497534	56497668	u	noncoding	0.0248458	noncoding	0.066	LncRNA
MSTRG.398.1	MSTRG.398	Nt01	56763142	56763526	j	coding	0.999859	coding	0.991	/
Nitab4.5_0000478g0010.1	MSTRG.398	Nt01	56763311	56763526	=	coding	1	coding	0.998	/
MSTRG.399.1	MSTRG.399	Nt01	56780884	56781367	u	noncoding	0.00597942	noncoding	0.059	/
MSTRG.400.1	MSTRG.400	Nt01	57188345	57188472	u	coding	0.974195	coding	0.819	/
MSTRG.400.2	MSTRG.400	Nt01	57188361	57188472	u	coding	0.974195	coding	0.824	/
MSTRG.401.1	MSTRG.401	Nt01	57271466	57271886	u	noncoding	0.0140552	noncoding	0.026	/
MSTRG.402.1	MSTRG.402	Nt01	57942756	57944243	k	coding	1	coding	0.989	/
MSTRG.402.2	MSTRG.402	Nt01	57942915	57944243	j	coding	1	coding	0.988	/
Nitab4.5_0000089g0110.1	MSTRG.402	Nt01	57943025	57944243	=	coding	1	coding	0.983	/
MSTRG.403.1	MSTRG.403	Nt01	58491200	58491984	u	noncoding	0.0333261	noncoding	0.182	LncRNA
Nitab4.5_0000089g0090.1	MSTRG.404	Nt01	58565251	58565759	=	coding	1	coding	1	/
MSTRG.405.1	MSTRG.405	Nt01	58962057	58962401	j	coding	1	coding	1	/
Nitab4.5_0000089g0070.1	MSTRG.405	Nt01	58962330	58962401	=	coding	1	coding	1	/
Nitab4.5_0000089g0080.1	MSTRG.405	Nt01	59017037	59017108	=	coding	0.805758	coding	0.907	/
MSTRG.406.1	MSTRG.406	Nt01	58984646	58984931	u	noncoding	0.0301679	noncoding	0.052	LncRNA
MSTRG.406.2	MSTRG.406	Nt01	58984646	58984931	x	noncoding	0.0330522	noncoding	0.04	LncRNA
MSTRG.406.3	MSTRG.406	Nt01	58984715	58984931	x	noncoding	0.0363937	noncoding	0.028	LncRNA
MSTRG.406.4	MSTRG.406	Nt01	58984726	58984931	x	noncoding	0.0393028	noncoding	0.047	/
MSTRG.406.5	MSTRG.406	Nt01	59035188	59035413	u	noncoding	0.0374173	noncoding	0.048	LncRNA
Nitab4.5_0000089g0060.1	MSTRG.407	Nt01	58994063	58994221	=	coding	0.699958	coding	0.887	/
MSTRG.408.1	MSTRG.408	Nt01	59087956	59088956	u	noncoding	0.0500235	noncoding	0.146	/
MSTRG.409.1	MSTRG.409	Nt01	59140265	59141032	j	coding	0.984325	coding	0.998	/
Nitab4.5_0000089g0040.1	MSTRG.409	Nt01	59140700	59141032	=	coding	0.99976	coding	0.995	/
Nitab4.5_0000089g0030.1	MSTRG.409	Nt01	59163986	59164508	=	noncoding	0.46852	coding	0.98	/
MSTRG.410.1	MSTRG.410	Nt01	59246248	59246706	u	noncoding	0.0155265	noncoding	0.124	LncRNA
MSTRG.411.1	MSTRG.411	Nt01	59335144	59335280	u	noncoding	7.15488e-06	noncoding	0.163	LncRNA
MSTRG.412.1	MSTRG.412	Nt01	59565553	59565862	u	noncoding	0.180626	noncoding	0.233	LncRNA
Nitab4.5_0000089g0020.1	MSTRG.413	Nt01	59696029	59696365	=	coding	0.947219	coding	0.62	/
MSTRG.414.1	MSTRG.414	Nt01	59703782	59704156	i	noncoding	0.0100966	noncoding	0.08	LncRNA
MSTRG.415.1	MSTRG.415	Nt01	59706792	59707120	j	coding	0.5	noncoding	0.423	/
MSTRG.415.2	MSTRG.415	Nt01	59706792	59708536	k	coding	0.635451	noncoding	0.211	/
MSTRG.415.3	MSTRG.415	Nt01	59706905	59707120	j	coding	0.76859	noncoding	0.425	/
Nitab4.5_0000089g0010.1	MSTRG.415	Nt01	59708291	59708536	=	coding	0.847397	noncoding	0.277	/
MSTRG.416.1	MSTRG.416	Nt01	60104532	60106521	u	noncoding	0.0684857	noncoding	0.022	LncRNA
MSTRG.417.1	MSTRG.417	Nt01	60147115	60149425	m	noncoding	0.110493	noncoding	0.31	/
MSTRG.417.2	MSTRG.417	Nt01	60147119	60147355	u	noncoding	0.00371927	noncoding	0.172	LncRNA
Nitab4.5_0002276g0010.1	MSTRG.417	Nt01	60147974	60148148	=	coding	0.953242	coding	0.872	/
MSTRG.418.1	MSTRG.418	Nt01	60208508	60208840	u	noncoding	0.0992183	coding	0.678	/
Nitab4.5_0002276g0060.1	MSTRG.419	Nt01	60281479	60281536	=	noncoding	0.108151	noncoding	0.214	/
MSTRG.419.2	MSTRG.419	Nt01	60308784	60310353	n	noncoding	0.187883	noncoding	0.401	LncRNA
Nitab4.5_0002276g0040.1	MSTRG.420	Nt01	60325393	60325396	=	coding	0.999768	coding	0.805	/
Nitab4.5_0002276g0050.1	MSTRG.421	Nt01	60376576	60376931	=	coding	1	coding	1	/
MSTRG.422.1	MSTRG.422	Nt01	60440809	60441329	u	noncoding	0.0118778	noncoding	0.098	LncRNA
MSTRG.423.1	MSTRG.423	Nt01	61397444	61397924	u	noncoding	0.0148461	noncoding	0.055	LncRNA
MSTRG.423.2	MSTRG.423	Nt01	61397444	61397924	u	noncoding	0.0223317	noncoding	0.064	LncRNA
MSTRG.423.3	MSTRG.423	Nt01	61397444	61397924	u	noncoding	0.0540507	noncoding	0.118	LncRNA
MSTRG.423.4	MSTRG.423	Nt01	61397450	61397924	u	noncoding	0.050266	noncoding	0.107	LncRNA
MSTRG.423.5	MSTRG.423	Nt01	61397450	61397924	u	noncoding	0.0256135	noncoding	0.051	LncRNA
MSTRG.423.6	MSTRG.423	Nt01	61397455	61397924	u	noncoding	0.0172161	noncoding	0.039	LncRNA
MSTRG.424.1	MSTRG.424	Nt01	61463122	61464001	u	noncoding	0.0143008	noncoding	0.059	LncRNA
MSTRG.425.1	MSTRG.425	Nt01	61668506	61668955	u	noncoding	0.0280786	noncoding	0.13	LncRNA
Nitab4.5_0000975g0010.1	MSTRG.426	Nt01	62080424	62080476	=	coding	1	coding	0.952	/
MSTRG.427.1	MSTRG.427	Nt01	62082008	62082250	i	noncoding	0.00930018	noncoding	0.084	LncRNA
MSTRG.428.1	MSTRG.428	Nt01	62094320	62095146	u	noncoding	0.0155898	noncoding	0.049	LncRNA
MSTRG.429.1	MSTRG.429	Nt01	62096828	62097102	j	coding	1	coding	0.996	/
MSTRG.429.2	MSTRG.429	Nt01	62096839	62097102	j	coding	1	coding	0.995	/
MSTRG.429.3	MSTRG.429	Nt01	62096840	62097102	j	coding	1	coding	0.997	/
Nitab4.5_0000975g0020.1	MSTRG.429	Nt01	62096935	62097102	=	coding	1	coding	0.987	/
MSTRG.430.1	MSTRG.430	Nt01	62119252	62119358	u	noncoding	0.124355	noncoding	0.079	LncRNA
MSTRG.430.2	MSTRG.430	Nt01	62119834	62120183	u	noncoding	0.0477243	noncoding	0.053	LncRNA
Nitab4.5_0000975g0040.1	MSTRG.431	Nt01	62141184	62141305	=	noncoding	0.125705	coding	0.528	/
MSTRG.431.2	MSTRG.431	Nt01	62141247	62142913	n	coding	1	coding	0.996	/
MSTRG.431.3	MSTRG.431	Nt01	62141247	62141368	j	noncoding	0.0698033	coding	0.721	/
MSTRG.431.4	MSTRG.431	Nt01	62141247	62142913	n	coding	1	coding	0.992	/
Nitab4.5_0000975g0030.1	MSTRG.431	Nt01	62141929	62141953	=	coding	1	coding	0.927	/
MSTRG.432.1	MSTRG.432	Nt01	62252919	62253207	u	noncoding	0.00620735	noncoding	0.202	LncRNA
MSTRG.433.1	MSTRG.433	Nt01	62370781	62370888	u	noncoding	0.014606	noncoding	0.063	LncRNA
MSTRG.433.2	MSTRG.433	Nt01	62370835	62370888	u	noncoding	0.015529	noncoding	0.11	LncRNA
MSTRG.434.1	MSTRG.434	Nt01	62703189	62703736	u	noncoding	0.0302364	noncoding	0.199	LncRNA
MSTRG.435.1	MSTRG.435	Nt01	62704048	62704262	u	noncoding	0.0150234	noncoding	0.23	LncRNA
MSTRG.436.1	MSTRG.436	Nt01	62762641	62764035	u	noncoding	0.0503695	noncoding	0.088	LncRNA
MSTRG.437.1	MSTRG.437	Nt01	62816562	62816711	u	noncoding	0.0125171	noncoding	0.086	LncRNA
MSTRG.437.2	MSTRG.437	Nt01	62816594	62816730	u	noncoding	0.0152153	noncoding	0.102	LncRNA
MSTRG.438.1	MSTRG.438	Nt01	63315133	63316209	u	noncoding	0.0215536	noncoding	0.042	LncRNA
MSTRG.439.1	MSTRG.439	Nt01	63765680	63765765	u	noncoding	0.0115076	noncoding	0.181	LncRNA
MSTRG.440.1	MSTRG.440	Nt01	63823222	63823804	u	noncoding	0.0522369	noncoding	0.261	LncRNA
MSTRG.441.1	MSTRG.441	Nt01	63827112	63827896	u	noncoding	0.00533223	noncoding	0.049	LncRNA
MSTRG.442.1	MSTRG.442	Nt01	63844165	63844274	u	noncoding	0.0349796	noncoding	0.11	LncRNA
MSTRG.443.1	MSTRG.443	Nt01	64378721	64378927	u	noncoding	0.0459365	noncoding	0.262	LncRNA
MSTRG.444.1	MSTRG.444	Nt01	64388677	64388765	j	coding	1	coding	1	/
Nitab4.5_0000970g0010.1	MSTRG.444	Nt01	64388715	64388765	=	coding	1	coding	0.999	/
MSTRG.444.3	MSTRG.444	Nt01	64389447	64389548	j	coding	1	coding	0.963	/
MSTRG.444.4	MSTRG.444	Nt01	64402156	64402327	j	noncoding	0.191446	noncoding	0.476	LncRNA
MSTRG.445.1	MSTRG.445	Nt01	64427655	64428174	j	coding	1	coding	1	/
Nitab4.5_0000970g0030.1	MSTRG.445	Nt01	64427775	64428174	=	coding	1	coding	1	/
MSTRG.445.3	MSTRG.445	Nt01	64440689	64440771	j	coding	0.995982	coding	0.995	/
Nitab4.5_0000970g0040.1	MSTRG.446	Nt01	64443580	64444197	=	coding	1	coding	0.998	/
MSTRG.447.1	MSTRG.447	Nt01	64475087	64478678	u	coding	0.931434	noncoding	0.092	/
MSTRG.447.2	MSTRG.447	Nt01	64475087	64476260	u	coding	0.769831	noncoding	0.066	/
MSTRG.447.3	MSTRG.447	Nt01	64475150	64478031	u	coding	0.902296	noncoding	0.289	/
MSTRG.447.4	MSTRG.447	Nt01	64479953	64480061	u	noncoding	0.0117287	noncoding	0.071	LncRNA
MSTRG.448.1	MSTRG.448	Nt01	64496230	64496691	u	noncoding	0.0101234	noncoding	0.145	LncRNA
MSTRG.449.1	MSTRG.449	Nt01	64555555	64556023	j	coding	0.916766	coding	0.99	/
Nitab4.5_0000970g0100.1	MSTRG.449	Nt01	64555593	64556023	=	coding	0.999428	coding	0.997	/
MSTRG.450.1	MSTRG.450	Nt01	64600877	64601413	j	coding	1	coding	0.981	/
Nitab4.5_0000970g0090.1	MSTRG.450	Nt01	64601183	64601413	=	coding	1	coding	0.999	/
MSTRG.451.1	MSTRG.451	Nt01	64669151	64669851	u	noncoding	0.0153547	noncoding	0.116	/
MSTRG.452.1	MSTRG.452	Nt01	64739283	64739529	j	coding	0.997276	coding	0.628	/
MSTRG.452.2	MSTRG.452	Nt01	64739290	64739529	j	coding	0.997182	coding	0.651	/
MSTRG.452.3	MSTRG.452	Nt01	64739298	64739529	j	coding	0.997365	coding	0.631	/
MSTRG.452.4	MSTRG.452	Nt01	64739300	64739529	j	coding	0.997294	coding	0.602	/
MSTRG.452.5	MSTRG.452	Nt01	64739340	64739529	j	coding	0.996355	coding	0.87	/
MSTRG.452.6	MSTRG.452	Nt01	64739355	64739529	j	coding	0.997261	coding	0.633	/
Nitab4.5_0000970g0110.1	MSTRG.452	Nt01	64739441	64739529	=	coding	0.954347	coding	0.603	/
MSTRG.453.1	MSTRG.453	Nt01	64845744	64846482	u	noncoding	0.014243	noncoding	0.059	LncRNA
MSTRG.454.1	MSTRG.454	Nt01	64859369	64859706	n	noncoding	0.0472402	noncoding	0.314	/
Nitab4.5_0000970g0120.1	MSTRG.454	Nt01	64859579	64859706	=	coding	0.992066	coding	0.974	/
MSTRG.455.1	MSTRG.455	Nt01	64863871	64864178	j	coding	1	coding	1	/
Nitab4.5_0000970g0160.1	MSTRG.455	Nt01	64864056	64864178	=	coding	1	coding	0.999	/
Nitab4.5_0000970g0150.1	MSTRG.455	Nt01	64889100	64889108	=	coding	1	coding	0.986	/
Nitab4.5_0000970g0140.1	MSTRG.456	Nt01	64940492	64940581	=	coding	0.997398	coding	0.755	/
MSTRG.456.2	MSTRG.456	Nt01	64941298	64941401	j	coding	0.978668	noncoding	0.451	/
MSTRG.456.3	MSTRG.456	Nt01	64941338	64941401	j	coding	0.980744	noncoding	0.491	/
MSTRG.457.1	MSTRG.457	Nt01	64986810	64987699	u	noncoding	0.32207	noncoding	0.149	LncRNA
MSTRG.458.1	MSTRG.458	Nt01	65034841	65035045	j	noncoding	0.294507	noncoding	0.44	/
MSTRG.458.2	MSTRG.458	Nt01	65034859	65035068	j	noncoding	0.219275	noncoding	0.196	/
Nitab4.5_0000970g0130.1	MSTRG.458	Nt01	65034908	65035045	=	coding	0.713339	coding	0.595	/
MSTRG.459.1	MSTRG.459	Nt01	65041106	65041447	m	coding	0.5	coding	0.604	/
Nitab4.5_0000970g0170.1	MSTRG.459	Nt01	65041304	65041447	=	coding	0.780544	coding	0.854	/
MSTRG.460.1	MSTRG.460	Nt01	65042847	65043159	u	noncoding	0.0103273	noncoding	0.075	LncRNA
Nitab4.5_0005058g0010.1	MSTRG.461	Nt01	65281193	65281695	=	coding	0.999999	coding	0.944	/
Nitab4.5_0005058g0020.1	MSTRG.462	Nt01	65349582	65349592	=	coding	0.749656	coding	0.541	/
Nitab4.5_0005058g0030.1	MSTRG.463	Nt01	65373894	65374646	=	coding	1	coding	0.998	/
MSTRG.463.2	MSTRG.463	Nt01	65378210	65378410	j	noncoding	0.431448	coding	0.972	/
MSTRG.464.1	MSTRG.464	Nt01	65834124	65834525	u	noncoding	0.244951	noncoding	0.044	LncRNA
MSTRG.464.2	MSTRG.464	Nt01	65834124	65834525	u	noncoding	0.168529	noncoding	0.043	LncRNA
MSTRG.464.3	MSTRG.464	Nt01	65834126	65834525	u	noncoding	0.217591	noncoding	0.045	LncRNA
MSTRG.464.4	MSTRG.464	Nt01	65834126	65834525	u	noncoding	0.244951	noncoding	0.039	LncRNA
MSTRG.464.5	MSTRG.464	Nt01	65834127	65834525	u	noncoding	0.0330409	noncoding	0.008	LncRNA
MSTRG.464.6	MSTRG.464	Nt01	65834128	65834522	u	noncoding	0.168529	noncoding	0.089	LncRNA
MSTRG.464.7	MSTRG.464	Nt01	65834129	65834525	u	noncoding	0.109851	noncoding	0.035	LncRNA
MSTRG.464.8	MSTRG.464	Nt01	65834158	65834525	u	noncoding	0.0332686	noncoding	0.041	LncRNA
MSTRG.464.9	MSTRG.464	Nt01	65834158	65834522	u	noncoding	0.337024	noncoding	0.081	LncRNA
MSTRG.464.10	MSTRG.464	Nt01	65834160	65834522	u	noncoding	0.217591	noncoding	0.091	LncRNA
MSTRG.464.11	MSTRG.464	Nt01	65834164	65834525	u	noncoding	0.0812782	noncoding	0.037	LncRNA
MSTRG.464.12	MSTRG.464	Nt01	65834208	65834525	u	noncoding	0.192824	noncoding	0.048	LncRNA
MSTRG.464.13	MSTRG.464	Nt01	65834208	65834522	u	noncoding	0.23029	noncoding	0.08	LncRNA
MSTRG.464.14	MSTRG.464	Nt01	65834208	65834525	u	noncoding	0.0572911	noncoding	0.05	LncRNA
MSTRG.464.15	MSTRG.464	Nt01	65834213	65834525	u	noncoding	0.278917	noncoding	0.049	LncRNA
MSTRG.464.16	MSTRG.464	Nt01	65834213	65834522	u	noncoding	0.18921	noncoding	0.086	LncRNA
MSTRG.465.1	MSTRG.465	Nt01	65969349	65969579	u	noncoding	0.00554991	noncoding	0.139	/
MSTRG.466.1	MSTRG.466	Nt01	66705432	66706137	u	noncoding	0.0232221	noncoding	0.061	LncRNA
MSTRG.467.1	MSTRG.467	Nt01	67401747	67402860	u	noncoding	0.00454026	noncoding	0.051	LncRNA
MSTRG.468.1	MSTRG.468	Nt01	67642654	67643234	u	noncoding	0.0142825	noncoding	0.112	LncRNA
MSTRG.468.2	MSTRG.468	Nt01	67642736	67643227	u	noncoding	0.0130939	noncoding	0.109	LncRNA
MSTRG.469.1	MSTRG.469	Nt01	69116469	69116766	j	coding	1	coding	0.969	/
Nitab4.5_0000685g0070.1	MSTRG.469	Nt01	69116661	69116766	=	coding	1	coding	0.991	/
MSTRG.470.1	MSTRG.470	Nt01	69388368	69389193	u	noncoding	0.0440133	noncoding	0.165	LncRNA
MSTRG.471.1	MSTRG.471	Nt01	69426481	69427230	u	noncoding	0.0561647	noncoding	0.148	LncRNA
MSTRG.472.1	MSTRG.472	Nt01	69620274	69620559	j	noncoding	0.292524	coding	0.546	/
MSTRG.472.2	MSTRG.472	Nt01	69620282	69621359	j	noncoding	0.0659615	noncoding	0.113	/
Nitab4.5_0000685g0040.1	MSTRG.472	Nt01	69620375	69620559	=	coding	0.915727	noncoding	0.342	/
Nitab4.5_0000685g0020.1	MSTRG.473	Nt01	69659870	69659982	=	coding	0.835527	coding	0.849	/
MSTRG.474.1	MSTRG.474	Nt01	69661844	69662570	p	noncoding	0.019522	noncoding	0.053	LncRNA
MSTRG.475.1	MSTRG.475	Nt01	69918972	69919128	j	coding	0.933922	coding	0.897	/
MSTRG.475.2	MSTRG.475	Nt01	69918972	69919128	j	coding	0.868551	noncoding	0.351	/
MSTRG.475.3	MSTRG.475	Nt01	69918975	69919128	j	coding	0.999992	coding	0.989	/
MSTRG.475.4	MSTRG.475	Nt01	69918975	69919128	j	coding	0.985859	noncoding	0.396	/
MSTRG.475.5	MSTRG.475	Nt01	69918987	69919128	j	coding	0.905888	noncoding	0.175	/
MSTRG.475.6	MSTRG.475	Nt01	69919021	69919128	j	coding	0.567482	noncoding	0.116	/
Nitab4.5_0000685g0010.1	MSTRG.475	Nt01	69919021	69919128	=	coding	0.999999	coding	0.982	/
MSTRG.476.1	MSTRG.476	Nt01	70413916	70414256	u	noncoding	0.0221048	noncoding	0.349	LncRNA
MSTRG.477.1	MSTRG.477	Nt01	71328649	71328870	u	noncoding	0.00654022	noncoding	0.286	LncRNA
MSTRG.477.2	MSTRG.477	Nt01	71328686	71328870	u	noncoding	0.0312978	noncoding	0.344	LncRNA
MSTRG.477.3	MSTRG.477	Nt01	71328716	71329792	u	noncoding	0.0598624	noncoding	0.25	LncRNA
MSTRG.478.1	MSTRG.478	Nt01	71618379	71618771	u	noncoding	0.143971	noncoding	0.038	LncRNA
MSTRG.478.2	MSTRG.478	Nt01	71618394	71625744	u	noncoding	0.0448222	noncoding	0.023	LncRNA
MSTRG.478.3	MSTRG.478	Nt01	71618395	71619105	u	noncoding	0.0384585	noncoding	0.063	LncRNA
MSTRG.479.1	MSTRG.479	Nt01	71756792	71757463	j	coding	1	coding	1	/
MSTRG.479.2	MSTRG.479	Nt01	71756816	71757463	j	coding	1	coding	0.999	/
MSTRG.479.3	MSTRG.479	Nt01	71756816	71757463	j	coding	1	coding	0.999	/
MSTRG.479.4	MSTRG.479	Nt01	71756878	71757463	j	coding	1	coding	1	/
MSTRG.479.5	MSTRG.479	Nt01	71756878	71757463	j	coding	1	coding	1	/
MSTRG.479.6	MSTRG.479	Nt01	71756898	71757463	j	coding	1	coding	0.847	/
Nitab4.5_0003608g0040.1	MSTRG.479	Nt01	71757433	71757463	=	coding	1	coding	0.998	/
MSTRG.480.1	MSTRG.480	Nt01	72693658	72693760	u	noncoding	0.00813615	noncoding	0.057	LncRNA
MSTRG.480.2	MSTRG.480	Nt01	72693672	72693760	u	noncoding	0.0187166	noncoding	0.089	LncRNA
MSTRG.481.1	MSTRG.481	Nt01	72696018	72696126	j	coding	0.976346	coding	0.568	/
Nitab4.5_0001285g0020.1	MSTRG.481	Nt01	72697347	72697764	=	coding	0.982721	coding	0.593	/
MSTRG.482.1	MSTRG.482	Nt01	72702239	72702554	i	noncoding	0.0436984	noncoding	0.386	/
MSTRG.483.1	MSTRG.483	Nt01	72756685	72757261	u	noncoding	0.00832254	noncoding	0.059	LncRNA
MSTRG.484.1	MSTRG.484	Nt01	72989921	72990742	u	noncoding	0.0114087	noncoding	0.465	LncRNA
MSTRG.485.1	MSTRG.485	Nt01	73187293	73187452	k	coding	1	coding	0.988	/
MSTRG.485.2	MSTRG.485	Nt01	73187294	73187452	j	coding	0.96914	coding	0.62	/
MSTRG.485.3	MSTRG.485	Nt01	73187319	73187452	j	coding	0.99999	coding	0.984	/
MSTRG.485.4	MSTRG.485	Nt01	73188396	73188650	j	coding	0.999919	coding	0.972	/
Nitab4.5_0002931g0030.1	MSTRG.485	Nt01	73188396	73188650	=	coding	1	coding	0.976	/
MSTRG.486.1	MSTRG.486	Nt01	73357826	73358108	u	noncoding	0.053526	noncoding	0.155	LncRNA
MSTRG.487.1	MSTRG.487	Nt01	73359530	73360177	u	noncoding	0.318547	noncoding	0.206	LncRNA
MSTRG.487.2	MSTRG.487	Nt01	73359536	73360172	u	noncoding	0.204948	noncoding	0.203	LncRNA
MSTRG.488.1	MSTRG.488	Nt01	73395811	73396046	n	noncoding	0.027592	noncoding	0.054	LncRNA
Nitab4.5_0002931g0020.1	MSTRG.488	Nt01	73396718	73396843	=	noncoding	0.236706	noncoding	0.469	/
Nitab4.5_0002931g0010.1	MSTRG.489	Nt01	73513537	73515657	=	coding	1	coding	0.994	/
MSTRG.490.1	MSTRG.490	Nt01	73516460	73516642	u	noncoding	0.1138	coding	0.79	/
Nitab4.5_0001189g0010.1	MSTRG.491	Nt01	73551624	73551958	=	noncoding	0.122237	noncoding	0.314	/
MSTRG.492.1	MSTRG.492	Nt01	73551650	73551774	x	noncoding	0.1769	noncoding	0.299	/
MSTRG.493.1	MSTRG.493	Nt01	73832584	73832951	u	noncoding	0.0126494	noncoding	0.186	LncRNA
MSTRG.494.1	MSTRG.494	Nt01	73959588	73960223	j	coding	0.999844	coding	0.996	/
Nitab4.5_0001189g0030.1	MSTRG.494	Nt01	73959612	73960502	=	coding	0.999968	coding	0.994	/
MSTRG.495.1	MSTRG.495	Nt01	74029550	74029914	u	noncoding	0.09518	noncoding	0.333	LncRNA
MSTRG.496.1	MSTRG.496	Nt01	74036609	74038324	u	noncoding	0.0168634	noncoding	0.272	LncRNA
Nitab4.5_0001189g0050.1	MSTRG.497	Nt01	74118710	74121232	=	coding	1	coding	1	/
MSTRG.498.1	MSTRG.498	Nt01	74795935	74796638	n	coding	1	coding	0.999	/
MSTRG.498.2	MSTRG.498	Nt01	74796081	74796638	j	coding	1	coding	0.998	/
Nitab4.5_0008542g0030.1	MSTRG.498	Nt01	74796440	74796638	=	coding	1	coding	0.971	/
Nitab4.5_0008542g0040.1	MSTRG.498	Nt01	74827902	74828042	=	coding	0.62755	coding	0.627	/
Nitab4.5_0008542g0020.1	MSTRG.498	Nt01	74843183	74843473	=	coding	1	coding	0.983	/
Nitab4.5_0008542g0010.1	MSTRG.498	Nt01	74858295	74858519	=	coding	1	coding	0.986	/
Nitab4.5_0008542g0070.1	MSTRG.498	Nt01	74873768	74873842	=	noncoding	0.268583	noncoding	0.38	/
MSTRG.499.1	MSTRG.499	Nt01	74870353	74870580	k	coding	0.653944	coding	0.527	/
Nitab4.5_0008542g0050.1	MSTRG.499	Nt01	74870799	74871001	=	coding	0.583274	coding	0.62	/
MSTRG.499.3	MSTRG.499	Nt01	74871877	74872520	i	coding	0.999852	coding	0.937	/
MSTRG.500.1	MSTRG.500	Nt01	75086814	75087034	u	noncoding	0.00661402	noncoding	0.112	LncRNA
MSTRG.501.1	MSTRG.501	Nt01	75093540	75093820	u	noncoding	0.0122052	noncoding	0.146	LncRNA
MSTRG.502.1	MSTRG.502	Nt01	75137520	75137919	u	noncoding	0.0259553	noncoding	0.038	LncRNA
MSTRG.503.1	MSTRG.503	Nt01	75154539	75155180	u	noncoding	0.205486	noncoding	0.161	LncRNA
MSTRG.504.1	MSTRG.504	Nt01	75236395	75236745	u	noncoding	0.0254798	noncoding	0.105	LncRNA
MSTRG.505.1	MSTRG.505	Nt01	75738729	75739342	u	noncoding	0.0500767	noncoding	0.161	LncRNA
MSTRG.505.2	MSTRG.505	Nt01	75738870	75739342	u	noncoding	0.0541308	noncoding	0.183	LncRNA
MSTRG.506.1	MSTRG.506	Nt01	75881941	75882736	j	coding	1	coding	0.997	/
MSTRG.506.2	MSTRG.506	Nt01	75881947	75882736	j	coding	1	coding	0.998	/
Nitab4.5_0002515g0010.1	MSTRG.506	Nt01	75882692	75882736	=	coding	1	coding	1	/
MSTRG.507.1	MSTRG.507	Nt01	75931444	75931694	u	noncoding	0.166271	noncoding	0.351	LncRNA
MSTRG.508.1	MSTRG.508	Nt01	76194337	76194913	j	coding	0.999998	coding	0.986	/
Nitab4.5_0002515g0020.1	MSTRG.508	Nt01	76194616	76194916	=	coding	0.999999	coding	0.996	/
MSTRG.509.1	MSTRG.509	Nt01	77479625	77480859	n	coding	1	coding	0.997	/
MSTRG.509.2	MSTRG.509	Nt01	77479813	77480223	j	coding	1	coding	0.998	/
Nitab4.5_0005013g0010.1	MSTRG.509	Nt01	77479949	77480220	=	coding	1	coding	0.998	/
MSTRG.510.1	MSTRG.510	Nt01	77536544	77537207	u	noncoding	0.0346947	noncoding	0.177	LncRNA
MSTRG.510.2	MSTRG.510	Nt01	77536564	77536640	u	noncoding	0.0356385	noncoding	0.104	LncRNA
MSTRG.511.1	MSTRG.511	Nt01	77664433	77664603	u	noncoding	0.0099456	noncoding	0.073	LncRNA
MSTRG.511.2	MSTRG.511	Nt01	77664486	77664603	u	noncoding	0.0183089	noncoding	0.075	LncRNA
MSTRG.512.1	MSTRG.512	Nt01	77689877	77690015	u	noncoding	0.00741451	noncoding	0.079	LncRNA
MSTRG.512.2	MSTRG.512	Nt01	77689971	77690015	u	noncoding	0.00802663	noncoding	0.092	LncRNA
MSTRG.513.1	MSTRG.513	Nt01	78281855	78282171	u	noncoding	0.00475018	noncoding	0.064	LncRNA
Nitab4.5_0001012g0020.1	MSTRG.514	Nt01	78359168	78361213	=	coding	1	coding	1	/
MSTRG.515.1	MSTRG.515	Nt01	78872842	78873117	u	noncoding	0.00322702	noncoding	0.073	LncRNA
MSTRG.516.1	MSTRG.516	Nt01	79126146	79126254	u	noncoding	0.00367202	noncoding	0.062	LncRNA
Nitab4.5_0001023g0180.1	MSTRG.517	Nt01	80139202	80139336	=	noncoding	0.430935	coding	0.797	/
MSTRG.517.2	MSTRG.517	Nt01	80139217	80139336	j	noncoding	0.394376	coding	0.798	/
Nitab4.5_0001023g0160.1	MSTRG.518	Nt01	80142596	80143147	=	coding	1	coding	0.974	/
MSTRG.518.2	MSTRG.518	Nt01	80142635	80143144	j	coding	1	coding	0.979	/
MSTRG.518.3	MSTRG.518	Nt01	80142780	80143144	j	coding	1	coding	0.981	/
MSTRG.519.1	MSTRG.519	Nt01	80168254	80168879	u	noncoding	0.0117087	noncoding	0.04	LncRNA
MSTRG.519.2	MSTRG.519	Nt01	80168254	80168879	u	noncoding	0.338469	noncoding	0.259	/
MSTRG.519.3	MSTRG.519	Nt01	80168254	80168879	u	noncoding	0.258144	noncoding	0.259	/
MSTRG.519.4	MSTRG.519	Nt01	80168259	80168879	u	noncoding	0.00964086	noncoding	0.032	LncRNA
MSTRG.520.1	MSTRG.520	Nt01	80202285	80202399	u	noncoding	0.0120173	noncoding	0.173	LncRNA
MSTRG.521.1	MSTRG.521	Nt01	80225247	80225941	j	noncoding	0.110334	noncoding	0.053	LncRNA
MSTRG.521.2	MSTRG.521	Nt01	80225262	80225826	j	noncoding	0.115659	noncoding	0.041	LncRNA
Nitab4.5_0001023g0170.1	MSTRG.521	Nt01	80227656	80227703	=	noncoding	0.143504	noncoding	0.296	/
MSTRG.522.1	MSTRG.522	Nt01	80619771	80619992	n	coding	1	coding	0.988	/
MSTRG.522.2	MSTRG.522	Nt01	80619817	80620104	j	coding	1	coding	0.951	/
Nitab4.5_0001023g0040.1	MSTRG.522	Nt01	80620219	80620244	=	coding	1	coding	0.996	/
MSTRG.522.4	MSTRG.522	Nt01	80620247	80620350	n	coding	1	coding	0.991	/
Nitab4.5_0001023g0020.1	MSTRG.523	Nt01	80640033	80640332	=	coding	0.688696	coding	0.797	/
MSTRG.524.1	MSTRG.524	Nt01	80668167	80668238	o	noncoding	0.309603	coding	0.878	/
Nitab4.5_0001023g0010.1	MSTRG.524	Nt01	80668334	80669088	=	coding	0.999367	coding	0.818	/
Nitab4.5_0001023g0030.1	MSTRG.525	Nt01	80700662	80700964	=	coding	0.750376	coding	0.61	/
MSTRG.526.1	MSTRG.526	Nt01	80701661	80701748	u	noncoding	0.169947	noncoding	0.184	LncRNA
MSTRG.527.1	MSTRG.527	Nt01	81039560	81040293	u	noncoding	0.0095291	noncoding	0.031	LncRNA
MSTRG.528.1	MSTRG.528	Nt01	81093566	81093879	n	noncoding	0.114732	noncoding	0.111	/
Nitab4.5_0003833g0050.1	MSTRG.528	Nt01	81093568	81093656	=	coding	0.787841	noncoding	0.374	/
MSTRG.528.3	MSTRG.528	Nt01	81093579	81093879	n	noncoding	0.179345	noncoding	0.186	/
MSTRG.528.4	MSTRG.528	Nt01	81093689	81093879	j	noncoding	0.123599	noncoding	0.248	/
MSTRG.529.1	MSTRG.529	Nt01	81231446	81231668	j	coding	1	coding	0.917	/
MSTRG.529.2	MSTRG.529	Nt01	81231447	81231668	n	coding	0.998931	coding	0.812	/
MSTRG.529.3	MSTRG.529	Nt01	81231447	81231668	j	coding	0.999892	coding	0.854	/
MSTRG.529.4	MSTRG.529	Nt01	81231447	81231668	n	coding	0.976721	coding	0.635	/
MSTRG.529.5	MSTRG.529	Nt01	81231448	81231668	j	coding	1	coding	0.922	/
MSTRG.529.6	MSTRG.529	Nt01	81231448	81231668	j	coding	0.999994	coding	0.866	/
MSTRG.529.7	MSTRG.529	Nt01	81231449	81231668	j	coding	0.999999	coding	0.917	/
MSTRG.529.8	MSTRG.529	Nt01	81231449	81231668	n	coding	0.995599	coding	0.823	/
MSTRG.529.9	MSTRG.529	Nt01	81231449	81231668	n	coding	0.999888	coding	0.917	/
MSTRG.529.10	MSTRG.529	Nt01	81231450	81231668	o	coding	0.960428	coding	0.639	/
MSTRG.529.11	MSTRG.529	Nt01	81231450	81231668	n	coding	0.998931	coding	0.853	/
MSTRG.529.12	MSTRG.529	Nt01	81231450	81231668	n	coding	0.989849	coding	0.765	/
MSTRG.529.13	MSTRG.529	Nt01	81231450	81231668	o	coding	0.86266	coding	0.608	/
MSTRG.529.14	MSTRG.529	Nt01	81231451	81231668	n	coding	0.999262	coding	0.868	/
MSTRG.529.15	MSTRG.529	Nt01	81231453	81231668	o	coding	0.98301	coding	0.74	/
MSTRG.529.16	MSTRG.529	Nt01	81236896	81236943	k	coding	0.999997	coding	0.859	/
Nitab4.5_0003833g0060.1	MSTRG.529	Nt01	81236896	81236943	=	coding	0.99999	coding	0.848	/
MSTRG.529.18	MSTRG.529	Nt01	81243194	81243213	u	noncoding	0.0124819	noncoding	0.113	LncRNA
Nitab4.5_0003833g0030.1	MSTRG.530	Nt01	81236226	81236242	=	noncoding	0.485864	coding	0.777	/
MSTRG.531.1	MSTRG.531	Nt01	81470971	81471096	u	noncoding	5.80078e-06	noncoding	0.098	LncRNA
MSTRG.531.2	MSTRG.531	Nt01	81500180	81500359	u	noncoding	0.131001	noncoding	0.063	LncRNA
MSTRG.531.3	MSTRG.531	Nt01	81506564	81506709	u	noncoding	0.023091	noncoding	0.079	LncRNA
MSTRG.532.1	MSTRG.532	Nt01	81525787	81526456	u	noncoding	0.0691963	noncoding	0.137	LncRNA
MSTRG.532.2	MSTRG.532	Nt01	81525787	81526135	u	noncoding	0.0617674	noncoding	0.092	LncRNA
MSTRG.532.3	MSTRG.532	Nt01	81525787	81526128	u	noncoding	0.0931893	noncoding	0.097	LncRNA
MSTRG.532.4	MSTRG.532	Nt01	81525787	81526135	u	noncoding	0.0642462	noncoding	0.12	LncRNA
MSTRG.533.1	MSTRG.533	Nt01	81646685	81647055	u	noncoding	0.0454803	noncoding	0.239	LncRNA
MSTRG.534.1	MSTRG.534	Nt01	81668289	81668995	u	noncoding	0.106204	noncoding	0.085	LncRNA
Nitab4.5_0000985g0020.1	MSTRG.535	Nt01	81756597	81757093	=	coding	1	coding	1	/
MSTRG.535.2	MSTRG.535	Nt01	81756598	81756779	j	coding	1	coding	1	/
MSTRG.536.1	MSTRG.536	Nt01	81812128	81812819	j	coding	1	coding	1	/
MSTRG.536.2	MSTRG.536	Nt01	81812295	81812819	j	coding	1	coding	1	/
MSTRG.536.3	MSTRG.536	Nt01	81812305	81812819	j	coding	1	coding	1	/
Nitab4.5_0000985g0070.1	MSTRG.536	Nt01	81812629	81812819	=	coding	0.999998	coding	1	/
MSTRG.537.1	MSTRG.537	Nt01	81992042	81992508	j	coding	1	coding	0.726	/
MSTRG.537.2	MSTRG.537	Nt01	81992042	81992508	j	coding	1	coding	0.727	/
MSTRG.537.3	MSTRG.537	Nt01	81992042	81992508	j	coding	1	coding	0.892	/
MSTRG.537.4	MSTRG.537	Nt01	81992042	81992508	j	coding	1	coding	0.831	/
MSTRG.537.5	MSTRG.537	Nt01	81992042	81992508	j	coding	1	coding	0.834	/
Nitab4.5_0000985g0060.1	MSTRG.537	Nt01	81992042	81992508	=	coding	1	coding	0.898	/
Nitab4.5_0004157g0020.1	MSTRG.538	Nt01	82216260	82216604	=	coding	0.740334	coding	0.729	/
MSTRG.539.1	MSTRG.539	Nt01	82217134	82217819	k	coding	1	coding	0.992	/
Nitab4.5_0004157g0010.1	MSTRG.539	Nt01	82217160	82217819	=	coding	1	coding	0.992	/
MSTRG.539.3	MSTRG.539	Nt01	82217164	82217664	j	coding	0.955563	coding	0.843	/
MSTRG.539.4	MSTRG.539	Nt01	82217225	82217844	j	coding	0.996374	coding	0.968	/
MSTRG.539.5	MSTRG.539	Nt01	82218624	82218648	j	coding	0.769102	coding	0.748	/
MSTRG.540.1	MSTRG.540	Nt01	82276586	82276889	u	noncoding	0.132385	noncoding	0.065	LncRNA
MSTRG.540.2	MSTRG.540	Nt01	82276586	82276889	u	noncoding	0.00982334	noncoding	0.068	LncRNA
MSTRG.540.3	MSTRG.540	Nt01	82276617	82276889	u	noncoding	0.224081	noncoding	0.073	LncRNA
MSTRG.540.4	MSTRG.540	Nt01	82276632	82276889	u	noncoding	0.0322808	noncoding	0.055	LncRNA
MSTRG.540.5	MSTRG.540	Nt01	82276632	82276814	u	coding	0.505787	noncoding	0.059	/
MSTRG.540.6	MSTRG.540	Nt01	82276701	82276889	u	noncoding	0.391928	noncoding	0.076	LncRNA
MSTRG.541.1	MSTRG.541	Nt01	82823344	82823875	u	noncoding	0.195249	noncoding	0.283	/
MSTRG.541.2	MSTRG.541	Nt01	82823454	82823875	u	noncoding	0.154796	noncoding	0.27	/
MSTRG.541.3	MSTRG.541	Nt01	82823454	82823875	u	noncoding	0.183551	noncoding	0.244	/
MSTRG.541.4	MSTRG.541	Nt01	82823494	82823875	u	noncoding	0.190171	noncoding	0.252	/
MSTRG.541.5	MSTRG.541	Nt01	82823506	82823875	u	noncoding	0.315753	noncoding	0.337	/
MSTRG.541.6	MSTRG.541	Nt01	82823516	82823875	u	coding	0.664214	noncoding	0.269	/
MSTRG.541.7	MSTRG.541	Nt01	82824980	82825249	u	noncoding	0.0820063	noncoding	0.132	/
MSTRG.541.8	MSTRG.541	Nt01	82824980	82825249	u	noncoding	0.183925	noncoding	0.243	/
MSTRG.541.9	MSTRG.541	Nt01	82827778	82832168	u	coding	0.998769	coding	0.576	/
MSTRG.541.10	MSTRG.541	Nt01	82831897	82832520	u	noncoding	0.0365076	noncoding	0.196	/
MSTRG.542.1	MSTRG.542	Nt01	82839040	82839638	u	noncoding	0.0734769	noncoding	0.023	LncRNA
MSTRG.542.2	MSTRG.542	Nt01	82839060	82841807	u	noncoding	0.0908977	noncoding	0.034	LncRNA
MSTRG.543.1	MSTRG.543	Nt01	82839060	82839252	u	noncoding	0.00399818	noncoding	0.092	LncRNA
MSTRG.544.1	MSTRG.544	Nt01	82930055	82932128	u	noncoding	0.0202917	noncoding	0.058	/
MSTRG.545.1	MSTRG.545	Nt01	83925809	83926256	j	coding	0.972661	coding	0.685	/
MSTRG.545.2	MSTRG.545	Nt01	83925831	83926256	j	coding	0.967892	coding	0.743	/
Nitab4.5_0002930g0010.1	MSTRG.545	Nt01	83926043	83926256	=	coding	0.999192	coding	0.821	/
MSTRG.546.1	MSTRG.546	Nt01	83973813	83974184	j	coding	1	coding	0.992	/
Nitab4.5_0002930g0030.1	MSTRG.546	Nt01	83974061	83974184	=	coding	1	coding	0.989	/
MSTRG.547.1	MSTRG.547	Nt01	84040625	84041821	o	coding	1	coding	0.863	/
Nitab4.5_0002941g0070.1	MSTRG.547	Nt01	84040955	84043259	=	coding	1	coding	0.926	/
MSTRG.548.1	MSTRG.548	Nt01	84044351	84044801	j	coding	1	coding	0.979	/
MSTRG.548.2	MSTRG.548	Nt01	84044361	84045443	j	coding	0.999999	coding	0.963	/
Nitab4.5_0002941g0060.1	MSTRG.548	Nt01	84044417	84044801	=	coding	1	coding	0.994	/
MSTRG.549.1	MSTRG.549	Nt01	84178423	84178673	u	noncoding	0.0111097	noncoding	0.111	LncRNA
MSTRG.550.1	MSTRG.550	Nt01	84284697	84285120	u	noncoding	0.00616949	noncoding	0.11	LncRNA
MSTRG.551.1	MSTRG.551	Nt01	84286063	84286214	j	coding	0.994254	coding	0.801	/
Nitab4.5_0002941g0020.1	MSTRG.551	Nt01	84286072	84286214	=	coding	0.99999	coding	0.992	/
MSTRG.551.3	MSTRG.551	Nt01	84286077	84286214	j	noncoding	0.275387	coding	0.996	/
MSTRG.552.1	MSTRG.552	Nt01	84298995	84299315	j	coding	0.995432	coding	0.997	/
MSTRG.552.2	MSTRG.552	Nt01	84299005	84299094	j	coding	0.996674	coding	0.996	/
MSTRG.552.3	MSTRG.552	Nt01	84299015	84299092	j	coding	0.995214	coding	0.991	/
Nitab4.5_0002941g0010.1	MSTRG.552	Nt01	84299222	84299315	=	coding	0.999276	coding	0.995	/
MSTRG.553.1	MSTRG.553	Nt01	84377632	84378746	u	noncoding	0.031434	noncoding	0.039	LncRNA
MSTRG.554.1	MSTRG.554	Nt01	84734744	84734994	u	noncoding	0.0913493	noncoding	0.136	LncRNA
MSTRG.555.1	MSTRG.555	Nt01	85308996	85310244	j	coding	1	coding	0.999	/
MSTRG.555.2	MSTRG.555	Nt01	85309022	85310244	j	coding	1	coding	0.997	/
MSTRG.555.3	MSTRG.555	Nt01	85309692	85310244	j	coding	1	coding	0.995	/
Nitab4.5_0003055g0010.1	MSTRG.555	Nt01	85309726	85310244	=	coding	1	coding	0.992	/
MSTRG.556.1	MSTRG.556	Nt01	85589905	85590240	u	noncoding	0.0221203	noncoding	0.14	LncRNA
MSTRG.557.1	MSTRG.557	Nt01	86688729	86689920	u	noncoding	0.0566937	noncoding	0.272	LncRNA
MSTRG.558.1	MSTRG.558	Nt01	86740721	86740866	n	coding	0.524011	noncoding	0.429	/
MSTRG.558.2	MSTRG.558	Nt01	86740721	86740866	n	noncoding	0.353086	noncoding	0.437	LncRNA
MSTRG.558.3	MSTRG.558	Nt01	86740726	86740866	n	coding	0.631033	noncoding	0.466	/
MSTRG.558.4	MSTRG.558	Nt01	86740732	86740866	n	noncoding	0.415629	noncoding	0.486	LncRNA
MSTRG.558.5	MSTRG.558	Nt01	86740755	86740866	n	coding	0.728499	coding	0.548	/
Nitab4.5_0000179g0020.1	MSTRG.558	Nt01	86742960	86743189	=	coding	1	coding	0.888	/
MSTRG.559.1	MSTRG.559	Nt01	86759816	86759935	k	coding	1	coding	0.998	/
MSTRG.559.2	MSTRG.559	Nt01	86759816	86759935	j	coding	0.865989	coding	0.999	/
MSTRG.559.3	MSTRG.559	Nt01	86759816	86760794	j	coding	0.688603	coding	0.978	/
MSTRG.559.4	MSTRG.559	Nt01	86759816	86760794	j	coding	0.688603	coding	0.979	/
MSTRG.559.5	MSTRG.559	Nt01	86759962	86760145	j	coding	0.804172	coding	0.999	/
MSTRG.559.6	MSTRG.559	Nt01	86760101	86760145	j	coding	0.863738	coding	1	/
Nitab4.5_0000179g0010.1	MSTRG.559	Nt01	86761237	86762093	=	coding	1	coding	0.999	/
MSTRG.560.1	MSTRG.560	Nt01	86765176	86765457	u	noncoding	0.11041	noncoding	0.047	LncRNA
Nitab4.5_0000179g0040.1	MSTRG.561	Nt01	87152319	87152871	=	coding	0.806072	coding	0.985	/
MSTRG.562.1	MSTRG.562	Nt01	87175947	87176430	n	noncoding	0.239125	noncoding	0.291	LncRNA
MSTRG.562.2	MSTRG.562	Nt01	87175957	87176430	n	noncoding	0.281398	noncoding	0.3	LncRNA
MSTRG.562.3	MSTRG.562	Nt01	87175966	87176430	j	coding	0.999973	coding	0.874	/
MSTRG.562.4	MSTRG.562	Nt01	87176274	87176430	n	noncoding	0.0662188	noncoding	0.345	LncRNA
Nitab4.5_0000179g0050.1	MSTRG.562	Nt01	87177689	87177806	=	coding	0.999997	coding	0.858	/
MSTRG.563.1	MSTRG.563	Nt01	87231526	87232484	j	coding	1	coding	0.998	/
Nitab4.5_0000179g0070.1	MSTRG.563	Nt01	87231674	87232484	=	coding	1	coding	0.993	/
MSTRG.564.1	MSTRG.564	Nt01	87353010	87353471	j	coding	1	coding	0.998	/
MSTRG.564.2	MSTRG.564	Nt01	87353010	87353471	j	coding	1	coding	0.998	/
Nitab4.5_0000179g0100.1	MSTRG.564	Nt01	87353355	87353504	=	coding	1	coding	0.984	/
MSTRG.565.1	MSTRG.565	Nt01	87370496	87370726	u	noncoding	0.0151075	noncoding	0.068	LncRNA
MSTRG.565.2	MSTRG.565	Nt01	87370581	87370726	u	noncoding	0.00913867	noncoding	0.073	LncRNA
MSTRG.566.1	MSTRG.566	Nt01	87973549	87974088	u	noncoding	0.0843961	noncoding	0.146	LncRNA
MSTRG.566.2	MSTRG.566	Nt01	87973591	87974088	u	noncoding	0.0856632	noncoding	0.341	LncRNA
Nitab4.5_0005025g0020.1	MSTRG.567	Nt01	88355016	88355159	=	coding	0.983992	coding	0.971	/
MSTRG.568.1	MSTRG.568	Nt01	88372725	88372992	u	noncoding	0.0479176	noncoding	0.031	LncRNA
MSTRG.568.2	MSTRG.568	Nt01	88382511	88383055	u	noncoding	0.017125	noncoding	0.026	LncRNA
MSTRG.569.1	MSTRG.569	Nt01	88395321	88395363	u	coding	0.72809	coding	0.563	/
MSTRG.569.2	MSTRG.569	Nt01	88406839	88407335	u	noncoding	0.0461803	noncoding	0.174	/
MSTRG.570.1	MSTRG.570	Nt01	88398591	88398764	u	noncoding	0.00606486	noncoding	0.035	LncRNA
MSTRG.571.1	MSTRG.571	Nt01	88433575	88433799	n	coding	0.717519	noncoding	0.43	/
MSTRG.571.2	MSTRG.571	Nt01	88433602	88433799	n	coding	0.945827	noncoding	0.5	/
MSTRG.571.3	MSTRG.571	Nt01	88433602	88433799	n	coding	0.775114	noncoding	0.48	/
MSTRG.571.4	MSTRG.571	Nt01	88433605	88433799	n	coding	0.880816	noncoding	0.495	/
MSTRG.571.5	MSTRG.571	Nt01	88433629	88433799	n	coding	0.886644	noncoding	0.446	/
MSTRG.571.6	MSTRG.571	Nt01	88433629	88433799	n	coding	0.85875	noncoding	0.498	/
MSTRG.571.7	MSTRG.571	Nt01	88433630	88433799	n	coding	0.89461	noncoding	0.493	/
MSTRG.571.8	MSTRG.571	Nt01	88433632	88433799	n	coding	0.969497	coding	0.714	/
Nitab4.5_0005025g0010.1	MSTRG.571	Nt01	88433747	88433799	=	coding	0.999999	coding	0.96	/
MSTRG.572.1	MSTRG.572	Nt01	88471985	88472928	u	noncoding	0.0298755	noncoding	0.088	/
MSTRG.572.2	MSTRG.572	Nt01	88471985	88473088	y	noncoding	0.0720961	noncoding	0.047	/
MSTRG.572.3	MSTRG.572	Nt01	88471985	88473088	u	noncoding	0.156103	noncoding	0.226	/
MSTRG.572.4	MSTRG.572	Nt01	88472685	88472928	u	noncoding	0.107899	noncoding	0.038	LncRNA
MSTRG.572.5	MSTRG.572	Nt01	88472767	88472928	u	noncoding	0.116744	noncoding	0.049	LncRNA
MSTRG.572.6	MSTRG.572	Nt01	88472779	88472928	u	noncoding	0.109697	noncoding	0.056	LncRNA
MSTRG.572.7	MSTRG.572	Nt01	88472787	88472928	u	noncoding	0.0556656	noncoding	0.045	LncRNA
MSTRG.572.8	MSTRG.572	Nt01	88472827	88472928	u	noncoding	0.0629002	noncoding	0.038	LncRNA
MSTRG.572.9	MSTRG.572	Nt01	88472828	88472928	u	noncoding	0.125127	noncoding	0.102	LncRNA
MSTRG.572.10	MSTRG.572	Nt01	88472829	88472928	u	noncoding	0.193387	noncoding	0.087	LncRNA
Nitab4.5_0004746g0010.1	MSTRG.572	Nt01	88484044	88484187	=	coding	1	coding	0.833	/
MSTRG.573.1	MSTRG.573	Nt01	89153601	89154020	u	noncoding	0.057065	noncoding	0.161	/
MSTRG.574.1	MSTRG.574	Nt01	89154365	89154878	u	noncoding	0.0152443	noncoding	0.042	/
MSTRG.575.1	MSTRG.575	Nt01	89158337	89158595	j	coding	0.999929	coding	0.87	/
MSTRG.575.2	MSTRG.575	Nt01	89159077	89159457	j	coding	0.966336	coding	0.87	/
MSTRG.575.3	MSTRG.575	Nt01	89159210	89159457	j	coding	0.999474	coding	0.797	/
Nitab4.5_0004255g0020.1	MSTRG.575	Nt01	89159255	89159457	=	coding	0.999962	coding	0.864	/
MSTRG.576.1	MSTRG.576	Nt01	89166491	89166572	u	noncoding	0.12729	noncoding	0.272	LncRNA
MSTRG.577.1	MSTRG.577	Nt01	89588176	89588220	u	noncoding	0.00998611	noncoding	0.216	LncRNA
MSTRG.577.2	MSTRG.577	Nt01	89588454	89588520	u	noncoding	0.00942775	noncoding	0.198	LncRNA
MSTRG.578.1	MSTRG.578	Nt01	89607328	89607769	u	noncoding	0.0507758	noncoding	0.111	LncRNA
Nitab4.5_0003087g0040.1	MSTRG.579	Nt01	89654117	89654212	=	coding	0.999958	coding	0.866	/
MSTRG.580.1	MSTRG.580	Nt01	89885774	89886024	j	noncoding	0.0801292	noncoding	0.394	/
Nitab4.5_0002012g0020.1	MSTRG.580	Nt01	89885780	89886024	=	coding	0.92576	coding	0.879	/
MSTRG.581.1	MSTRG.581	Nt01	89893944	89894132	u	noncoding	0.0736654	noncoding	0.178	LncRNA
Nitab4.5_0002012g0030.1	MSTRG.582	Nt01	89904136	89904462	=	coding	0.999964	coding	0.999	/
Nitab4.5_0002012g0040.1	MSTRG.583	Nt01	90053632	90053865	=	coding	0.845209	coding	0.958	/
Nitab4.5_0002012g0010.1	MSTRG.584	Nt01	90055635	90055802	=	coding	0.710706	coding	0.732	/
MSTRG.585.1	MSTRG.585	Nt01	90083955	90084221	u	noncoding	0.0177913	noncoding	0.089	LncRNA
MSTRG.586.1	MSTRG.586	Nt01	90271354	90272227	u	noncoding	0.148835	noncoding	0.059	LncRNA
MSTRG.587.1	MSTRG.587	Nt01	90639222	90639531	j	noncoding	0.186818	noncoding	0.333	/
Nitab4.5_0002430g0070.1	MSTRG.587	Nt01	90639308	90639531	=	coding	0.794867	coding	0.856	/
MSTRG.588.1	MSTRG.588	Nt01	90687351	90687698	j	coding	0.806953	coding	0.829	/
Nitab4.5_0002430g0050.1	MSTRG.588	Nt01	90687930	90688058	=	coding	0.763326	coding	0.757	/
MSTRG.589.1	MSTRG.589	Nt01	90760239	90760404	n	coding	0.996247	coding	0.825	/
MSTRG.589.2	MSTRG.589	Nt01	90760254	90760404	j	coding	0.997218	coding	0.944	/
MSTRG.589.3	MSTRG.589	Nt01	90760260	90760404	j	coding	1	coding	0.929	/
MSTRG.589.4	MSTRG.589	Nt01	90760260	90760404	j	coding	0.996384	coding	0.961	/
MSTRG.589.5	MSTRG.589	Nt01	90760272	90760404	j	coding	0.996738	coding	0.769	/
MSTRG.589.6	MSTRG.589	Nt01	90760287	90760404	j	coding	0.995982	coding	0.947	/
Nitab4.5_0002430g0040.1	MSTRG.589	Nt01	90760489	90760580	=	coding	0.999798	coding	0.938	/
MSTRG.589.8	MSTRG.589	Nt01	90762309	90763310	n	coding	0.987344	coding	0.889	/
MSTRG.590.1	MSTRG.590	Nt01	90877655	90878025	u	noncoding	0.0225453	noncoding	0.23	LncRNA
MSTRG.591.1	MSTRG.591	Nt01	90886994	90887465	u	noncoding	0.222328	noncoding	0.186	LncRNA
Nitab4.5_0002430g0010.1	MSTRG.592	Nt01	90898146	90898633	=	noncoding	0.198271	noncoding	0.197	/
MSTRG.592.2	MSTRG.592	Nt01	90898232	90898608	j	noncoding	0.0304159	noncoding	0.079	LncRNA
Nitab4.5_0002430g0030.1	MSTRG.593	Nt01	90902019	90902786	=	coding	0.9998	coding	0.862	/
Nitab4.5_0002430g0020.1	MSTRG.594	Nt01	90902862	90903230	=	coding	1	coding	0.984	/
MSTRG.595.1	MSTRG.595	Nt01	91193082	91193810	u	noncoding	0.0450618	noncoding	0.07	LncRNA
MSTRG.595.2	MSTRG.595	Nt01	91193082	91193810	u	noncoding	0.0406437	noncoding	0.085	LncRNA
MSTRG.595.3	MSTRG.595	Nt01	91193104	91193730	u	noncoding	0.126283	noncoding	0.081	LncRNA
MSTRG.596.1	MSTRG.596	Nt01	91195943	91196945	u	coding	0.999462	coding	0.69	/
MSTRG.596.2	MSTRG.596	Nt01	91198048	91198227	u	noncoding	0.0869173	noncoding	0.121	LncRNA
MSTRG.597.1	MSTRG.597	Nt01	91213068	91214190	u	noncoding	0.0704861	noncoding	0.204	LncRNA
MSTRG.598.1	MSTRG.598	Nt01	91422578	91422949	u	noncoding	0.00741512	noncoding	0.047	LncRNA
MSTRG.598.2	MSTRG.598	Nt01	91425048	91425276	u	noncoding	0.0144978	noncoding	0.047	LncRNA
MSTRG.598.3	MSTRG.598	Nt01	91426365	91426986	u	noncoding	0.0183425	noncoding	0.042	LncRNA
MSTRG.599.1	MSTRG.599	Nt01	91904221	91904475	u	noncoding	0.004199	noncoding	0.232	LncRNA
MSTRG.600.1	MSTRG.600	Nt01	91911843	91911916	u	noncoding	0.394501	coding	0.711	/
MSTRG.600.2	MSTRG.600	Nt01	91913187	91913675	u	noncoding	0.0357265	noncoding	0.253	/
Nitab4.5_0000834g0010.1	MSTRG.601	Nt01	91951233	91951287	=	coding	0.999997	coding	0.828	/
MSTRG.602.1	MSTRG.602	Nt01	92277102	92277594	j	coding	1	coding	0.999	/
MSTRG.602.2	MSTRG.602	Nt01	92277143	92277594	j	coding	1	coding	0.91	/
Nitab4.5_0000834g0020.1	MSTRG.602	Nt01	92279204	92279609	=	coding	1	coding	1	/
MSTRG.602.4	MSTRG.602	Nt01	92280521	92280852	j	coding	1	coding	0.95	/
MSTRG.603.1	MSTRG.603	Nt01	92471727	92471980	u	noncoding	0.0209987	noncoding	0.09	/
MSTRG.604.1	MSTRG.604	Nt01	93881158	93881681	m	coding	0.996463	coding	0.994	/
Nitab4.5_0002360g0010.1	MSTRG.604	Nt01	93881388	93881681	=	coding	1	coding	0.992	/
MSTRG.605.1	MSTRG.605	Nt01	94211105	94211635	u	noncoding	0.0543305	noncoding	0.14	LncRNA
MSTRG.606.1	MSTRG.606	Nt01	94212465	94212783	u	noncoding	0.0299888	noncoding	0.228	LncRNA
MSTRG.606.2	MSTRG.606	Nt01	94212516	94213761	u	noncoding	0.0245598	noncoding	0.133	LncRNA
MSTRG.607.1	MSTRG.607	Nt01	94221274	94221497	u	noncoding	0.0223867	noncoding	0.116	LncRNA
MSTRG.608.1	MSTRG.608	Nt01	94526301	94527260	u	noncoding	0.230598	noncoding	0.108	LncRNA
MSTRG.609.1	MSTRG.609	Nt01	94528804	94529778	u	noncoding	0.0122883	noncoding	0.374	LncRNA
Nitab4.5_0002397g0040.1	MSTRG.610	Nt01	94579843	94580042	=	coding	1	coding	0.979	/
MSTRG.610.2	MSTRG.610	Nt01	94580585	94580971	j	coding	0.999995	coding	0.946	/
MSTRG.611.1	MSTRG.611	Nt01	94805074	94806879	k	coding	1	coding	1	/
MSTRG.611.2	MSTRG.611	Nt01	94805237	94806879	k	coding	1	coding	1	/
MSTRG.611.3	MSTRG.611	Nt01	94805271	94806879	j	coding	1	coding	0.879	/
Nitab4.5_0007507g0010.1	MSTRG.611	Nt01	94805788	94806879	=	coding	1	coding	0.998	/
MSTRG.611.5	MSTRG.611	Nt01	94809958	94810190	j	noncoding	0.018366	noncoding	0.057	LncRNA
MSTRG.612.1	MSTRG.612	Nt01	95468813	95469033	u	noncoding	0.0134377	noncoding	0.119	LncRNA
MSTRG.613.1	MSTRG.613	Nt01	95528827	95529475	j	coding	1	coding	0.996	/
MSTRG.613.2	MSTRG.613	Nt01	95528828	95529475	k	coding	1	coding	0.998	/
Nitab4.5_0002868g0010.1	MSTRG.613	Nt01	95529149	95529475	=	coding	1	coding	0.998	/
MSTRG.614.1	MSTRG.614	Nt01	95781400	95781718	u	coding	0.991699	coding	0.592	/
Nitab4.5_0002808g0010.1	MSTRG.615	Nt01	96238037	96238552	=	coding	0.999983	coding	0.951	/
MSTRG.616.1	MSTRG.616	Nt01	96541924	96543765	u	noncoding	0.0763225	noncoding	0.047	LncRNA
MSTRG.616.2	MSTRG.616	Nt01	96542033	96542369	u	noncoding	0.0707241	noncoding	0.056	LncRNA
MSTRG.617.1	MSTRG.617	Nt01	96553953	96554453	u	noncoding	0.398883	coding	0.769	/
MSTRG.617.2	MSTRG.617	Nt01	96553953	96554453	u	noncoding	0.230027	noncoding	0.474	/
MSTRG.617.3	MSTRG.617	Nt01	96554096	96554453	u	coding	0.581941	coding	0.691	/
MSTRG.617.4	MSTRG.617	Nt01	96554096	96554453	u	noncoding	0.257404	coding	0.591	/
MSTRG.617.5	MSTRG.617	Nt01	96554096	96554453	u	noncoding	0.206509	noncoding	0.31	/
MSTRG.617.6	MSTRG.617	Nt01	96554096	96554453	u	noncoding	0.326659	noncoding	0.359	/
MSTRG.617.7	MSTRG.617	Nt01	96554096	96554453	u	noncoding	0.211729	noncoding	0.266	/
MSTRG.617.8	MSTRG.617	Nt01	96554096	96554453	u	noncoding	0.230495	noncoding	0.333	/
MSTRG.617.9	MSTRG.617	Nt01	96554096	96554453	u	noncoding	0.253492	coding	0.542	/
MSTRG.617.10	MSTRG.617	Nt01	96554104	96554453	u	noncoding	0.257957	noncoding	0.333	/
MSTRG.617.11	MSTRG.617	Nt01	96554104	96554453	u	noncoding	0.284466	noncoding	0.319	/
MSTRG.617.12	MSTRG.617	Nt01	96554104	96554453	u	noncoding	0.119291	noncoding	0.231	/
MSTRG.617.13	MSTRG.617	Nt01	96554111	96554453	u	noncoding	0.304299	noncoding	0.434	/
MSTRG.617.14	MSTRG.617	Nt01	96554111	96554453	u	noncoding	0.336359	noncoding	0.33	/
MSTRG.617.15	MSTRG.617	Nt01	96554111	96554453	u	noncoding	0.354801	coding	0.514	/
MSTRG.617.16	MSTRG.617	Nt01	96554111	96554453	u	noncoding	0.234348	coding	0.537	/
MSTRG.617.17	MSTRG.617	Nt01	96554111	96554453	u	noncoding	0.080376	noncoding	0.23	/
MSTRG.617.18	MSTRG.617	Nt01	96554111	96554453	u	noncoding	0.284466	noncoding	0.355	/
MSTRG.617.19	MSTRG.617	Nt01	96554111	96554453	u	noncoding	0.0888018	noncoding	0.417	/
MSTRG.617.20	MSTRG.617	Nt01	96554123	96554453	u	noncoding	0.232483	coding	0.533	/
MSTRG.617.21	MSTRG.617	Nt01	96554123	96554458	u	noncoding	0.191124	noncoding	0.301	/
MSTRG.617.22	MSTRG.617	Nt01	96554123	96554453	u	noncoding	0.284466	noncoding	0.329	/
MSTRG.617.23	MSTRG.617	Nt01	96554123	96554453	u	noncoding	0.041583	noncoding	0.154	/
MSTRG.617.24	MSTRG.617	Nt01	96554123	96554453	u	noncoding	0.439529	coding	0.528	/
MSTRG.617.25	MSTRG.617	Nt01	96554123	96554453	u	noncoding	0.304299	noncoding	0.494	/
MSTRG.617.26	MSTRG.617	Nt01	96554123	96554453	u	noncoding	0.230495	noncoding	0.336	/
MSTRG.618.1	MSTRG.618	Nt01	96560080	96561098	u	coding	0.995974	coding	0.798	/
MSTRG.619.1	MSTRG.619	Nt01	96596042	96597099	u	coding	0.998303	coding	0.891	/
MSTRG.620.1	MSTRG.620	Nt01	96955140	96955433	u	coding	0.999999	coding	0.981	/
MSTRG.621.1	MSTRG.621	Nt01	97003049	97005679	u	noncoding	0.0610724	noncoding	0.043	/
MSTRG.622.1	MSTRG.622	Nt01	97287142	97287369	j	coding	0.999709	coding	0.965	/
Nitab4.5_0003568g0040.1	MSTRG.622	Nt01	97287142	97287369	=	coding	0.942535	coding	0.908	/
MSTRG.622.3	MSTRG.622	Nt01	97287198	97287369	j	coding	0.67662	coding	0.554	/
MSTRG.623.1	MSTRG.623	Nt01	97294817	97295531	u	noncoding	0.00422678	noncoding	0.089	LncRNA
MSTRG.624.1	MSTRG.624	Nt01	97493563	97493670	j	coding	0.999726	coding	0.837	/
MSTRG.624.2	MSTRG.624	Nt01	97493563	97493670	j	coding	0.988017	coding	0.843	/
MSTRG.624.3	MSTRG.624	Nt01	97493563	97493670	j	coding	0.939252	coding	0.708	/
MSTRG.624.4	MSTRG.624	Nt01	97493563	97493670	j	coding	0.99906	coding	0.834	/
MSTRG.624.5	MSTRG.624	Nt01	97493563	97493670	j	coding	0.999999	coding	0.995	/
Nitab4.5_0003568g0010.1	MSTRG.624	Nt01	97493563	97493670	=	coding	0.999991	coding	0.994	/
MSTRG.625.1	MSTRG.625	Nt01	97561888	97562669	j	coding	1	coding	0.997	/
Nitab4.5_0003023g0010.1	MSTRG.625	Nt01	97562408	97562669	=	coding	1	coding	0.998	/
MSTRG.625.3	MSTRG.625	Nt01	97567973	97568216	j	coding	0.942305	coding	0.998	/
MSTRG.626.1	MSTRG.626	Nt01	97964094	97964194	u	noncoding	0.00729278	noncoding	0.291	LncRNA
MSTRG.627.1	MSTRG.627	Nt01	97974181	97974741	u	noncoding	0.143951	noncoding	0.386	LncRNA
MSTRG.628.1	MSTRG.628	Nt01	97975633	97975846	u	noncoding	0.0908967	noncoding	0.404	LncRNA
MSTRG.629.1	MSTRG.629	Nt01	98068660	98069054	u	noncoding	0.131844	noncoding	0.11	LncRNA
MSTRG.630.1	MSTRG.630	Nt01	98188570	98189502	j	coding	1	coding	0.997	/
Nitab4.5_0002203g0010.1	MSTRG.630	Nt01	98188783	98189483	=	coding	1	coding	0.998	/
MSTRG.631.1	MSTRG.631	Nt01	98210483	98211046	j	coding	0.98116	coding	0.912	/
Nitab4.5_0002203g0020.1	MSTRG.631	Nt01	98210924	98211046	=	coding	0.999987	coding	1	/
MSTRG.632.1	MSTRG.632	Nt01	98562372	98563128	u	noncoding	0.0454884	noncoding	0.099	LncRNA
Nitab4.5_0005370g0020.1	MSTRG.633	Nt01	99036068	99036320	=	coding	0.999948	coding	0.884	/
MSTRG.634.1	MSTRG.634	Nt01	99046753	99047099	u	noncoding	0.0609738	noncoding	0.05	LncRNA
MSTRG.635.1	MSTRG.635	Nt01	99050109	99051020	j	coding	1	coding	0.999	/
Nitab4.5_0005370g0010.1	MSTRG.635	Nt01	99050292	99051020	=	coding	1	coding	1	/
MSTRG.636.1	MSTRG.636	Nt01	99082337	99082540	u	noncoding	0.00779867	noncoding	0.098	LncRNA
MSTRG.637.1	MSTRG.637	Nt01	99145004	99145214	u	noncoding	0.133165	noncoding	0.396	LncRNA
MSTRG.638.1	MSTRG.638	Nt01	99201423	99201668	u	noncoding	0.0118893	noncoding	0.144	LncRNA
MSTRG.639.1	MSTRG.639	Nt01	99446596	99446806	j	coding	1	coding	1	/
Nitab4.5_0001321g0020.1	MSTRG.639	Nt01	99446596	99446806	=	coding	1	coding	1	/
MSTRG.640.1	MSTRG.640	Nt01	99564977	99565420	u	noncoding	0.0359101	noncoding	0.039	LncRNA
MSTRG.640.2	MSTRG.640	Nt01	99564977	99565420	u	noncoding	0.0290332	noncoding	0.034	LncRNA
MSTRG.641.1	MSTRG.641	Nt01	99718997	99719216	u	noncoding	0.00720167	noncoding	0.139	LncRNA
MSTRG.642.1	MSTRG.642	Nt01	99740417	99740686	u	noncoding	0.0037475	noncoding	0.256	LncRNA
MSTRG.643.1	MSTRG.643	Nt01	99744971	99745179	u	noncoding	0.0298529	noncoding	0.279	LncRNA
MSTRG.644.1	MSTRG.644	Nt01	99827719	99827960	j	coding	0.800385	noncoding	0.356	/
MSTRG.644.2	MSTRG.644	Nt01	99827725	99827960	o	noncoding	0.0242427	noncoding	0.039	LncRNA
MSTRG.644.3	MSTRG.644	Nt01	99827725	99827960	j	noncoding	0.0292739	noncoding	0.048	LncRNA
MSTRG.644.4	MSTRG.644	Nt01	99827741	99827960	j	noncoding	0.10437	noncoding	0.161	LncRNA
MSTRG.644.5	MSTRG.644	Nt01	99827758	99827960	j	coding	0.558292	noncoding	0.112	/
MSTRG.644.6	MSTRG.644	Nt01	99827776	99827960	j	coding	0.582522	noncoding	0.124	/
Nitab4.5_0006746g0010.1	MSTRG.644	Nt01	99830439	99830565	=	coding	0.994761	coding	0.755	/
MSTRG.645.1	MSTRG.645	Nt01	99833224	99833405	u	noncoding	0.189662	noncoding	0.128	LncRNA
MSTRG.645.2	MSTRG.645	Nt01	99833596	99833755	u	noncoding	0.0427553	noncoding	0.379	LncRNA
MSTRG.646.1	MSTRG.646	Nt01	99889477	99889539	u	noncoding	0.157937	noncoding	0.247	LncRNA
MSTRG.646.2	MSTRG.646	Nt01	99889481	99889539	u	noncoding	0.0696	noncoding	0.223	LncRNA
MSTRG.646.3	MSTRG.646	Nt01	99889486	99889586	u	noncoding	0.147021	noncoding	0.224	LncRNA
MSTRG.646.4	MSTRG.646	Nt01	99889486	99889586	u	noncoding	0.0752895	noncoding	0.076	LncRNA
MSTRG.646.5	MSTRG.646	Nt01	99889499	99889586	u	noncoding	0.0142423	noncoding	0.035	LncRNA
MSTRG.646.6	MSTRG.646	Nt01	99889544	99889586	u	noncoding	0.0757287	noncoding	0.039	LncRNA
MSTRG.647.1	MSTRG.647	Nt01	100018007	100018713	u	noncoding	0.242323	noncoding	0.31	LncRNA
MSTRG.648.1	MSTRG.648	Nt01	100037627	100038194	j	coding	1	coding	0.989	/
MSTRG.648.2	MSTRG.648	Nt01	100037742	100038194	j	coding	1	coding	0.995	/
MSTRG.648.3	MSTRG.648	Nt01	100037742	100038194	j	coding	0.997847	coding	0.986	/
MSTRG.648.4	MSTRG.648	Nt01	100037796	100038194	j	coding	0.997911	coding	0.985	/
MSTRG.648.5	MSTRG.648	Nt01	100037860	100038194	j	coding	0.997919	coding	0.995	/
Nitab4.5_0002799g0030.1	MSTRG.648	Nt01	100037892	100038143	=	coding	0.86902	coding	0.986	/
MSTRG.648.7	MSTRG.648	Nt01	100037893	100038194	n	noncoding	0.261189	coding	0.937	/
MSTRG.649.1	MSTRG.649	Nt01	100092443	100092761	j	coding	1	coding	0.999	/
MSTRG.649.2	MSTRG.649	Nt01	100092443	100092761	j	coding	0.993879	coding	0.964	/
MSTRG.649.3	MSTRG.649	Nt01	100092444	100092761	j	coding	0.979579	coding	0.838	/
MSTRG.649.4	MSTRG.649	Nt01	100092453	100092761	j	coding	0.931949	coding	0.955	/
MSTRG.649.5	MSTRG.649	Nt01	100092453	100092761	j	coding	0.940292	coding	0.985	/
Nitab4.5_0002799g0040.1	MSTRG.649	Nt01	100092471	100092761	=	coding	0.999997	coding	0.995	/
MSTRG.650.1	MSTRG.650	Nt01	100226769	100227180	u	noncoding	0.0197468	noncoding	0.09	LncRNA
MSTRG.651.1	MSTRG.651	Nt01	100809736	100809982	u	noncoding	0.0126685	noncoding	0.105	LncRNA
MSTRG.652.1	MSTRG.652	Nt01	100836340	100837124	u	noncoding	0.0432165	noncoding	0.147	LncRNA
MSTRG.653.1	MSTRG.653	Nt01	100844166	100844329	u	noncoding	0.315417	noncoding	0.079	LncRNA
MSTRG.653.2	MSTRG.653	Nt01	100844166	100844329	u	noncoding	0.0892097	noncoding	0.078	LncRNA
MSTRG.654.1	MSTRG.654	Nt01	100881528	100882892	m	coding	0.92728	noncoding	0.372	/
Nitab4.5_0001639g0020.1	MSTRG.654	Nt01	100881599	100881751	=	coding	0.972391	coding	0.614	/
MSTRG.655.1	MSTRG.655	Nt01	100905541	100906048	k	coding	0.999994	coding	0.969	/
MSTRG.655.2	MSTRG.655	Nt01	100905595	100906048	k	coding	0.999989	coding	0.951	/
Nitab4.5_0001639g0040.1	MSTRG.655	Nt01	100906195	100906290	=	coding	0.50767	coding	0.965	/
MSTRG.656.1	MSTRG.656	Nt01	100962374	100962457	u	noncoding	0.00773405	noncoding	0.081	LncRNA
MSTRG.657.1	MSTRG.657	Nt01	101060959	101063899	u	noncoding	0.119594	noncoding	0.154	LncRNA
MSTRG.658.1	MSTRG.658	Nt01	101076156	101076358	u	noncoding	0.0799009	noncoding	0.123	LncRNA
Nitab4.5_0001639g0050.1	MSTRG.659	Nt01	101079862	101080557	=	coding	0.999992	coding	0.999	/
Nitab4.5_0001639g0060.1	MSTRG.660	Nt01	101094225	101094446	=	coding	0.999996	coding	0.995	/
MSTRG.660.2	MSTRG.660	Nt01	101097735	101097931	j	coding	0.988161	coding	0.958	/
MSTRG.660.3	MSTRG.660	Nt01	101097735	101097931	j	coding	0.991765	coding	0.952	/
MSTRG.660.4	MSTRG.660	Nt01	101097735	101097952	j	coding	0.991563	coding	0.966	/
Nitab4.5_0001639g0090.1	MSTRG.661	Nt01	101102391	101103050	=	coding	1	coding	1	/
MSTRG.661.2	MSTRG.661	Nt01	101109886	101109957	j	noncoding	0.127716	coding	0.963	/
MSTRG.662.1	MSTRG.662	Nt01	101137020	101137160	j	coding	1	coding	1	/
Nitab4.5_0001639g0080.1	MSTRG.662	Nt01	101137071	101137160	=	coding	1	coding	0.997	/
MSTRG.662.3	MSTRG.662	Nt01	101143023	101143049	j	noncoding	0.0625027	coding	0.677	/
Nitab4.5_0001639g0110.1	MSTRG.663	Nt01	101140559	101140599	=	noncoding	0.228411	coding	0.586	/
MSTRG.664.1	MSTRG.664	Nt01	101148263	101148732	j	noncoding	0.0333467	noncoding	0.394	/
Nitab4.5_0001639g0100.1	MSTRG.664	Nt01	101148522	101148732	=	noncoding	0.185788	coding	0.724	/
MSTRG.665.1	MSTRG.665	Nt01	101152498	101152707	j	coding	0.53061	coding	0.706	/
Nitab4.5_0001639g0070.1	MSTRG.665	Nt01	101153332	101153336	=	noncoding	0.136534	coding	0.618	/
MSTRG.666.1	MSTRG.666	Nt01	101159661	101160734	u	noncoding	0.0477655	noncoding	0.277	/
MSTRG.666.2	MSTRG.666	Nt01	101159661	101159874	u	noncoding	0.119088	noncoding	0.423	/
MSTRG.667.1	MSTRG.667	Nt01	101210951	101211246	u	noncoding	0.0207185	noncoding	0.073	/
MSTRG.668.1	MSTRG.668	Nt01	101443503	101443815	k	noncoding	0.183526	coding	0.69	/
Nitab4.5_0002603g0030.1	MSTRG.668	Nt01	101444064	101444391	k	noncoding	0.1285	coding	0.659	/
Nitab4.5_0002603g0010.1	MSTRG.669	Nt01	101486985	101489597	=	coding	1	coding	0.991	/
MSTRG.670.1	MSTRG.670	Nt01	101490746	101491282	j	coding	1	coding	0.827	/
MSTRG.670.2	MSTRG.670	Nt01	101490746	101491282	k	coding	1	coding	1	/
MSTRG.670.3	MSTRG.670	Nt01	101490751	101491282	j	coding	1	coding	0.988	/
Nitab4.5_0002603g0020.1	MSTRG.670	Nt01	101491007	101491282	=	coding	1	coding	0.999	/
MSTRG.671.1	MSTRG.671	Nt01	102071718	102072752	u	noncoding	0.0187291	noncoding	0.065	LncRNA
MSTRG.672.1	MSTRG.672	Nt01	102507555	102508120	j	coding	0.933169	coding	0.804	/
Nitab4.5_0001501g0010.1	MSTRG.672	Nt01	102507856	102508057	=	noncoding	0.19706	coding	0.764	/
MSTRG.673.1	MSTRG.673	Nt01	102600179	102600374	k	coding	0.999029	coding	0.933	/
MSTRG.673.2	MSTRG.673	Nt01	102601032	102601473	k	coding	0.999345	coding	0.961	/
Nitab4.5_0001501g0030.1	MSTRG.673	Nt01	102603414	102603477	=	noncoding	0.227647	coding	0.832	/
MSTRG.674.1	MSTRG.674	Nt01	102607792	102608007	j	noncoding	0.167196	noncoding	0.113	/
MSTRG.674.2	MSTRG.674	Nt01	102607814	102608007	j	noncoding	0.248717	noncoding	0.124	/
MSTRG.674.3	MSTRG.674	Nt01	102607855	102608062	j	noncoding	0.0133192	noncoding	0.154	/
Nitab4.5_0001501g0020.1	MSTRG.674	Nt01	102607890	102608007	=	noncoding	0.125585	noncoding	0.103	/
Nitab4.5_0001501g0040.1	MSTRG.675	Nt01	102674697	102674924	=	coding	0.999943	coding	0.941	/
MSTRG.676.1	MSTRG.676	Nt01	102945989	102946459	u	noncoding	0.012709	noncoding	0.085	LncRNA
MSTRG.677.1	MSTRG.677	Nt01	103019798	103021498	p	noncoding	0.364382	noncoding	0.154	/
Nitab4.5_0007776g0020.1	MSTRG.678	Nt01	103036597	103036629	=	coding	1	coding	0.954	/
MSTRG.678.2	MSTRG.678	Nt01	103039277	103039345	o	noncoding	0.0215137	noncoding	0.273	/
MSTRG.678.3	MSTRG.678	Nt01	103048812	103048936	j	coding	1	coding	0.997	/
Nitab4.5_0007776g0010.1	MSTRG.678	Nt01	103051220	103051339	=	coding	1	coding	0.991	/
MSTRG.678.5	MSTRG.678	Nt01	103053897	103053973	n	coding	0.946704	coding	0.958	/
MSTRG.678.6	MSTRG.678	Nt01	103060056	103060146	j	coding	0.623568	coding	0.981	/
MSTRG.678.7	MSTRG.678	Nt01	103065547	103065603	j	coding	0.76514	coding	0.816	/
MSTRG.679.1	MSTRG.679	Nt01	103079789	103080440	k	noncoding	0.339511	coding	0.649	/
Nitab4.5_0007776g0030.1	MSTRG.679	Nt01	103080187	103080440	=	noncoding	0.321346	coding	0.796	/
MSTRG.680.1	MSTRG.680	Nt01	103233675	103234380	u	noncoding	0.20033	noncoding	0.253	LncRNA
MSTRG.680.2	MSTRG.680	Nt01	103233676	103234380	u	noncoding	0.0573971	noncoding	0.089	LncRNA
MSTRG.681.1	MSTRG.681	Nt01	103256985	103257552	u	noncoding	0.0240733	noncoding	0.033	LncRNA
MSTRG.682.1	MSTRG.682	Nt01	103267889	103268111	u	noncoding	0.0143501	noncoding	0.063	LncRNA
MSTRG.682.2	MSTRG.682	Nt01	103267973	103268891	u	noncoding	0.024706	noncoding	0.029	LncRNA
MSTRG.683.1	MSTRG.683	Nt01	103285150	103285883	u	noncoding	0.016772	noncoding	0.086	LncRNA
MSTRG.684.1	MSTRG.684	Nt01	103294820	103294847	u	noncoding	1.27528e-05	noncoding	0.172	LncRNA
MSTRG.685.1	MSTRG.685	Nt01	103297494	103298142	u	noncoding	0.0336583	noncoding	0.08	LncRNA
MSTRG.686.1	MSTRG.686	Nt01	103393592	103393843	u	noncoding	0.0105196	noncoding	0.057	LncRNA
MSTRG.686.2	MSTRG.686	Nt01	103399800	103399868	u	noncoding	0.011626	noncoding	0.052	LncRNA
MSTRG.686.3	MSTRG.686	Nt01	103413790	103415071	u	coding	0.939801	coding	0.664	/
MSTRG.686.4	MSTRG.686	Nt01	103417800	103417866	u	noncoding	0.0120548	noncoding	0.034	LncRNA
MSTRG.686.5	MSTRG.686	Nt01	103418498	103418643	u	noncoding	0.0129471	noncoding	0.041	LncRNA
MSTRG.687.1	MSTRG.687	Nt01	103448224	103449097	u	noncoding	0.0213577	noncoding	0.03	LncRNA
MSTRG.688.1	MSTRG.688	Nt01	103923319	103923577	u	noncoding	0.0139288	noncoding	0.155	LncRNA
Nitab4.5_0003437g0010.1	MSTRG.689	Nt01	103925036	103925088	=	coding	0.999519	coding	0.952	/
MSTRG.689.2	MSTRG.689	Nt01	103925265	103925396	m	coding	0.611239	noncoding	0.299	/
MSTRG.689.3	MSTRG.689	Nt01	103925267	103925396	j	coding	0.96961	coding	0.811	/
MSTRG.690.1	MSTRG.690	Nt01	103971905	103972142	u	noncoding	0.0155111	noncoding	0.018	LncRNA
MSTRG.690.2	MSTRG.690	Nt01	103971905	103972142	u	noncoding	0.0186741	noncoding	0.028	LncRNA
MSTRG.691.1	MSTRG.691	Nt01	104089747	104090017	j	coding	0.677615	coding	0.902	/
MSTRG.691.2	MSTRG.691	Nt01	104089836	104090017	j	coding	0.992855	coding	0.999	/
Nitab4.5_0003437g0020.1	MSTRG.691	Nt01	104089836	104090017	=	coding	1	coding	0.999	/
MSTRG.691.4	MSTRG.691	Nt01	104089847	104090017	j	coding	1	coding	0.998	/
MSTRG.691.5	MSTRG.691	Nt01	104089860	104090017	j	coding	0.70007	coding	0.875	/
MSTRG.692.1	MSTRG.692	Nt01	104382535	104382674	u	noncoding	0.0221335	noncoding	0.206	LncRNA
MSTRG.693.1	MSTRG.693	Nt01	104475723	104475872	u	noncoding	0.00839968	noncoding	0.042	LncRNA
MSTRG.693.2	MSTRG.693	Nt01	104475994	104476153	u	noncoding	0.0116705	noncoding	0.061	LncRNA
MSTRG.694.1	MSTRG.694	Nt01	104476122	104476218	u	noncoding	0.124784	noncoding	0.166	LncRNA
MSTRG.695.1	MSTRG.695	Nt01	104480755	104482544	k	coding	1	coding	0.978	/
MSTRG.695.2	MSTRG.695	Nt01	104480755	104482544	k	coding	1	coding	0.981	/
Nitab4.5_0002110g0010.1	MSTRG.695	Nt01	104481208	104482544	=	coding	1	coding	0.999	/
MSTRG.696.1	MSTRG.696	Nt01	105849659	105849905	u	noncoding	0.0144949	noncoding	0.243	/
MSTRG.697.1	MSTRG.697	Nt01	106434223	106435296	m	coding	0.97924	coding	0.526	/
MSTRG.697.2	MSTRG.697	Nt01	106434235	106435072	j	coding	0.783894	coding	0.552	/
Nitab4.5_0002080g0050.1	MSTRG.697	Nt01	106434752	106435072	=	coding	0.999964	coding	0.961	/
MSTRG.698.1	MSTRG.698	Nt01	106443623	106443827	j	coding	1	coding	0.988	/
MSTRG.698.2	MSTRG.698	Nt01	106443678	106443827	j	coding	1	coding	0.985	/
Nitab4.5_0002080g0060.1	MSTRG.698	Nt01	106443758	106443827	=	coding	1	coding	0.989	/
MSTRG.699.1	MSTRG.699	Nt01	106449751	106450098	j	coding	0.998734	coding	0.959	/
Nitab4.5_0002080g0030.1	MSTRG.699	Nt01	106449863	106450098	=	coding	0.998197	coding	0.975	/
Nitab4.5_0002080g0070.1	MSTRG.700	Nt01	106454089	106454160	=	coding	0.784726	coding	0.727	/
MSTRG.701.1	MSTRG.701	Nt01	106702749	106703535	u	noncoding	0.018444	noncoding	0.08	LncRNA
MSTRG.702.1	MSTRG.702	Nt01	106764853	106764927	u	noncoding	0.0067805	noncoding	0.017	LncRNA
MSTRG.703.1	MSTRG.703	Nt01	106874456	106874887	j	coding	0.999142	coding	0.988	/
Nitab4.5_0000735g0020.1	MSTRG.703	Nt01	106874464	106874887	=	coding	0.934718	coding	0.964	/
Nitab4.5_0000735g0010.1	MSTRG.703	Nt01	106883017	106883029	=	coding	0.924217	coding	0.657	/
MSTRG.704.1	MSTRG.704	Nt01	107366367	107367708	u	noncoding	0.0115224	noncoding	0.047	LncRNA
MSTRG.704.2	MSTRG.704	Nt01	107366578	107367226	u	noncoding	0.0119259	noncoding	0.059	LncRNA
MSTRG.705.1	MSTRG.705	Nt01	107376212	107376443	o	noncoding	0.0107512	noncoding	0.055	LncRNA
MSTRG.705.2	MSTRG.705	Nt01	107382073	107382468	o	noncoding	0.168328	noncoding	0.053	LncRNA
Nitab4.5_0000735g0060.1	MSTRG.705	Nt01	107386766	107386918	=	noncoding	0.0694871	noncoding	0.019	/
MSTRG.705.4	MSTRG.705	Nt01	107391705	107391802	o	noncoding	0.00418221	noncoding	0.029	LncRNA
Nitab4.5_0000735g0040.1	MSTRG.706	Nt01	107386048	107386807	=	coding	1	coding	0.915	/
MSTRG.707.1	MSTRG.707	Nt01	107465417	107465644	j	noncoding	0.416436	coding	0.813	/
Nitab4.5_0000735g0070.1	MSTRG.707	Nt01	107465558	107465644	=	coding	0.999175	coding	0.749	/
MSTRG.707.3	MSTRG.707	Nt01	107467472	107467521	o	coding	0.572268	noncoding	0.158	/
MSTRG.707.4	MSTRG.707	Nt01	107469315	107469345	j	noncoding	1.52435e-05	noncoding	0.079	LncRNA
Nitab4.5_0000781g0010.1	MSTRG.708	Nt01	107870820	107870979	=	coding	0.999612	coding	0.997	/
MSTRG.709.1	MSTRG.709	Nt01	107958721	107959214	u	noncoding	0.00322371	noncoding	0.04	LncRNA
MSTRG.710.1	MSTRG.710	Nt01	107980230	107980683	u	noncoding	0.0155561	noncoding	0.086	LncRNA
MSTRG.711.1	MSTRG.711	Nt01	108178264	108178528	j	coding	0.907006	coding	0.962	/
Nitab4.5_0000781g0040.1	MSTRG.711	Nt01	108178364	108178528	=	coding	1	coding	0.992	/
MSTRG.712.1	MSTRG.712	Nt01	108256414	108256863	n	coding	0.999999	coding	0.991	/
Nitab4.5_0000781g0050.1	MSTRG.712	Nt01	108256681	108256863	=	noncoding	0.0941546	coding	0.673	/
Nitab4.5_0000781g0060.1	MSTRG.712	Nt01	108273112	108273210	=	coding	0.884932	coding	0.973	/
MSTRG.713.1	MSTRG.713	Nt01	108342349	108342613	u	noncoding	0.0642523	noncoding	0.296	LncRNA
Nitab4.5_0000781g0070.1	MSTRG.714	Nt01	108430112	108430135	=	coding	0.999999	coding	0.862	/
MSTRG.715.1	MSTRG.715	Nt01	108446297	108446799	u	noncoding	0.0228113	noncoding	0.12	LncRNA
MSTRG.716.1	MSTRG.716	Nt01	108667762	108668392	u	noncoding	0.0288115	noncoding	0.085	LncRNA
MSTRG.717.1	MSTRG.717	Nt01	109229998	109230312	u	noncoding	0.0169644	noncoding	0.117	LncRNA
Nitab4.5_0000293g0120.1	MSTRG.718	Nt01	110279047	110279284	=	coding	0.99881	coding	0.948	/
MSTRG.718.2	MSTRG.718	Nt01	110279065	110279284	j	noncoding	0.0738453	coding	0.886	/
MSTRG.718.3	MSTRG.718	Nt01	110279065	110279284	j	noncoding	0.0867686	coding	0.899	/
MSTRG.718.4	MSTRG.718	Nt01	110279065	110279284	j	noncoding	0.109791	coding	0.874	/
MSTRG.719.1	MSTRG.719	Nt01	110296282	110297567	m	coding	0.994104	coding	0.736	/
Nitab4.5_0000293g0110.1	MSTRG.719	Nt01	110296491	110297147	=	coding	1	coding	0.952	/
MSTRG.720.1	MSTRG.720	Nt01	110300779	110301152	j	noncoding	0.0466426	noncoding	0.414	/
MSTRG.720.2	MSTRG.720	Nt01	110300876	110301152	j	noncoding	0.1175	coding	0.701	/
Nitab4.5_0000293g0100.1	MSTRG.720	Nt01	110301089	110301152	=	noncoding	0.314567	coding	0.786	/
Nitab4.5_0000293g0090.1	MSTRG.721	Nt01	110328288	110328791	=	noncoding	0.261502	coding	0.529	/
MSTRG.722.1	MSTRG.722	Nt01	110482020	110482181	u	noncoding	0.0278757	noncoding	0.078	LncRNA
MSTRG.723.1	MSTRG.723	Nt01	110528117	110528543	u	noncoding	0.0191356	noncoding	0.165	LncRNA
MSTRG.724.1	MSTRG.724	Nt01	110614642	110615457	u	noncoding	0.0129009	noncoding	0.09	LncRNA
MSTRG.725.1	MSTRG.725	Nt01	110645750	110646655	u	noncoding	0.0129556	noncoding	0.085	LncRNA
MSTRG.726.1	MSTRG.726	Nt01	110828827	110829090	u	noncoding	0.0160965	noncoding	0.094	LncRNA
MSTRG.726.2	MSTRG.726	Nt01	110828857	110829090	u	noncoding	0.0163901	noncoding	0.016	LncRNA
MSTRG.726.3	MSTRG.726	Nt01	110828895	110829090	u	noncoding	0.099859	noncoding	0.148	LncRNA
MSTRG.727.1	MSTRG.727	Nt01	110969640	110969840	n	noncoding	0.0137397	noncoding	0.047	/
MSTRG.727.2	MSTRG.727	Nt01	110969657	110969840	n	noncoding	0.465529	noncoding	0.045	/
Nitab4.5_0000293g0060.1	MSTRG.727	Nt01	110969898	110969957	=	coding	0.922108	coding	0.735	/
MSTRG.728.1	MSTRG.728	Nt01	111018009	111018898	u	noncoding	0.0204942	noncoding	0.16	LncRNA
MSTRG.728.2	MSTRG.728	Nt01	111018256	111018898	u	noncoding	0.0356549	noncoding	0.184	LncRNA
MSTRG.729.1	MSTRG.729	Nt01	111032235	111032531	u	noncoding	0.016607	noncoding	0.065	LncRNA
MSTRG.729.2	MSTRG.729	Nt01	111032318	111032544	u	noncoding	0.0255084	noncoding	0.054	LncRNA
MSTRG.730.1	MSTRG.730	Nt01	111046926	111046968	u	noncoding	0.047081	noncoding	0.047	LncRNA
MSTRG.731.1	MSTRG.731	Nt01	111084118	111085012	u	noncoding	0.137699	noncoding	0.28	LncRNA
MSTRG.732.1	MSTRG.732	Nt01	111280033	111280425	u	noncoding	0.0511415	noncoding	0.076	LncRNA
MSTRG.732.2	MSTRG.732	Nt01	111280052	111280329	u	noncoding	0.0471384	noncoding	0.159	LncRNA
MSTRG.733.1	MSTRG.733	Nt01	111328165	111328636	u	noncoding	0.255026	noncoding	0.226	/
Nitab4.5_0000293g0010.1	MSTRG.734	Nt01	111409224	111409343	=	coding	1	coding	0.989	/
Nitab4.5_0000293g0030.1	MSTRG.735	Nt01	111433022	111433565	=	coding	1	coding	1	/
MSTRG.736.1	MSTRG.736	Nt01	111437931	111438667	j	coding	0.999988	coding	0.987	/
Nitab4.5_0000293g0040.1	MSTRG.736	Nt01	111438004	111438667	=	coding	0.999983	coding	0.994	/
MSTRG.737.1	MSTRG.737	Nt01	111858392	111858628	u	noncoding	0.0440703	noncoding	0.162	LncRNA
MSTRG.738.1	MSTRG.738	Nt01	111865073	111865395	u	noncoding	0.0287991	noncoding	0.12	LncRNA
MSTRG.739.1	MSTRG.739	Nt01	111877756	111878069	j	coding	0.999995	coding	0.895	/
MSTRG.739.2	MSTRG.739	Nt01	111877811	111878255	m	coding	0.999999	coding	0.862	/
MSTRG.739.3	MSTRG.739	Nt01	111877893	111878069	j	coding	0.848036	coding	0.886	/
Nitab4.5_0002811g0010.1	MSTRG.739	Nt01	111877893	111878069	=	coding	0.999988	coding	0.885	/
MSTRG.740.1	MSTRG.740	Nt01	111881659	111882091	j	noncoding	0.489814	noncoding	0.379	/
Nitab4.5_0002811g0020.1	MSTRG.740	Nt01	111881924	111882091	=	noncoding	0.308384	coding	0.879	/
Nitab4.5_0002811g0030.1	MSTRG.741	Nt01	111989748	111989982	=	coding	1	coding	0.98	/
Nitab4.5_0002811g0060.1	MSTRG.742	Nt01	112009134	112009169	=	noncoding	0.457977	coding	0.782	/
MSTRG.742.2	MSTRG.742	Nt01	112009399	112009658	j	coding	0.827661	coding	0.893	/
MSTRG.743.1	MSTRG.743	Nt01	112047803	112048852	k	coding	1	coding	0.979	/
Nitab4.5_0002811g0050.1	MSTRG.743	Nt01	112048025	112048852	=	coding	1	coding	0.989	/
MSTRG.744.1	MSTRG.744	Nt01	112529347	112529641	u	noncoding	0.289593	noncoding	0.446	LncRNA
MSTRG.745.1	MSTRG.745	Nt01	112769843	112769890	u	noncoding	0.0413171	noncoding	0.189	LncRNA
MSTRG.746.1	MSTRG.746	Nt01	112855142	112855991	k	coding	0.993796	coding	0.831	/
Nitab4.5_0000690g0010.1	MSTRG.746	Nt01	112855489	112855991	=	noncoding	0.147278	coding	0.747	/
MSTRG.747.1	MSTRG.747	Nt01	112923737	112924720	u	noncoding	0.0152591	noncoding	0.073	LncRNA
Nitab4.5_0000690g0020.1	MSTRG.748	Nt01	113133460	113134137	=	coding	1	coding	0.945	/
MSTRG.749.1	MSTRG.749	Nt01	113233484	113233739	j	coding	0.698464	coding	0.65	/
MSTRG.749.2	MSTRG.749	Nt01	113233484	113233582	j	coding	0.745616	coding	0.719	/
MSTRG.749.3	MSTRG.749	Nt01	113233502	113233573	j	coding	0.771956	coding	0.724	/
Nitab4.5_0000690g0030.1	MSTRG.749	Nt01	113233541	113233558	=	coding	0.835342	coding	0.859	/
MSTRG.750.1	MSTRG.750	Nt01	113355063	113355911	j	coding	1	coding	0.987	/
MSTRG.750.2	MSTRG.750	Nt01	113355192	113355911	j	coding	1	coding	0.982	/
MSTRG.750.3	MSTRG.750	Nt01	113355206	113355911	j	coding	1	coding	0.981	/
MSTRG.750.4	MSTRG.750	Nt01	113355223	113355911	j	coding	1	coding	0.982	/
MSTRG.750.5	MSTRG.750	Nt01	113355235	113355911	j	coding	1	coding	0.983	/
MSTRG.750.6	MSTRG.750	Nt01	113355235	113355911	j	coding	1	coding	0.984	/
MSTRG.750.7	MSTRG.750	Nt01	113355236	113355911	j	coding	1	coding	0.984	/
MSTRG.750.8	MSTRG.750	Nt01	113355236	113355911	j	coding	1	coding	0.983	/
Nitab4.5_0000690g0050.1	MSTRG.750	Nt01	113355757	113355911	=	coding	1	coding	0.99	/
MSTRG.751.1	MSTRG.751	Nt01	113526493	113526627	k	coding	1	coding	1	/
MSTRG.751.2	MSTRG.751	Nt01	113526497	113526627	j	coding	1	coding	0.989	/
MSTRG.751.3	MSTRG.751	Nt01	113526525	113526627	k	coding	1	coding	0.996	/
MSTRG.751.4	MSTRG.751	Nt01	113526525	113526627	k	coding	1	coding	1	/
MSTRG.751.5	MSTRG.751	Nt01	113526618	113526754	k	coding	1	coding	0.999	/
Nitab4.5_0000690g0060.1	MSTRG.751	Nt01	113528102	113528866	=	coding	1	coding	0.999	/
MSTRG.752.1	MSTRG.752	Nt01	113780794	113781237	u	noncoding	0.111375	noncoding	0.121	/
MSTRG.752.2	MSTRG.752	Nt01	113782073	113782454	u	noncoding	0.270841	noncoding	0.064	LncRNA
MSTRG.752.3	MSTRG.752	Nt01	113782081	113782670	u	noncoding	0.188283	noncoding	0.061	LncRNA
Nitab4.5_0001380g0040.1	MSTRG.753	Nt01	113788602	113788812	=	coding	1	coding	0.992	/
MSTRG.753.2	MSTRG.753	Nt01	113793478	113793896	j	coding	0.999726	coding	0.86	/
MSTRG.753.3	MSTRG.753	Nt01	113793567	113794092	n	coding	0.999271	coding	0.975	/
Nitab4.5_0001380g0050.1	MSTRG.753	Nt01	113795167	113795486	=	coding	0.984494	coding	0.862	/
MSTRG.754.1	MSTRG.754	Nt01	113800816	113801641	u	noncoding	0.0392806	noncoding	0.242	LncRNA
MSTRG.755.1	MSTRG.755	Nt01	113810296	113811073	u	noncoding	0.0258242	noncoding	0.275	LncRNA
MSTRG.756.1	MSTRG.756	Nt01	114098308	114098408	o	noncoding	0.135918	coding	0.893	/
Nitab4.5_0001380g0020.1	MSTRG.756	Nt01	114123705	114123732	=	coding	1	coding	0.973	/
MSTRG.757.1	MSTRG.757	Nt01	114237097	114237307	u	noncoding	0.0142628	noncoding	0.183	LncRNA
MSTRG.758.1	MSTRG.758	Nt01	114312856	114313280	u	noncoding	0.0169247	noncoding	0.13	LncRNA
MSTRG.759.1	MSTRG.759	Nt01	114313560	114313881	u	noncoding	0.0207956	noncoding	0.153	LncRNA
MSTRG.760.1	MSTRG.760	Nt01	114314798	114315130	u	noncoding	0.164854	noncoding	0.101	LncRNA
MSTRG.761.1	MSTRG.761	Nt01	114502219	114502849	u	noncoding	0.00759164	noncoding	0.033	LncRNA
MSTRG.762.1	MSTRG.762	Nt01	114619632	114619704	k	coding	1	coding	0.995	/
Nitab4.5_0001123g0070.1	MSTRG.762	Nt01	114619632	114619704	=	coding	0.766395	coding	0.656	/
MSTRG.762.3	MSTRG.762	Nt01	114623382	114623782	j	noncoding	0.0618573	noncoding	0.179	/
MSTRG.762.4	MSTRG.762	Nt01	114647923	114648698	j	coding	0.999531	coding	0.788	/
Nitab4.5_0001123g0060.1	MSTRG.762	Nt01	114648064	114648698	=	coding	1	coding	0.993	/
MSTRG.763.1	MSTRG.763	Nt01	114623382	114623580	x	noncoding	0.0205268	noncoding	0.057	LncRNA
MSTRG.764.1	MSTRG.764	Nt01	114803735	114804725	u	noncoding	0.0294075	noncoding	0.248	LncRNA
MSTRG.765.1	MSTRG.765	Nt01	114973755	114974811	u	noncoding	0.0429243	noncoding	0.07	LncRNA
MSTRG.766.1	MSTRG.766	Nt01	115272270	115272375	j	coding	0.999994	coding	0.921	/
Nitab4.5_0002638g0020.1	MSTRG.766	Nt01	115272270	115272375	=	coding	0.999992	coding	0.91	/
MSTRG.767.1	MSTRG.767	Nt01	115349236	115350178	u	noncoding	0.0115916	noncoding	0.186	LncRNA
MSTRG.767.2	MSTRG.767	Nt01	115349236	115349332	u	noncoding	0.0167388	noncoding	0.057	LncRNA
MSTRG.768.1	MSTRG.768	Nt01	115354395	115354607	u	noncoding	0.00578805	noncoding	0.186	LncRNA
MSTRG.769.1	MSTRG.769	Nt01	115361845	115362716	u	noncoding	0.0058387	noncoding	0.343	LncRNA
MSTRG.770.1	MSTRG.770	Nt01	115450090	115450358	u	noncoding	0.0137712	noncoding	0.407	LncRNA
MSTRG.771.1	MSTRG.771	Nt01	115930287	115930726	u	noncoding	0.0109162	noncoding	0.04	LncRNA
MSTRG.772.1	MSTRG.772	Nt01	116052319	116052583	u	noncoding	0.00512759	noncoding	0.484	/
MSTRG.773.1	MSTRG.773	Nt01	116388403	116388806	u	noncoding	0.0152741	noncoding	0.02	LncRNA
MSTRG.774.1	MSTRG.774	Nt01	116406038	116408531	u	noncoding	0.0168674	noncoding	0.046	LncRNA
MSTRG.774.2	MSTRG.774	Nt01	116406047	116406181	u	noncoding	0.0135574	noncoding	0.057	LncRNA
MSTRG.775.1	MSTRG.775	Nt01	116420180	116420519	u	noncoding	0.00633729	noncoding	0.051	LncRNA
MSTRG.776.1	MSTRG.776	Nt01	116430886	116431684	u	noncoding	0.0703403	noncoding	0.312	LncRNA
MSTRG.777.1	MSTRG.777	Nt01	116772729	116772844	u	noncoding	0.0264669	noncoding	0.365	/
MSTRG.778.1	MSTRG.778	Nt01	116814465	116816218	m	coding	1	coding	0.926	/
Nitab4.5_0000768g0030.1	MSTRG.778	Nt01	116814595	116815165	=	coding	1	coding	0.938	/
MSTRG.779.1	MSTRG.779	Nt01	116843688	116844757	u	noncoding	0.0125511	noncoding	0.093	LncRNA
MSTRG.780.1	MSTRG.780	Nt01	116876902	116877160	u	noncoding	0.0197562	noncoding	0.13	LncRNA
MSTRG.781.1	MSTRG.781	Nt01	116921084	116921303	p	noncoding	0.0757386	noncoding	0.271	LncRNA
MSTRG.782.1	MSTRG.782	Nt01	116992638	116992678	u	noncoding	0.00718517	noncoding	0.161	LncRNA
MSTRG.783.1	MSTRG.783	Nt01	117016590	117017057	u	noncoding	0.0188717	noncoding	0.119	LncRNA
MSTRG.783.2	MSTRG.783	Nt01	117016590	117017057	u	noncoding	0.0186004	noncoding	0.054	LncRNA
MSTRG.783.3	MSTRG.783	Nt01	117016600	117017057	u	noncoding	0.0253433	noncoding	0.038	LncRNA
MSTRG.783.4	MSTRG.783	Nt01	117016604	117017057	u	noncoding	0.0194476	noncoding	0.141	LncRNA
Nitab4.5_0000768g0010.1	MSTRG.784	Nt01	117093892	117093922	=	coding	0.999798	coding	0.92	/
MSTRG.784.2	MSTRG.784	Nt01	117130242	117130602	j	coding	0.999365	coding	0.897	/
Nitab4.5_0001007g0010.1	MSTRG.785	Nt01	117766423	117766830	=	coding	1	coding	0.995	/
MSTRG.786.1	MSTRG.786	Nt01	117933954	117934383	u	noncoding	0.0539616	noncoding	0.171	LncRNA
MSTRG.787.1	MSTRG.787	Nt01	117941845	117942607	u	noncoding	0.0690422	noncoding	0.057	LncRNA
MSTRG.787.2	MSTRG.787	Nt01	117941845	117942607	u	noncoding	0.0218054	noncoding	0.048	LncRNA
MSTRG.788.1	MSTRG.788	Nt01	118112806	118113092	j	coding	0.793984	coding	0.574	/
MSTRG.788.2	MSTRG.788	Nt01	118112806	118113092	n	coding	0.925477	noncoding	0.192	/
Nitab4.5_0001007g0090.1	MSTRG.788	Nt01	118112844	118113047	=	coding	0.637272	coding	0.617	/
Nitab4.5_0001007g0070.1	MSTRG.788	Nt01	118114504	118114893	=	coding	0.98661	coding	0.634	/
Nitab4.5_0001007g0050.1	MSTRG.789	Nt01	118120026	118120760	=	coding	0.999961	coding	0.688	/
MSTRG.790.1	MSTRG.790	Nt01	118123518	118123684	u	noncoding	0.0552756	noncoding	0.145	LncRNA
MSTRG.791.1	MSTRG.791	Nt01	118143820	118144483	u	noncoding	0.00380563	noncoding	0.064	LncRNA
MSTRG.792.1	MSTRG.792	Nt01	118165718	118166599	u	noncoding	0.0120912	noncoding	0.118	LncRNA
MSTRG.793.1	MSTRG.793	Nt01	118240473	118241293	u	noncoding	0.0425079	noncoding	0.089	LncRNA
Nitab4.5_0005936g0010.1	MSTRG.794	Nt01	118526087	118526640	=	coding	1	coding	0.999	/
MSTRG.794.2	MSTRG.794	Nt01	118529021	118529181	j	noncoding	0.274991	coding	0.992	/
Nitab4.5_0005936g0020.1	MSTRG.795	Nt01	118541216	118541512	=	coding	0.996573	coding	0.784	/
MSTRG.796.1	MSTRG.796	Nt01	119044120	119044410	o	noncoding	0.2717	noncoding	0.175	/
MSTRG.796.2	MSTRG.796	Nt01	119044185	119044410	o	noncoding	0.110568	noncoding	0.173	/
Nitab4.5_0003219g0020.1	MSTRG.796	Nt01	119044259	119044429	=	coding	0.552475	coding	0.598	/
MSTRG.797.1	MSTRG.797	Nt01	119081150	119082179	u	noncoding	0.0284253	noncoding	0.112	LncRNA
MSTRG.798.1	MSTRG.798	Nt01	119092584	119093815	u	noncoding	0.0324591	noncoding	0.103	LncRNA
MSTRG.799.1	MSTRG.799	Nt01	119097824	119098485	u	noncoding	0.0422749	noncoding	0.117	LncRNA
MSTRG.799.2	MSTRG.799	Nt01	119097832	119098485	u	noncoding	0.0422749	noncoding	0.123	LncRNA
MSTRG.800.1	MSTRG.800	Nt01	119271951	119273189	m	coding	0.999923	coding	0.921	/
Nitab4.5_0003219g0010.1	MSTRG.800	Nt01	119272068	119272447	=	coding	0.999645	coding	0.948	/
MSTRG.801.1	MSTRG.801	Nt01	119363601	119363683	u	noncoding	0.0050838	noncoding	0.09	LncRNA
MSTRG.801.2	MSTRG.801	Nt01	119363604	119364163	u	noncoding	0.0205152	noncoding	0.05	LncRNA
MSTRG.802.1	MSTRG.802	Nt01	119408835	119409124	j	coding	1	coding	0.993	/
MSTRG.802.2	MSTRG.802	Nt01	119408835	119409124	j	coding	1	coding	0.992	/
MSTRG.802.3	MSTRG.802	Nt01	119408859	119409124	j	coding	1	coding	0.988	/
MSTRG.802.4	MSTRG.802	Nt01	119408872	119409124	j	coding	1	coding	0.997	/
MSTRG.802.5	MSTRG.802	Nt01	119419089	119419092	j	coding	1	coding	0.991	/
Nitab4.5_0003348g0010.1	MSTRG.802	Nt01	119419089	119419092	=	coding	1	coding	0.986	/
MSTRG.803.1	MSTRG.803	Nt01	119426976	119427216	j	coding	0.999997	coding	0.999	/
MSTRG.803.2	MSTRG.803	Nt01	119426976	119427216	j	coding	0.999997	coding	0.998	/
MSTRG.803.3	MSTRG.803	Nt01	119426976	119427216	j	coding	0.774345	coding	0.923	/
MSTRG.803.4	MSTRG.803	Nt01	119426976	119427216	j	coding	0.838357	coding	0.892	/
MSTRG.803.5	MSTRG.803	Nt01	119426995	119427216	j	coding	0.84544	coding	0.949	/
MSTRG.803.6	MSTRG.803	Nt01	119426995	119427216	j	coding	0.99998	coding	0.993	/
MSTRG.803.7	MSTRG.803	Nt01	119427005	119427216	j	coding	0.999996	coding	0.997	/
MSTRG.803.8	MSTRG.803	Nt01	119427026	119427216	j	coding	0.999848	coding	0.99	/
Nitab4.5_0003348g0040.1	MSTRG.803	Nt01	119427121	119427216	=	coding	0.663091	coding	0.997	/
MSTRG.804.1	MSTRG.804	Nt01	119431104	119431367	k	coding	0.908924	coding	0.948	/
Nitab4.5_0003348g0050.1	MSTRG.804	Nt01	119431104	119431367	=	coding	0.937632	coding	0.944	/
MSTRG.804.3	MSTRG.804	Nt01	119431137	119431367	j	coding	0.845207	coding	0.958	/
MSTRG.804.4	MSTRG.804	Nt01	119431319	119431367	j	noncoding	0.0867553	coding	0.898	/
MSTRG.805.1	MSTRG.805	Nt01	119474213	119474670	k	coding	1	coding	1	/
MSTRG.805.2	MSTRG.805	Nt01	119474233	119474670	k	coding	1	coding	1	/
Nitab4.5_0003348g0020.1	MSTRG.805	Nt01	119474307	119474670	=	coding	0.961254	coding	0.999	/
Nitab4.5_0003348g0030.1	MSTRG.805	Nt01	119490259	119490336	=	noncoding	0.448628	coding	0.921	/
MSTRG.806.1	MSTRG.806	Nt01	119527814	119528840	u	noncoding	0.0130359	noncoding	0.091	LncRNA
MSTRG.807.1	MSTRG.807	Nt01	119566849	119567566	u	noncoding	0.2898	coding	0.891	/
MSTRG.808.1	MSTRG.808	Nt01	119620415	119620433	k	coding	1	coding	0.994	/
Nitab4.5_0003348g0070.1	MSTRG.808	Nt01	119620415	119620433	=	noncoding	0.140617	noncoding	0.439	/
Nitab4.5_0003348g0060.1	MSTRG.808	Nt01	119623438	119623564	=	coding	1	coding	0.988	/
MSTRG.809.1	MSTRG.809	Nt01	119975394	119975912	u	noncoding	0.00855758	noncoding	0.082	LncRNA
MSTRG.810.1	MSTRG.810	Nt01	120034846	120035110	u	noncoding	0.0782979	noncoding	0.257	LncRNA
Nitab4.5_0009068g0010.1	MSTRG.811	Nt01	120186569	120187409	=	coding	1	coding	0.991	/
MSTRG.812.1	MSTRG.812	Nt01	120191238	120191892	n	coding	1	coding	0.989	/
MSTRG.812.2	MSTRG.812	Nt01	120191238	120191892	n	coding	1	coding	0.991	/
MSTRG.812.3	MSTRG.812	Nt01	120191240	120191892	n	coding	0.841745	coding	0.987	/
MSTRG.812.4	MSTRG.812	Nt01	120191240	120191892	n	coding	0.999998	coding	0.988	/
Nitab4.5_0009068g0020.1	MSTRG.812	Nt01	120191263	120191317	=	coding	0.987837	coding	0.999	/
MSTRG.812.6	MSTRG.812	Nt01	120191269	120191892	n	coding	0.99992	coding	0.994	/
MSTRG.812.7	MSTRG.812	Nt01	120191269	120191892	n	coding	0.99992	coding	0.994	/
MSTRG.813.1	MSTRG.813	Nt01	120616587	120616957	j	coding	1	coding	0.998	/
Nitab4.5_0006826g0010.1	MSTRG.813	Nt01	120616641	120616957	=	coding	1	coding	0.99	/
MSTRG.814.1	MSTRG.814	Nt01	120649461	120650846	u	coding	0.999999	coding	0.907	/
MSTRG.815.1	MSTRG.815	Nt01	120655596	120655805	u	noncoding	1.20166e-05	noncoding	0.259	/
MSTRG.816.1	MSTRG.816	Nt01	120656531	120656839	m	noncoding	0.0549951	noncoding	0.126	LncRNA
Nitab4.5_0006826g0060.1	MSTRG.816	Nt01	120656707	120656747	=	noncoding	0.0784173	noncoding	0.274	/
MSTRG.817.1	MSTRG.817	Nt01	120657971	120658604	j	coding	0.992323	coding	0.702	/
MSTRG.817.2	MSTRG.817	Nt01	120657971	120658604	j	coding	0.97013	coding	0.851	/
MSTRG.817.3	MSTRG.817	Nt01	120658064	120658604	j	coding	0.970994	coding	0.734	/
Nitab4.5_0006826g0030.1	MSTRG.817	Nt01	120658143	120658604	=	coding	1	coding	0.847	/
MSTRG.817.5	MSTRG.817	Nt01	120658340	120658604	j	coding	0.975827	coding	0.746	/
MSTRG.817.6	MSTRG.817	Nt01	120658349	120658604	j	coding	0.961165	coding	0.66	/
MSTRG.817.7	MSTRG.817	Nt01	120658351	120658604	j	coding	0.978429	coding	0.86	/
MSTRG.817.8	MSTRG.817	Nt01	120658461	120658604	j	coding	0.93602	coding	0.807	/
MSTRG.818.1	MSTRG.818	Nt01	120704245	120705685	j	coding	1	coding	0.997	/
Nitab4.5_0006826g0020.1	MSTRG.818	Nt01	120704642	120705634	=	coding	1	coding	0.996	/
MSTRG.819.1	MSTRG.819	Nt01	120945561	120946404	m	coding	0.98999	coding	0.886	/
Nitab4.5_0005043g0060.1	MSTRG.819	Nt01	120945845	120945853	=	coding	0.794995	coding	0.805	/
MSTRG.820.1	MSTRG.820	Nt01	121008586	121009036	u	noncoding	0.00969875	noncoding	0.045	/
Nitab4.5_0005043g0050.1	MSTRG.821	Nt01	121022559	121023853	=	coding	1	coding	0.999	/
Nitab4.5_0005043g0020.1	MSTRG.822	Nt01	121032671	121032871	=	coding	0.989777	coding	0.955	/
MSTRG.823.1	MSTRG.823	Nt01	121043832	121044063	j	coding	1	coding	0.997	/
Nitab4.5_0005043g0010.1	MSTRG.823	Nt01	121045030	121045275	=	coding	1	coding	0.995	/
Nitab4.5_0005043g0040.1	MSTRG.824	Nt01	121050877	121051335	=	noncoding	0.352227	coding	0.736	/
MSTRG.825.1	MSTRG.825	Nt01	121060792	121060925	u	noncoding	0.015326	noncoding	0.055	LncRNA
MSTRG.826.1	MSTRG.826	Nt01	121290212	121290651	u	noncoding	0.0181978	noncoding	0.157	/
MSTRG.827.1	MSTRG.827	Nt01	121881257	121881445	u	coding	0.924524	coding	0.633	/
MSTRG.827.2	MSTRG.827	Nt01	121881285	121881445	u	coding	0.986838	coding	0.862	/
MSTRG.827.3	MSTRG.827	Nt01	121881288	121881445	u	noncoding	0.449675	coding	0.596	/
MSTRG.827.4	MSTRG.827	Nt01	121881292	121881445	u	coding	0.918482	coding	0.883	/
MSTRG.827.5	MSTRG.827	Nt01	121881292	121881466	u	coding	0.930343	coding	0.643	/
MSTRG.827.6	MSTRG.827	Nt01	121881297	121881449	u	noncoding	0.482557	coding	0.552	/
MSTRG.828.1	MSTRG.828	Nt01	121924022	121925378	u	noncoding	0.0169256	noncoding	0.046	LncRNA
MSTRG.829.1	MSTRG.829	Nt01	121936428	121937020	u	noncoding	0.00958038	coding	0.565	/
MSTRG.830.1	MSTRG.830	Nt01	122077205	122077256	u	noncoding	0.00521882	noncoding	0.044	LncRNA
MSTRG.831.1	MSTRG.831	Nt01	122524768	122525044	j	coding	0.941442	coding	0.545	/
MSTRG.831.2	MSTRG.831	Nt01	122524768	122525044	j	noncoding	0.0959824	noncoding	0.231	/
Nitab4.5_0000998g0010.1	MSTRG.831	Nt01	122524871	122525044	=	coding	0.98884	coding	0.71	/
MSTRG.832.1	MSTRG.832	Nt01	122552272	122555511	u	noncoding	0.0609806	noncoding	0.303	/
MSTRG.833.1	MSTRG.833	Nt01	122575552	122575996	u	noncoding	0.0324631	noncoding	0.146	LncRNA
MSTRG.834.1	MSTRG.834	Nt01	122583608	122584186	u	noncoding	0.0122948	noncoding	0.094	LncRNA
MSTRG.835.1	MSTRG.835	Nt01	122611451	122611634	k	coding	1	coding	0.976	/
MSTRG.835.2	MSTRG.835	Nt01	122611470	122611634	k	coding	1	coding	0.984	/
Nitab4.5_0000998g0040.1	MSTRG.835	Nt01	122638909	122640951	=	coding	1	coding	0.958	/
Nitab4.5_0000998g0020.1	MSTRG.836	Nt01	122693490	122693861	=	coding	1	coding	0.991	/
MSTRG.837.1	MSTRG.837	Nt01	122704154	122704458	n	noncoding	0.0187932	noncoding	0.035	LncRNA
MSTRG.837.2	MSTRG.837	Nt01	122704154	122704458	n	noncoding	0.0208731	noncoding	0.056	LncRNA
MSTRG.837.3	MSTRG.837	Nt01	122704222	122704458	n	noncoding	0.0248079	noncoding	0.134	LncRNA
Nitab4.5_0000998g0030.1	MSTRG.837	Nt01	122704296	122704370	=	noncoding	0.275801	noncoding	0.32	/
MSTRG.838.1	MSTRG.838	Nt01	122713377	122714376	k	coding	1	coding	0.999	/
Nitab4.5_0000998g0050.1	MSTRG.838	Nt01	122713909	122714376	=	coding	0.984957	coding	1	/
MSTRG.839.1	MSTRG.839	Nt01	122839022	122839326	j	coding	0.997404	coding	0.833	/
MSTRG.839.2	MSTRG.839	Nt01	122839081	122839326	j	coding	0.999956	coding	0.85	/
Nitab4.5_0000998g0060.1	MSTRG.839	Nt01	122839243	122839326	=	coding	1	coding	0.904	/
MSTRG.840.1	MSTRG.840	Nt01	122853426	122853939	j	coding	0.998924	coding	0.979	/
MSTRG.840.2	MSTRG.840	Nt01	122853492	122853939	j	coding	0.577961	noncoding	0.295	/
Nitab4.5_0000998g0070.1	MSTRG.840	Nt01	122853844	122853939	=	coding	0.999995	coding	0.979	/
MSTRG.841.1	MSTRG.841	Nt01	122930082	122930327	u	noncoding	0.00984873	noncoding	0.102	LncRNA
MSTRG.841.2	MSTRG.841	Nt01	122930163	122930327	u	noncoding	0.0101418	noncoding	0.136	LncRNA
MSTRG.842.1	MSTRG.842	Nt01	122990050	122990673	j	coding	0.999995	coding	0.962	/
MSTRG.842.2	MSTRG.842	Nt01	122992042	122992362	j	coding	1	coding	0.997	/
MSTRG.842.3	MSTRG.842	Nt01	122992089	122992362	j	coding	0.99992	coding	0.995	/
Nitab4.5_0000998g0080.1	MSTRG.842	Nt01	122992183	122992362	=	coding	1	coding	1	/
MSTRG.843.1	MSTRG.843	Nt01	123000163	123000512	x	noncoding	0.00671759	noncoding	0.174	LncRNA
MSTRG.844.1	MSTRG.844	Nt01	123000606	123001165	j	coding	1	coding	0.996	/
MSTRG.844.2	MSTRG.844	Nt01	123000679	123001165	j	coding	1	coding	0.998	/
Nitab4.5_0000998g0090.1	MSTRG.844	Nt01	123000919	123001165	=	coding	0.999964	coding	0.989	/
MSTRG.845.1	MSTRG.845	Nt01	123012215	123012865	u	noncoding	0.0112878	noncoding	0.111	LncRNA
MSTRG.845.2	MSTRG.845	Nt01	123012215	123012865	u	noncoding	0.029127	noncoding	0.201	LncRNA
MSTRG.845.3	MSTRG.845	Nt01	123012215	123012865	u	noncoding	1.87564e-05	noncoding	0.136	LncRNA
MSTRG.845.4	MSTRG.845	Nt01	123014692	123014878	u	noncoding	0.0946559	noncoding	0.166	LncRNA
MSTRG.845.5	MSTRG.845	Nt01	123015140	123015165	u	noncoding	0.0213338	noncoding	0.289	LncRNA
MSTRG.846.1	MSTRG.846	Nt01	123711498	123711922	j	coding	1	coding	0.958	/
MSTRG.846.2	MSTRG.846	Nt01	123711498	123711922	j	coding	1	coding	0.959	/
Nitab4.5_0005478g0010.1	MSTRG.846	Nt01	123711728	123711899	=	coding	1	coding	0.963	/
Nitab4.5_0005478g0040.1	MSTRG.847	Nt01	123716709	123717098	=	coding	0.99891	coding	1	/
MSTRG.847.2	MSTRG.847	Nt01	123716747	123717098	j	coding	0.999917	coding	1	/
MSTRG.848.1	MSTRG.848	Nt01	123724827	123725112	j	coding	0.999996	coding	0.979	/
Nitab4.5_0005478g0020.1	MSTRG.848	Nt01	123724831	123725112	=	coding	1	coding	0.98	/
MSTRG.848.3	MSTRG.848	Nt01	123724847	123725112	j	coding	1	coding	1	/
MSTRG.849.1	MSTRG.849	Nt01	123732933	123733481	j	coding	1	coding	0.993	/
MSTRG.849.2	MSTRG.849	Nt01	123733078	123733481	j	coding	1	coding	0.995	/
Nitab4.5_0005478g0030.1	MSTRG.849	Nt01	123733398	123733481	=	coding	1	coding	0.99	/
MSTRG.850.1	MSTRG.850	Nt01	123896364	123896693	m	coding	0.999894	coding	0.993	/
Nitab4.5_0001622g0010.1	MSTRG.850	Nt01	123896364	123896440	=	coding	0.999895	coding	0.993	/
Nitab4.5_0001622g0050.1	MSTRG.851	Nt01	123900072	123900369	=	coding	0.999651	coding	0.96	/
MSTRG.852.1	MSTRG.852	Nt01	123909634	123909794	j	coding	0.998815	coding	0.964	/
MSTRG.852.2	MSTRG.852	Nt01	123909634	123909794	j	coding	0.911859	coding	0.967	/
MSTRG.852.3	MSTRG.852	Nt01	123909634	123909794	j	noncoding	0.157277	noncoding	0.198	/
MSTRG.852.4	MSTRG.852	Nt01	123909659	123909794	j	coding	0.634376	coding	0.715	/
MSTRG.852.5	MSTRG.852	Nt01	123909677	123909794	j	coding	0.853283	coding	0.954	/
MSTRG.852.6	MSTRG.852	Nt01	123909679	123909794	j	coding	0.713357	noncoding	0.449	/
MSTRG.852.7	MSTRG.852	Nt01	123910945	123910952	k	coding	0.776142	noncoding	0.49	/
Nitab4.5_0001622g0030.1	MSTRG.852	Nt01	123910945	123910952	=	noncoding	0.0824334	coding	0.709	/
MSTRG.853.1	MSTRG.853	Nt01	123919548	123920036	k	coding	1	coding	0.97	/
MSTRG.853.2	MSTRG.853	Nt01	123919874	123920036	j	coding	0.99711	coding	0.976	/
MSTRG.853.3	MSTRG.853	Nt01	123919915	123920036	j	coding	0.998123	coding	0.927	/
Nitab4.5_0001622g0020.1	MSTRG.853	Nt01	123921792	123921936	=	coding	1	coding	0.993	/
MSTRG.854.1	MSTRG.854	Nt01	123931437	123931816	j	coding	1	coding	0.999	/
Nitab4.5_0001622g0040.1	MSTRG.854	Nt01	123931688	123931816	=	coding	1	coding	0.999	/
MSTRG.855.1	MSTRG.855	Nt01	123938277	123938310	u	noncoding	0.0210527	noncoding	0.247	/
MSTRG.856.1	MSTRG.856	Nt01	123942485	123942835	j	coding	1	coding	0.997	/
MSTRG.856.2	MSTRG.856	Nt01	123942488	123942835	j	coding	1	coding	1	/
Nitab4.5_0001622g0070.1	MSTRG.856	Nt01	123942755	123942835	=	coding	1	coding	0.999	/
MSTRG.857.1	MSTRG.857	Nt01	123964129	123965184	j	coding	1	coding	0.998	/
Nitab4.5_0001622g0060.1	MSTRG.857	Nt01	123964312	123965184	=	coding	1	coding	0.998	/
MSTRG.857.3	MSTRG.857	Nt01	123964658	123965184	j	coding	1	coding	0.995	/
MSTRG.858.1	MSTRG.858	Nt01	124207642	124207849	k	coding	0.999929	coding	0.932	/
MSTRG.858.2	MSTRG.858	Nt01	124207667	124207722	k	coding	0.999951	coding	0.94	/
MSTRG.858.3	MSTRG.858	Nt01	124207697	124207722	k	coding	0.999947	coding	0.953	/
Nitab4.5_0001622g0090.1	MSTRG.858	Nt01	124208831	124209026	=	coding	0.999951	coding	0.961	/
MSTRG.859.1	MSTRG.859	Nt01	124262044	124262352	k	coding	1	coding	0.988	/
MSTRG.859.2	MSTRG.859	Nt01	124262044	124262352	k	coding	1	coding	0.991	/
MSTRG.859.3	MSTRG.859	Nt01	124263113	124264249	j	coding	1	coding	0.928	/
Nitab4.5_0001622g0110.1	MSTRG.859	Nt01	124264122	124264262	=	coding	1	coding	0.987	/
MSTRG.860.1	MSTRG.860	Nt01	124276409	124276560	x	noncoding	0.012057	noncoding	0.143	LncRNA
MSTRG.860.2	MSTRG.860	Nt01	124276411	124276612	x	noncoding	0.0376475	noncoding	0.107	LncRNA
Nitab4.5_0001622g0160.1	MSTRG.861	Nt01	124276760	124277203	=	coding	0.932023	coding	0.833	/
MSTRG.862.1	MSTRG.862	Nt01	124278819	124279296	u	noncoding	0.00613752	noncoding	0.052	/
Nitab4.5_0001622g0120.1	MSTRG.863	Nt01	124279541	124279577	=	coding	0.933534	coding	0.904	/
MSTRG.864.1	MSTRG.864	Nt01	124283419	124284214	n	noncoding	0.0225884	noncoding	0.153	/
Nitab4.5_0001622g0130.1	MSTRG.864	Nt01	124283740	124283825	=	coding	0.999996	coding	0.832	/
MSTRG.865.1	MSTRG.865	Nt01	124284639	124284825	j	coding	1	coding	0.987	/
MSTRG.865.2	MSTRG.865	Nt01	124284652	124285718	j	coding	1	coding	0.985	/
MSTRG.865.3	MSTRG.865	Nt01	124284900	124285739	j	coding	1	coding	0.981	/
Nitab4.5_0001622g0150.1	MSTRG.865	Nt01	124285027	124285718	=	coding	1	coding	0.973	/
MSTRG.866.1	MSTRG.866	Nt01	124291745	124292189	j	coding	1	coding	0.974	/
Nitab4.5_0001622g0140.1	MSTRG.866	Nt01	124291894	124292189	=	coding	1	coding	0.98	/
MSTRG.867.1	MSTRG.867	Nt01	124310628	124311505	u	noncoding	0.175723	noncoding	0.188	LncRNA
MSTRG.868.1	MSTRG.868	Nt01	124867647	124867880	y	coding	0.976703	coding	0.974	/
Nitab4.5_0003777g0040.1	MSTRG.869	Nt01	124868951	124869019	=	coding	0.999955	coding	0.785	/
MSTRG.870.1	MSTRG.870	Nt01	124902884	124903192	j	coding	0.999985	coding	0.98	/
MSTRG.870.2	MSTRG.870	Nt01	124902896	124903130	j	coding	0.997226	coding	0.839	/
MSTRG.870.3	MSTRG.870	Nt01	124902897	124903120	j	coding	0.999984	coding	0.984	/
MSTRG.870.4	MSTRG.870	Nt01	124902943	124903084	j	coding	0.999989	coding	0.987	/
MSTRG.870.5	MSTRG.870	Nt01	124902947	124903120	k	coding	0.999967	coding	0.929	/
MSTRG.870.6	MSTRG.870	Nt01	124903016	124903130	j	coding	0.999992	coding	0.99	/
MSTRG.870.7	MSTRG.870	Nt01	124904122	124904343	j	coding	0.998378	coding	0.946	/
Nitab4.5_0003777g0030.1	MSTRG.870	Nt01	124904220	124904343	=	coding	0.999988	coding	0.949	/
MSTRG.871.1	MSTRG.871	Nt01	124909534	124909869	j	coding	1	coding	0.998	/
Nitab4.5_0003777g0050.1	MSTRG.871	Nt01	124909784	124909869	=	coding	1	coding	0.998	/
MSTRG.872.1	MSTRG.872	Nt01	124999338	124999543	u	noncoding	0.0213183	noncoding	0.234	/
Nitab4.5_0003777g0010.1	MSTRG.873	Nt01	125108997	125109611	=	coding	1	coding	1	/
MSTRG.874.1	MSTRG.874	Nt01	125120232	125120529	j	coding	0.846278	coding	1	/
MSTRG.874.2	MSTRG.874	Nt01	125120258	125120529	j	coding	0.855182	coding	0.999	/
Nitab4.5_0003777g0020.1	MSTRG.874	Nt01	125120338	125120529	=	coding	0.800444	coding	1	/
MSTRG.875.1	MSTRG.875	Nt01	125530113	125530856	j	coding	1	coding	0.999	/
Nitab4.5_0007774g0010.1	MSTRG.875	Nt01	125530401	125530856	=	coding	0.999992	coding	0.916	/
MSTRG.875.3	MSTRG.875	Nt01	125547180	125547251	k	coding	1	coding	0.999	/
Nitab4.5_0007774g0020.1	MSTRG.875	Nt01	125563539	125563599	=	coding	1	coding	0.999	/
MSTRG.875.5	MSTRG.875	Nt01	125592465	125593954	n	coding	0.987531	coding	0.936	/
Nitab4.5_0007774g0090.1	MSTRG.875	Nt01	125593071	125593173	=	coding	0.98949	coding	0.819	/
Nitab4.5_0007774g0050.1	MSTRG.876	Nt01	125560151	125560198	=	coding	0.664552	coding	0.686	/
Nitab4.5_0007774g0040.1	MSTRG.877	Nt01	125560885	125560948	=	coding	0.99174	coding	0.858	/
MSTRG.878.1	MSTRG.878	Nt01	125593213	125593572	i	noncoding	0.0488777	noncoding	0.12	LncRNA
MSTRG.879.1	MSTRG.879	Nt01	125597411	125597685	u	noncoding	0.296348	noncoding	0.283	/
MSTRG.880.1	MSTRG.880	Nt01	125604828	125605147	j	coding	0.994709	coding	0.683	/
MSTRG.880.2	MSTRG.880	Nt01	125604829	125605147	j	coding	0.999527	coding	0.856	/
MSTRG.880.3	MSTRG.880	Nt01	125604869	125606030	j	coding	0.999917	coding	0.759	/
MSTRG.880.4	MSTRG.880	Nt01	125605094	125605147	n	coding	0.999097	coding	0.903	/
MSTRG.880.5	MSTRG.880	Nt01	125605248	125606030	n	coding	0.999998	coding	0.96	/
Nitab4.5_0007774g0060.1	MSTRG.880	Nt01	125605963	125606019	=	coding	0.908972	coding	0.969	/
MSTRG.881.1	MSTRG.881	Nt01	125613242	125613613	k	coding	1	coding	1	/
MSTRG.881.2	MSTRG.881	Nt01	125613242	125613613	k	coding	1	coding	1	/
Nitab4.5_0007774g0070.1	MSTRG.881	Nt01	125616789	125616850	=	coding	1	coding	0.994	/
Nitab4.5_0007774g0080.1	MSTRG.881	Nt01	125618106	125618858	=	coding	0.999398	coding	0.918	/
MSTRG.882.1	MSTRG.882	Nt01	126133299	126134536	u	noncoding	0.0497474	noncoding	0.129	LncRNA
MSTRG.882.2	MSTRG.882	Nt01	126133376	126134536	u	noncoding	0.0591949	noncoding	0.133	LncRNA
Nitab4.5_0000207g0020.1	MSTRG.883	Nt01	126144891	126145361	=	coding	0.828963	coding	0.996	/
Nitab4.5_0000207g0030.1	MSTRG.884	Nt01	126175425	126175748	=	coding	1	coding	0.988	/
MSTRG.884.2	MSTRG.884	Nt01	126184172	126184529	j	coding	1	coding	0.99	/
MSTRG.884.3	MSTRG.884	Nt01	126184172	126184491	j	coding	1	coding	0.989	/
MSTRG.884.4	MSTRG.884	Nt01	126184172	126184529	j	noncoding	0.173094	noncoding	0.241	/
Nitab4.5_0000207g0010.1	MSTRG.885	Nt01	126195449	126195614	=	coding	0.999993	coding	0.921	/
MSTRG.886.1	MSTRG.886	Nt01	126241713	126242175	j	coding	1	coding	0.994	/
Nitab4.5_0000207g0070.1	MSTRG.886	Nt01	126241892	126242175	=	coding	1	coding	0.997	/
Nitab4.5_0000207g0080.1	MSTRG.887	Nt01	126250469	126250819	=	coding	1	coding	0.984	/
MSTRG.887.2	MSTRG.887	Nt01	126251977	126252077	j	noncoding	0.107321	coding	0.941	/
MSTRG.887.3	MSTRG.887	Nt01	126254114	126254493	n	noncoding	0.0917736	noncoding	0.386	/
MSTRG.888.1	MSTRG.888	Nt01	126255467	126255810	u	noncoding	0.0388813	noncoding	0.116	/
MSTRG.889.1	MSTRG.889	Nt01	126363978	126364233	k	coding	0.654409	coding	0.625	/
MSTRG.889.2	MSTRG.889	Nt01	126363978	126364217	k	coding	0.824709	coding	0.623	/
MSTRG.889.3	MSTRG.889	Nt01	126363978	126364263	k	coding	0.563068	coding	0.603	/
MSTRG.889.4	MSTRG.889	Nt01	126363978	126364233	k	coding	0.654409	coding	0.628	/
MSTRG.889.5	MSTRG.889	Nt01	126363992	126364217	k	coding	0.849464	coding	0.621	/
Nitab4.5_0000207g0110.1	MSTRG.889	Nt01	126365808	126366790	k	noncoding	0.0672517	noncoding	0.236	/
MSTRG.890.1	MSTRG.890	Nt01	126382947	126383106	k	noncoding	0.112074	noncoding	0.459	/
Nitab4.5_0000207g0090.1	MSTRG.890	Nt01	126388937	126389597	k	noncoding	0.0971884	coding	0.58	/
MSTRG.891.1	MSTRG.891	Nt01	126390919	126391420	j	coding	1	coding	1	/
Nitab4.5_0000207g0120.1	MSTRG.891	Nt01	126390939	126391420	=	coding	1	coding	1	/
MSTRG.892.1	MSTRG.892	Nt01	126403853	126404157	j	coding	1	coding	0.999	/
MSTRG.892.2	MSTRG.892	Nt01	126403860	126404157	j	coding	1	coding	0.979	/
MSTRG.892.3	MSTRG.892	Nt01	126403899	126404157	j	coding	1	coding	0.996	/
Nitab4.5_0000207g0100.1	MSTRG.892	Nt01	126404680	126404790	=	coding	1	coding	0.978	/
Nitab4.5_0000207g0150.1	MSTRG.893	Nt01	126411665	126412016	=	coding	1	coding	1	/
MSTRG.894.1	MSTRG.894	Nt01	126478463	126478781	k	coding	0.999997	coding	0.995	/
MSTRG.894.2	MSTRG.894	Nt01	126478472	126478781	j	coding	0.995658	coding	0.991	/
MSTRG.894.3	MSTRG.894	Nt01	126478474	126478781	j	coding	0.997499	coding	0.989	/
Nitab4.5_0000207g0160.1	MSTRG.894	Nt01	126478554	126478781	=	coding	0.999998	coding	0.993	/
Nitab4.5_0000207g0140.1	MSTRG.895	Nt01	126488854	126489171	=	coding	0.956408	coding	0.949	/
MSTRG.896.1	MSTRG.896	Nt01	126494173	126494316	k	coding	0.9999	coding	0.984	/
Nitab4.5_0000207g0130.1	MSTRG.896	Nt01	126496936	126497860	=	coding	0.999939	coding	0.995	/
MSTRG.897.1	MSTRG.897	Nt01	126513948	126515686	m	coding	1	coding	0.963	/
MSTRG.897.2	MSTRG.897	Nt01	126513950	126514564	m	coding	1	coding	0.951	/
Nitab4.5_0000207g0170.1	MSTRG.897	Nt01	126514187	126514254	=	coding	1	coding	0.927	/
MSTRG.898.1	MSTRG.898	Nt01	126702699	126702895	j	coding	1	coding	0.999	/
MSTRG.898.2	MSTRG.898	Nt01	126702701	126702895	j	coding	1	coding	0.998	/
MSTRG.898.3	MSTRG.898	Nt01	126702716	126702895	j	coding	0.999999	coding	0.813	/
Nitab4.5_0000207g0180.1	MSTRG.898	Nt01	126702831	126702864	=	coding	1	coding	0.993	/
Nitab4.5_0000207g0200.1	MSTRG.899	Nt01	126721808	126722666	=	coding	1	coding	0.992	/
MSTRG.900.1	MSTRG.900	Nt01	126789892	126790265	j	coding	1	coding	0.998	/
Nitab4.5_0000207g0190.1	MSTRG.900	Nt01	126789897	126790265	=	coding	1	coding	0.997	/
MSTRG.901.1	MSTRG.901	Nt01	126794767	126795815	j	coding	1	coding	1	/
Nitab4.5_0000207g0210.1	MSTRG.901	Nt01	126795208	126795830	=	coding	1	coding	1	/
MSTRG.902.1	MSTRG.902	Nt01	126952210	126952350	k	coding	1	coding	0.996	/
Nitab4.5_0000207g0230.1	MSTRG.902	Nt01	126952920	126955755	=	coding	1	coding	0.998	/
Nitab4.5_0000207g0250.1	MSTRG.903	Nt01	126958835	126959217	=	coding	0.993906	coding	0.898	/
MSTRG.904.1	MSTRG.904	Nt01	126966248	126966518	j	coding	1	coding	0.996	/
MSTRG.904.2	MSTRG.904	Nt01	126966290	126966518	j	coding	1	coding	0.995	/
Nitab4.5_0000207g0240.1	MSTRG.904	Nt01	126972012	126972074	=	coding	1	coding	0.997	/
MSTRG.905.1	MSTRG.905	Nt01	126978116	126978695	j	coding	0.887041	noncoding	0.382	/
MSTRG.905.2	MSTRG.905	Nt01	126978559	126978695	j	noncoding	0.132969	noncoding	0.197	LncRNA
Nitab4.5_0000207g0260.1	MSTRG.905	Nt01	126978622	126978695	=	noncoding	0.198441	coding	0.918	/
MSTRG.906.1	MSTRG.906	Nt01	127023309	127024340	j	coding	0.999969	coding	0.909	/
MSTRG.906.2	MSTRG.906	Nt01	127023387	127024340	j	coding	0.800854	coding	0.987	/
MSTRG.906.3	MSTRG.906	Nt01	127023409	127023672	j	coding	0.819535	coding	0.994	/
[truncated: 89,965 more rows]
