# Supplementary material for: Comprehensive Transcriptome Analysis Uncovers Hub Long Non-coding RNAs Regulating Potassium Use Efficiency in Nicotiana tabacum
Source: Front Plant Sci. 2022 Mar 31;13:777308. doi: 10.3389/fpls.2022.777308 (PMC9008783; doi:10.3389/fpls.2022.777308)
Supplement: Supplementary Table 3 — The differentially expressed LncRNAs. [file Table_3.XLSX]

## Sheet: Shoot
ID	Coding	baseMeanA	baseMeanB	baseMean	log2FoldChange	pvalue	padj
MSTRG.17510.1	LncRNA	354.703	21.0518	187.877	4.08323	2.4572e-18	7.49445e-15
MSTRG.11941.1	LncRNA	173.008	14.2354	93.6216	3.59444	1.35635e-11	1.10316e-08
MSTRG.32372.1	LncRNA	216.876	30.4581	123.667	2.82959	3.46982e-09	1.28278e-06
MSTRG.30424.1	LncRNA	2.94595	50.0965	26.5212	-4.07393	4.54094e-09	1.58284e-06
MSTRG.3151.1	LncRNA	87.6107	329.643	208.627	-1.91061	8.32326e-09	2.47668e-06
MSTRG.13533.1	LncRNA	237.839	1146.28	692.059	-2.26895	1.71876e-08	4.65976e-06
MSTRG.21318.1	LncRNA	411.267	80.2796	245.773	2.35498	2.43371e-07	4.18186e-05
Nitab4.5_0001671g0150.1	LncRNA	795.738	97.2804	446.509	3.0305	4.32569e-07	6.59667e-05
MSTRG.23821.1	LncRNA	60.188	9.20789	34.698	2.72947	1.99123e-06	0.000238167
MSTRG.6249.1	LncRNA	42.7916	228.135	135.463	-2.40978	2.30127e-06	0.000269957
MSTRG.32763.1	LncRNA	52.5749	200.016	126.296	-1.92837	2.98519e-06	0.000334122
MSTRG.17055.1	LncRNA	90.0931	405.707	247.9	-2.16828	3.05914e-06	0.000339286
MSTRG.6661.1	LncRNA	216.268	763.565	489.917	-1.81925	3.42782e-06	0.000373387
MSTRG.17562.1	LncRNA	171.303	629.44	400.372	-1.87829	3.60062e-06	0.000381979
MSTRG.12167.1	LncRNA	169.762	722.399	446.08	-2.08911	3.74939e-06	0.000390962
MSTRG.16256.1	LncRNA	73.4257	7.00676	40.2162	3.39247	4.65948e-06	0.000440664
MSTRG.6248.1	LncRNA	23.3998	107.733	65.5666	-2.19734	5.86412e-06	0.000541986
MSTRG.28624.1	LncRNA	0	16.7559	8.37793	-6.50966	1.51415e-05	1
MSTRG.12474.1	LncRNA	68.235	247.127	157.681	-1.85287	2.00636e-05	0.00152985
MSTRG.26729.1	LncRNA	259.707	44.6608	152.184	2.53826	2.10289e-05	0.00158366
MSTRG.23477.1	LncRNA	53.3211	207.741	130.531	-1.95961	2.38251e-05	0.00176162
MSTRG.26957.1	LncRNA	153.168	45.9971	99.5825	1.73489	4.62394e-05	0.00306587
MSTRG.2232.1	LncRNA	389.999	119.705	254.852	1.70541	5.5551e-05	0.00351268
MSTRG.2219.1	LncRNA	264.251	72.9199	168.586	1.86074	5.6625e-05	0.00356096
MSTRG.24367.1	LncRNA	10.3867	52.6496	31.5181	-2.34662	6.28747e-05	0.00383536
MSTRG.12712.1	LncRNA	228.323	89.0218	158.673	1.35928	9.30856e-05	0.00535681
MSTRG.23697.1	LncRNA	13.7468	53.0084	33.3776	-1.93943	0.00010349	0.00579167
MSTRG.20149.1	LncRNA	39.05	3.30119	21.1756	3.58788	0.000104685	0.00583176
MSTRG.17511.1	LncRNA	28.8622	2.47819	15.6702	3.52869	0.000110134	0.00607978
MSTRG.33249.1	LncRNA	132.095	2.6067	67.3508	5.63701	0.000115116	0.00624184
MSTRG.33336.1	LncRNA	195.089	717.738	456.414	-1.8804	0.000128749	0.00685911
MSTRG.18901.1	LncRNA	0	10.8807	5.44033	-5.88487	0.000133833	1
MSTRG.11440.1	LncRNA	282.731	89.1932	185.962	1.66333	0.000175647	0.00881851
MSTRG.7064.1	LncRNA	54.7041	13.1156	33.9098	2.04654	0.000217227	0.0106432
MSTRG.15720.2	LncRNA	5.65581	29.4027	17.5292	-2.38023	0.0002696	0.0122728
MSTRG.11457.1	LncRNA	1.41358	29.7095	15.5616	-4.43431	0.000283514	0.0126767
MSTRG.11310.1	LncRNA	16.8521	1.30106	9.07659	3.7201	0.000307874	1
MSTRG.19954.1	LncRNA	28.9372	2.38235	15.6598	3.64438	0.0003103	0.0133124
MSTRG.5264.1	LncRNA	0.684721	16.7136	8.69916	-4.64392	0.00035554	1
MSTRG.1084.1	LncRNA	347.309	75.9226	211.616	2.19688	0.000381042	0.0155475
MSTRG.24223.1	LncRNA	68.1187	225.412	146.765	-1.72579	0.00040263	0.0162589
MSTRG.19811.1	LncRNA	7.95363	40.8614	24.4075	-2.36429	0.000531432	0.0200727
MSTRG.6989.2	LncRNA	28.362	115.568	71.9651	-2.02057	0.000697512	0.0248095
MSTRG.23240.1	LncRNA	16.8888	64.5038	40.6963	-1.92462	0.00071605	0.025248
MSTRG.31961.1	LncRNA	40.4139	6.60571	23.5098	2.5909	0.000730011	0.0255923
MSTRG.1640.1	LncRNA	24.2728	2.57869	13.4258	3.24316	0.000918604	0.0303712
MSTRG.13385.1	LncRNA	59.8386	19.2818	39.5602	1.63312	0.000938717	0.0305845
MSTRG.2217.1	LncRNA	1147.7	408.401	778.048	1.49104	0.0011036	0.0348403
MSTRG.22419.1	LncRNA	1.39151	15.2887	8.3401	-3.49613	0.00122497	1
MSTRG.9056.1	LncRNA	170.922	31.4615	101.192	2.4464	0.0012414	0.0377399
MSTRG.6779.1	LncRNA	10.6139	52.6029	31.6084	-2.29654	0.00130649	0.0392592
MSTRG.16972.1	LncRNA	58.253	11.7898	35.0214	2.28414	0.00135714	0.0401077
MSTRG.9592.1	LncRNA	4.10137	22.2661	13.1837	-2.46252	0.00139826	0.0407131
MSTRG.12576.1	LncRNA	31.5198	77.7284	54.6241	-1.30132	0.00151906	0.0431995
MSTRG.7051.1	LncRNA	36.1974	7.86118	22.0293	2.19769	0.00162969	0.0453932
MSTRG.28210.1	LncRNA	125.485	30.5304	78.0075	2.03314	0.00164524	0.0457219
MSTRG.30299.1	LncRNA	0.611558	13.0922	6.85186	-4.33746	0.00169083	1
MSTRG.31947.1	LncRNA	3.2738	20.5267	11.9003	-2.64308	0.00169858	0.0463594
MSTRG.9775.3	LncRNA	3.73694	28.6976	16.2173	-2.95632	0.00173916	0.0471873
MSTRG.12790.1	LncRNA	5.18164	24.7971	14.9894	-2.24136	0.00174825	0.0471873
MSTRG.7317.1	LncRNA	93.0953	27.7617	60.4285	1.74888	0.00179398	0.0481024
MSTRG.18823.1	LncRNA	26.8807	3.4343	15.1575	2.9204	0.00182701	0.0486791
MSTRG.33537.1	LncRNA	77.7383	25.4702	51.6042	1.60339	0.00185171	0.0490024
MSTRG.21163.1	LncRNA	2.65121	19.499	11.0751	-2.88591	0.00218245	1
MSTRG.12569.1	LncRNA	62.8141	14.6516	38.7329	2.09965	0.00221663	0.0551896
MSTRG.28610.1	LncRNA	0.684721	12.3617	6.52323	-4.19863	0.00235553	1
MSTRG.3037.1	LncRNA	79.1706	210.894	145.032	-1.41613	0.00241642	0.0591975
MSTRG.28712.1	LncRNA	23.7767	4.99032	14.3835	2.28199	0.00245516	0.0600259
MSTRG.6486.1	LncRNA	91.062	36.4128	63.7374	1.3191	0.00254876	0.0614404
MSTRG.27008.3	LncRNA	3.20064	21.2526	12.2266	-2.7115	0.00267258	0.0631916
MSTRG.31186.1	LncRNA	144.266	61.937	103.102	1.21772	0.00267269	0.0631916
MSTRG.19603.3	LncRNA	66.6218	177.492	122.057	-1.41483	0.00270179	0.0635253
MSTRG.9127.1	LncRNA	10.2279	36.7271	23.4775	-1.85871	0.00287008	0.0665996
MSTRG.23607.1	LncRNA	31.7329	7.90684	19.8199	2.02238	0.00287367	0.0665996
MSTRG.19299.1	LncRNA	451.282	1118.47	784.876	-1.30885	0.00301242	0.0690817
MSTRG.16893.4	LncRNA	135.768	269.873	202.82	-0.989378	0.00329875	0.0733056
MSTRG.1784.1	LncRNA	382.473	161.581	272.027	1.24095	0.00354574	0.0766985
MSTRG.2218.1	LncRNA	11.0976	0.687366	5.89248	4.09303	0.00358476	1
MSTRG.24089.1	LncRNA	21.4553	4.83712	13.1462	2.15903	0.00369437	0.0794908
MSTRG.7652.1	LncRNA	52.1038	16.7639	34.4338	1.62733	0.00374763	0.0799319
MSTRG.26775.1	LncRNA	11.1252	0.619547	5.8724	4.14997	0.00385386	1
MSTRG.28076.1	LncRNA	63.1169	198.188	130.652	-1.65346	0.00387919	0.0821634
MSTRG.33337.1	LncRNA	1094.76	2811.76	1953.26	-1.36115	0.00403378	0.0843003
MSTRG.6193.1	LncRNA	76.2841	31.7943	54.0392	1.26006	0.00424565	0.0879019
MSTRG.7063.1	LncRNA	122.157	56.735	89.4459	1.10742	0.00448358	0.0910934
MSTRG.29672.1	LncRNA	10.3322	0.687366	5.50976	3.99154	0.00452606	1
MSTRG.16041.1	LncRNA	7.53811	26.4464	16.9923	-1.80348	0.00463726	0.0930502
MSTRG.17656.1	LncRNA	16.0796	0.551729	8.31567	4.75022	0.00475924	1
MSTRG.26321.1	LncRNA	33.0683	6.3194	19.6939	2.38639	0.0049295	0.0965327
MSTRG.19965.1	LncRNA	7.66236	28.555	18.1087	-1.90317	0.00502206	0.0977117
MSTRG.23571.1	LncRNA	44.1513	7.43204	25.7917	2.54109	0.00512988	0.0988697
MSTRG.3930.1	LncRNA	24.3648	63.7514	44.0581	-1.37875	0.00517135	0.099355
MSTRG.2727.1	LncRNA	28.7057	72.9278	50.8168	-1.33833	0.00533868	0.101294
MSTRG.1829.1	LncRNA	34.3219	9.92201	22.1219	1.77939	0.00549273	0.102621
MSTRG.28485.3	LncRNA	28.7815	7.80048	18.291	1.89683	0.00562592	0.104152
MSTRG.17892.1	LncRNA	29.9969	8.90853	19.4527	1.73599	0.00567842	0.104806
MSTRG.3435.1	LncRNA	141.75	275.671	208.71	-0.958436	0.00570879	0.105207
MSTRG.6262.1	LncRNA	18.0938	2.98433	10.5391	2.62572	0.00575355	1
MSTRG.8628.1	LncRNA	56.1466	21.3695	38.758	1.39023	0.00586585	0.106831
MSTRG.158.1	LncRNA	26.1214	77.6147	51.868	-1.57533	0.00591537	0.107458
MSTRG.11595.1	LncRNA	5.41972	21.8429	13.6313	-2.02643	0.00597074	0.107458
MSTRG.7481.1	LncRNA	57.0393	24.3446	40.6919	1.22804	0.00605044	0.108552
MSTRG.3070.1	LncRNA	0.353395	7.53507	3.94423	-4.39621	0.00614338	1
MSTRG.27381.1	LncRNA	29.5939	8.86295	19.2284	1.74005	0.00617947	0.110219
MSTRG.18954.1	LncRNA	19.0237	52.8366	35.9302	-1.47129	0.0063271	0.112196
MSTRG.21169.1	LncRNA	497.465	857.99	677.727	-0.786079	0.00638389	0.112711
MSTRG.12122.1	LncRNA	50.3032	19.6921	34.9976	1.34781	0.00642735	0.113192
MSTRG.22913.1	LncRNA	9.57776	32.6324	21.1051	-1.76234	0.00663396	0.11562
MSTRG.18938.1	LncRNA	31.3459	9.16936	20.2576	1.79108	0.00665543	0.115829
MSTRG.6763.1	LncRNA	9.61086	0.957374	5.28412	3.33731	0.00673091	1
MSTRG.28681.1	LncRNA	243.166	512.256	377.711	-1.07532	0.00676382	0.116882
MSTRG.16431.1	LncRNA	0.353395	7.39357	3.87348	-4.3724	0.00699677	1
MSTRG.31962.1	LncRNA	38.1818	11.8648	25.0233	1.67257	0.00701603	0.119714
MSTRG.632.1	LncRNA	17.5224	48.6527	33.0876	-1.46757	0.00724579	0.122947
MSTRG.27824.1	LncRNA	34.5789	12.1759	23.3774	1.51187	0.00783162	0.129932
MSTRG.27886.2	LncRNA	7.13152	0.275865	3.70369	4.38105	0.0080363	1
MSTRG.16305.1	LncRNA	9.067	33.9324	21.4997	-1.8956	0.00824894	0.133471
MSTRG.15332.1	LncRNA	27.2891	72.7493	50.0192	-1.42282	0.0082909	0.133795
MSTRG.503.1	LncRNA	163.993	84.9818	124.488	0.948419	0.00833337	0.134303
MSTRG.27810.1	LncRNA	13.646	37.5757	25.6109	-1.46609	0.00843157	0.135706
MSTRG.23956.1	LncRNA	5.85533	26.0357	15.9455	-2.14951	0.00874753	0.139621
MSTRG.28859.2	LncRNA	187.297	406.676	296.987	-1.12005	0.00888489	0.14079
MSTRG.798.1	LncRNA	74.2443	27.3908	50.8175	1.43286	0.00904002	0.141539
MSTRG.15444.1	LncRNA	127.597	262.585	195.091	-1.03874	0.0090608	0.141539
MSTRG.23383.1	LncRNA	81.3754	37.1822	59.2788	1.13207	0.00934816	0.145032
MSTRG.11105.1	LncRNA	60.5058	135.719	98.1122	-1.16318	0.00938926	0.145032
MSTRG.20827.2	LncRNA	12.9302	35.8552	24.3927	-1.48181	0.0093914	0.145032
MSTRG.11924.1	LncRNA	6.00921	21.1569	13.583	-1.81511	0.00942279	0.145149
MSTRG.2913.1	LncRNA	1.61309	11.6894	6.65125	-2.83898	0.0095169	1
MSTRG.26637.1	LncRNA	80.2782	152.457	116.368	-0.927297	0.00957899	0.146998
MSTRG.30232.1	LncRNA	286.967	489.036	388.001	-0.768935	0.00960043	0.147027
MSTRG.7428.1	LncRNA	32.1369	70.1662	51.1516	-1.12288	0.00968349	0.147337
MSTRG.15665.1	LncRNA	9.00973	33.1376	21.0737	-1.87884	0.00975578	0.14822
MSTRG.26800.1	LncRNA	26.971	4.54488	15.7579	2.55481	0.00985629	0.149418
MSTRG.6908.1	LncRNA	28.9072	64.0572	46.4822	-1.14644	0.0101475	0.152463
MSTRG.13035.1	LncRNA	9.39833	0.895412	5.14687	3.34767	0.0101969	1
MSTRG.21415.1	LncRNA	19.1549	3.95342	11.5542	2.2983	0.0102828	0.153732
MSTRG.29539.1	LncRNA	5.47081	21.6512	13.561	-2.0043	0.010478	0.155135
MSTRG.17208.1	LncRNA	134.689	54.7197	94.7041	1.29758	0.0106652	0.157144
MSTRG.15935.1	LncRNA	6.25634	21.6654	13.9609	-1.78769	0.0106885	0.157242
MSTRG.243.1	LncRNA	63.5045	26.1459	44.8252	1.27628	0.0107234	0.157242
MSTRG.31967.1	LncRNA	20.2943	2.75865	11.5265	2.814	0.0109525	0.159642
MSTRG.1182.1	LncRNA	48.9048	102.326	75.6157	-1.06534	0.0118104	0.167127
MSTRG.779.1	LncRNA	16.7369	42.7909	29.7639	-1.34519	0.0118222	0.167127
MSTRG.32336.1	LncRNA	23.6006	57.8657	40.7332	-1.29492	0.0119017	0.167668
MSTRG.31720.1	LncRNA	31.1082	10.1887	20.6485	1.62274	0.0124497	0.172379
MSTRG.32645.1	LncRNA	48.8841	123.527	86.2055	-1.33596	0.0124621	0.172379
MSTRG.5762.1	LncRNA	1.66071	10.7965	6.22862	-2.6927	0.0125484	1
MSTRG.17243.1	LncRNA	83.1358	149.238	116.187	-0.844637	0.0126089	0.173256
MSTRG.16441.1	LncRNA	12.2675	1.77911	7.02332	2.73811	0.0127001	1
MSTRG.11740.1	LncRNA	2.66224	12.6656	7.66393	-2.25025	0.012726	1
MSTRG.23647.1	LncRNA	28.5191	66.4879	47.5035	-1.22416	0.0132071	0.178315
MSTRG.32289.5	LncRNA	57.3588	27.8421	42.6004	1.0438	0.013267	0.17865
MSTRG.12564.1	LncRNA	955.53	1663.45	1309.49	-0.79964	0.0133657	0.179044
MSTRG.7160.1	LncRNA	23.082	3.71728	13.3997	2.62526	0.0133842	0.179044
MSTRG.22109.1	LncRNA	2.73888	18.4484	10.5936	-2.76464	0.0134209	1
MSTRG.31702.1	LncRNA	37.7508	11.3411	24.546	1.73843	0.0135244	0.180075
MSTRG.3075.1	LncRNA	135.721	317.898	226.809	-1.23013	0.0136152	0.180392
MSTRG.11143.1	LncRNA	27.519	5.98038	16.7497	2.2156	0.0136597	0.180747
MSTRG.33270.1	LncRNA	380.692	628.838	504.765	-0.724405	0.0136931	0.180797
MSTRG.29532.1	LncRNA	221.433	370.222	295.827	-0.741546	0.0138742	0.182327
MSTRG.9613.1	LncRNA	81.2886	146.876	114.082	-0.853484	0.0138909	0.182327
MSTRG.4177.1	LncRNA	51.5054	19.567	35.5362	1.39509	0.0139286	0.182327
MSTRG.30170.1	LncRNA	17.7894	53.151	35.4702	-1.58836	0.0140799	0.183716
MSTRG.12996.1	LncRNA	5.91944	219.774	112.846	-5.21745	0.0142016	0.184319
MSTRG.7076.1	LncRNA	53.2812	127.659	90.4701	-1.25538	0.0146189	0.186755
MSTRG.18098.1	LncRNA	561.828	243.53	402.679	1.20428	0.0146459	0.186755
MSTRG.414.1	LncRNA	53.0978	105.732	79.4151	-0.998505	0.0149205	0.188633
MSTRG.25138.1	LncRNA	2.44066	13.2839	7.86228	-2.47823	0.0150049	1
MSTRG.30186.1	LncRNA	111.123	3.68215	57.4026	4.91174	0.0150971	0.189685
MSTRG.10802.1	LncRNA	241.511	100.826	171.169	1.25759	0.0151882	0.190243
MSTRG.30074.1	LncRNA	15.6863	3.55363	9.61995	2.15366	0.0151947	1
MSTRG.8524.1	LncRNA	11.1121	1.37473	6.24342	3.06989	0.0153507	1
MSTRG.16247.1	LncRNA	163.229	264.495	213.862	-0.696196	0.0154726	0.193012
MSTRG.765.1	LncRNA	109.266	52.6567	80.9616	1.05366	0.0158232	0.194931
MSTRG.33744.1	LncRNA	6.08993	20.6168	13.3534	-1.77062	0.0160569	0.196772
MSTRG.3598.1	LncRNA	10.3653	1.10346	5.73436	3.13053	0.0161998	1
MSTRG.1261.1	LncRNA	1.29628	9.73027	5.51327	-2.89465	0.0162177	1
MSTRG.5356.1	LncRNA	76.5005	35.9335	56.217	1.08914	0.0162702	0.1981
MSTRG.31730.1	LncRNA	4.14352	17.0854	10.6145	-2.01965	0.0162761	1
MSTRG.6248.2	LncRNA	14.6663	43.299	28.9827	-1.55008	0.0163225	0.198117
MSTRG.20361.1	LncRNA	9.89457	1.64474	5.76965	2.62075	0.0165057	1
MSTRG.27456.1	LncRNA	1056.34	1933.18	1494.76	-0.872125	0.0165856	0.200143
MSTRG.11633.1	LncRNA	5.83734	0	2.91867	5.06038	0.0166658	1
MSTRG.12532.1	LncRNA	37.1981	14.5908	25.8945	1.34071	0.0170945	0.204262
MSTRG.20707.1	LncRNA	5.32797	20.8915	13.1097	-1.96701	0.0171714	0.204581
MSTRG.5766.1	LncRNA	33.4059	8.66535	21.0356	1.93722	0.017342	0.20601
MSTRG.21070.1	LncRNA	23.3465	53.9657	38.6561	-1.21724	0.0178616	0.210136
MSTRG.296.1	LncRNA	8.25384	0.551729	4.40278	3.77692	0.0179994	1
MSTRG.6810.1	LncRNA	41.9497	17.5425	29.7461	1.25326	0.0185008	0.213943
MSTRG.15330.1	LncRNA	10.032	29.9837	20.0078	-1.57058	0.0191472	0.219338
MSTRG.32679.1	LncRNA	12.0254	35.7746	23.9	-1.57178	0.019492	0.221417
MSTRG.19259.1	LncRNA	401.639	191.396	296.518	1.06985	0.0196804	0.22285
MSTRG.8716.1	LncRNA	5.73245	20.8705	13.3015	-1.87014	0.019905	0.223953
MSTRG.2831.1	LncRNA	70.6299	36.4292	53.5296	0.956317	0.0204432	0.227977
MSTRG.554.1	LncRNA	41.2119	81.4655	61.3387	-0.98265	0.0204999	0.228366
MSTRG.29980.1	LncRNA	16.7093	4.11581	10.4125	1.9829	0.0209365	1
MSTRG.21752.1	LncRNA	0	5.52322	2.76161	-4.91173	0.0214834	1
MSTRG.12713.1	LncRNA	157.104	87.8624	122.483	0.841201	0.0216661	0.235375
MSTRG.9299.1	LncRNA	26.3451	9.35398	17.8495	1.50185	0.0219494	0.236766
MSTRG.5899.1	LncRNA	3.28484	14.3078	8.79633	-2.12283	0.0221531	1
MSTRG.12614.1	LncRNA	54.9221	25.3228	40.1225	1.10913	0.0221782	0.2385
MSTRG.11634.1	LncRNA	8.71907	25.9848	17.3519	-1.57248	0.0222842	0.239109
MSTRG.10063.1	LncRNA	23.9271	8.97635	16.4517	1.4047	0.0223994	0.239924
MSTRG.10167.1	LncRNA	30.455	5.61573	18.0354	2.44757	0.0226726	0.240946
MSTRG.5397.1	LncRNA	82.223	159.927	121.075	-0.962086	0.0236754	0.249
MSTRG.12197.1	LncRNA	12.251	2.9458	7.59842	2.07915	0.023819	1
MSTRG.20218.1	LncRNA	18.5384	40.2762	29.4073	-1.12392	0.0241183	0.251488
MSTRG.9379.1	LncRNA	3.91091	15.5633	9.7371	-1.98422	0.0245883	1
MSTRG.29825.1	LncRNA	9.47149	25.1722	17.3218	-1.40243	0.0248794	0.256143
MSTRG.15571.1	LncRNA	329.112	183.407	256.26	0.841593	0.0250564	0.256971
MSTRG.32535.4	LncRNA	15.7995	35.7979	25.7987	-1.18734	0.025549	0.259532
MSTRG.27380.1	LncRNA	22.5942	8.06337	15.3288	1.4779	0.0258124	0.260788
MSTRG.21488.1	LncRNA	33.8513	14.6365	24.2439	1.21272	0.0258227	0.260788
MSTRG.24088.1	LncRNA	6.69393	20.4732	13.5836	-1.61037	0.0258447	0.260788
MSTRG.7313.1	LncRNA	4.65428	15.3682	10.0113	-1.71995	0.0259436	1
MSTRG.683.1	LncRNA	8.43536	1.22738	4.83137	2.75535	0.0262973	1
MSTRG.11435.1	LncRNA	5.86427	23.9226	14.8934	-2.04257	0.0265909	0.265257
MSTRG.28085.1	LncRNA	37.3596	8.54721	22.9534	2.10325	0.0267554	0.266244
MSTRG.12044.1	LncRNA	5.22926	18.3187	11.774	-1.79421	0.027447	0.270315
MSTRG.33401.1	LncRNA	33.9895	77.8893	55.9394	-1.1994	0.0275708	0.270502
MSTRG.27093.1	LncRNA	26.5639	9.7935	18.1787	1.44448	0.0280315	0.273369
MSTRG.12671.1	LncRNA	1.01257	7.8683	4.44044	-2.96348	0.0281177	1
MSTRG.13072.1	LncRNA	28.6386	60.4782	44.5584	-1.07484	0.0281561	0.274146
MSTRG.19887.1	LncRNA	17.3374	5.74424	11.5408	1.60296	0.028238	0.274505
MSTRG.26866.1	LncRNA	41.8663	17.3939	29.6301	1.26512	0.0283154	0.274895
MSTRG.6640.1	LncRNA	66.0864	123.597	94.8416	-0.901038	0.0284736	0.275573
MSTRG.9760.1	LncRNA	27.222	7.31531	17.2686	1.894	0.0286914	0.276613
MSTRG.7320.1	LncRNA	4.64672	19.6222	12.1345	-2.07298	0.0291932	0.278901
MSTRG.5777.1	LncRNA	2.59256	12.6317	7.61212	-2.27337	0.0293528	1
MSTRG.20418.1	LncRNA	11.7092	33.3312	22.5202	-1.51745	0.0295321	0.280601
MSTRG.11776.4	LncRNA	3.55751	13.561	8.55927	-1.91408	0.0298229	1
MSTRG.18096.1	LncRNA	175.924	75.4446	125.684	1.21664	0.0301852	0.283713
MSTRG.6328.1	LncRNA	6.46689	21.5038	13.9853	-1.72787	0.0308952	0.286675
MSTRG.21141.1	LncRNA	30.3593	6.6326	18.4959	2.20409	0.0309811	0.286993
MSTRG.12609.1	LncRNA	286.385	152.06	219.222	0.913572	0.0316109	0.291059
MSTRG.6050.1	LncRNA	14.7172	4.03295	9.3751	1.89772	0.0318391	1
MSTRG.29683.1	LncRNA	64.8425	128.794	96.8182	-0.987715	0.031905	0.292662
MSTRG.15804.1	LncRNA	170.031	63.5058	116.768	1.41766	0.0319616	0.292741
MSTRG.10111.1	LncRNA	58.3786	0	29.1893	8.37988	0.0320224	0.292859
MSTRG.20033.1	LncRNA	22.0848	5.83422	13.9595	1.9058	0.0321577	0.293376
MSTRG.11171.1	LncRNA	12.1322	2.93994	7.53609	2.06115	0.0321668	1
MSTRG.13772.1	LncRNA	19.8969	6.01551	12.9562	1.75181	0.0323315	0.2942
MSTRG.16358.1	LncRNA	1.06019	8.60591	4.83305	-3.05828	0.03268	1
MSTRG.6115.1	LncRNA	49.3901	93.3202	71.3552	-0.913258	0.0333216	0.298475
MSTRG.8961.1	LncRNA	125.378	228.822	177.1	-0.869267	0.0336801	0.300804
MSTRG.20000.1	LncRNA	8.4789	24.5012	16.49	-1.53741	0.033838	0.300971
MSTRG.9880.1	LncRNA	57.0509	30.6804	43.8656	0.897818	0.0339977	0.301765
MSTRG.513.1	LncRNA	2.0141	9.72694	5.87052	-2.27294	0.0341087	1
MSTRG.31019.1	LncRNA	25.0785	57.6463	41.3624	-1.19272	0.0343843	0.303757
MSTRG.22297.1	LncRNA	33.36	14.6809	24.0204	1.19102	0.035473	0.308461
MSTRG.4061.1	LncRNA	2.70986	10.9028	6.80634	-2.02365	0.0355433	1
MSTRG.15489.1	LncRNA	11.841	30.6723	21.2566	-1.37908	0.0357845	0.309453
MSTRG.11581.1	LncRNA	4009.77	2252.14	3130.95	0.832195	0.0359029	0.30999
MSTRG.25707.1	LncRNA	5.49845	18.3504	11.9244	-1.71982	0.0367631	0.313495
MSTRG.16539.1	LncRNA	2.40408	10.3172	6.36064	-2.11831	0.0368499	1
MSTRG.8561.1	LncRNA	9.74267	2.19647	5.96957	2.14226	0.0368801	1
MSTRG.25348.1	LncRNA	25.1011	6.8268	15.964	1.90028	0.0370773	0.314422
MSTRG.13865.1	LncRNA	2.28678	11.5973	6.94204	-2.32871	0.0371671	1
Nitab4.5_0000082g0410.1	LncRNA	129.576	67.8568	98.7164	0.936108	0.0376707	0.31807
MSTRG.14000.7	LncRNA	0.70679	7.07458	3.89069	-3.36975	0.0381132	1
MSTRG.6104.1	LncRNA	2.26123	9.78178	6.02151	-2.09325	0.0382025	1
MSTRG.23949.1	LncRNA	59.6462	31.086	45.3661	0.944455	0.0383581	0.320307
MSTRG.19683.1	LncRNA	19.776	6.79286	13.2844	1.55047	0.038746	0.321347
MSTRG.3038.1	LncRNA	20.2411	47.6673	33.9542	-1.24499	0.0391179	0.323991
MSTRG.31719.1	LncRNA	6.69045	0.895412	3.79293	2.85468	0.0395672	1
MSTRG.6955.2	LncRNA	6.76919	20.0207	13.3949	-1.55215	0.039681	0.326365
MSTRG.11953.1	LncRNA	10.894	2.5904	6.74221	2.0815	0.0397033	1
MSTRG.25676.5	LncRNA	0.9905	6.95991	3.97521	-2.80643	0.0408057	1
MSTRG.6841.1	LncRNA	30.9217	9.05256	19.9871	1.78393	0.0410821	0.334105
MSTRG.28047.1	LncRNA	46.598	78.7955	62.6967	-0.759212	0.0413186	0.335611
MSTRG.31725.1	LncRNA	41.5026	21.1979	31.3502	0.975381	0.0414748	0.336432
MSTRG.30129.1	LncRNA	63.6806	116.549	90.115	-0.876084	0.0415438	0.336767
MSTRG.29523.1	LncRNA	423.436	661.661	542.548	-0.643469	0.0425697	0.341222
MSTRG.7839.1	LncRNA	17.563	5.32815	11.4456	1.73993	0.0426808	0.341222
MSTRG.27763.1	LncRNA	21.1115	5.45207	13.2818	1.97443	0.0428691	0.341791
MSTRG.12126.1	LncRNA	22.0593	9.07811	15.5687	1.29116	0.0435842	0.344383
MSTRG.12806.1	LncRNA	5.05877	17.5177	11.2882	-1.80697	0.0436858	0.344516
MSTRG.20722.1	LncRNA	46.0161	23.5953	34.8057	0.964502	0.0438743	0.345333
MSTRG.8509.1	LncRNA	77.9859	127.289	102.637	-0.704643	0.0439192	0.345464
MSTRG.27054.1	LncRNA	257.897	389.014	323.456	-0.593225	0.0439766	0.345608
MSTRG.10790.1	LncRNA	27.3707	11.3248	19.3478	1.27877	0.0441486	0.346375
MSTRG.30863.1	LncRNA	7.29445	1.23909	4.26677	2.5442	0.0446278	1
MSTRG.704.1	LncRNA	0.684721	6.21644	3.45058	-3.20895	0.0451884	1
MSTRG.7050.1	LncRNA	29.1302	55.6361	42.3831	-0.932927	0.0453962	0.352312
MSTRG.23595.1	LncRNA	11.2073	27.6202	19.4138	-1.30636	0.0458265	0.354986
MSTRG.30059.1	LncRNA	35.158	62.519	48.8385	-0.82887	0.0458281	0.354986
MSTRG.9386.1	LncRNA	13.4465	4.31926	8.88289	1.62244	0.0464077	1
MSTRG.17754.1	LncRNA	14.4205	4.71319	9.56685	1.6139	0.0464513	1
MSTRG.24214.1	LncRNA	44.6384	80.3042	62.4713	-0.849993	0.0467009	0.360374
MSTRG.16559.1	LncRNA	16.3834	5.26033	10.8219	1.65175	0.0467455	1
MSTRG.15777.5	LncRNA	12.4395	3.50338	7.97145	1.83606	0.0472157	1
MSTRG.3394.1	LncRNA	6.52554	17.7773	12.1514	-1.43917	0.0473221	0.362847
MSTRG.23854.1	LncRNA	23.5552	51.3824	37.4688	-1.11867	0.0477919	0.362847
MSTRG.8703.1	LncRNA	60.3532	105.945	83.1492	-0.811372	0.0480565	0.362847
MSTRG.7723.8	LncRNA	6.96661	0.827594	3.8971	2.97364	0.0482377	1
MSTRG.11565.6	LncRNA	5.9947	0.687366	3.34103	3.19133	0.0483553	1
MSTRG.23007.1	LncRNA	200.055	304.79	252.423	-0.608385	0.0484179	0.364854
MSTRG.24548.1	LncRNA	16.0436	2.61842	9.33103	2.58137	0.0488122	1
MSTRG.13761.2	LncRNA	75.9145	124.793	100.354	-0.717259	0.0492277	0.367194
MSTRG.25022.1	LncRNA	67.2027	36.8583	52.0305	0.867	0.0493305	0.367194
MSTRG.1617.1	LncRNA	30.6741	14.2204	22.4472	1.11455	0.0493773	0.367319
MSTRG.3663.1	LncRNA	141.834	74.3422	108.088	0.931595	0.0502395	0.371645
MSTRG.5039.1	LncRNA	69.2729	128.635	98.9542	-0.895768	0.050292	0.371645
MSTRG.23122.1	LncRNA	31.0468	86.6042	58.8255	-1.47834	0.0502985	0.371645
MSTRG.25214.1	LncRNA	124.482	226.889	175.686	-0.866589	0.0503469	0.371645
MSTRG.24103.1	LncRNA	144.033	82.0597	113.047	0.816026	0.050464	0.372226
MSTRG.7770.1	LncRNA	84.0906	41.5811	62.8358	1.01926	0.0508575	0.374223
MSTRG.19915.1	LncRNA	6.90796	0.889556	3.89876	2.91343	0.0511996	1
MSTRG.30406.1	LncRNA	1.66071	7.71509	4.6879	-2.21097	0.0515904	1
MSTRG.3751.1	LncRNA	30.6746	9.88015	20.2774	1.64118	0.0516546	0.375726
MSTRG.19056.1	LncRNA	16.7149	35.3348	26.0248	-1.07985	0.0518166	0.376511
MSTRG.24634.1	LncRNA	4.93451	14.461	9.69777	-1.55156	0.0521248	1
MSTRG.19874.1	LncRNA	45.1043	78.0157	61.56	-0.789357	0.0524157	0.3792
MSTRG.11524.1	LncRNA	27.3155	53.2633	40.2894	-0.967436	0.0524664	0.3792
MSTRG.12727.3	LncRNA	2.57805	11.486	7.032	-2.14606	0.0528985	1
MSTRG.8960.1	LncRNA	86.9049	173.162	130.034	-0.995272	0.0530024	0.382169
MSTRG.16812.1	LncRNA	60.1461	102.542	81.3438	-0.770359	0.0531258	0.382495
MSTRG.3369.1	LncRNA	37.9105	16.9476	27.4291	1.16364	0.0532287	0.382669
MSTRG.9560.1	LncRNA	176.319	110.506	143.412	0.672494	0.053382	0.383186
MSTRG.7146.1	LncRNA	4.02275	24.6047	14.3137	-2.59973	0.0534143	0.383186
MSTRG.9741.4	LncRNA	9.51006	23.4458	16.4779	-1.30488	0.0537293	0.384563
MSTRG.15433.1	LncRNA	7.75621	27.9378	17.847	-1.84544	0.0538703	0.384563
MSTRG.19992.1	LncRNA	3.93298	13.5962	8.76461	-1.7734	0.0539985	1
MSTRG.12767.1	LncRNA	21.9716	42.7811	32.3764	-0.966426	0.0540965	0.385051
MSTRG.1171.1	LncRNA	2.92041	10.4796	6.7	-1.83401	0.0540968	1
MSTRG.28033.1	LncRNA	9.4189	1.23909	5.329	2.91453	0.0541655	1
MSTRG.4561.1	LncRNA	68.8443	40.3826	54.6134	0.770352	0.0543918	0.386476
MSTRG.2807.1	LncRNA	141.259	74.4473	107.853	0.927628	0.0546279	0.387027
MSTRG.8849.1	LncRNA	5.35351	16.141	10.7472	-1.5907	0.0548681	1
MSTRG.10042.9	LncRNA	7.63334	1.50325	4.56829	2.31072	0.0552453	1
MSTRG.6154.1	LncRNA	81.753	46.0138	63.8834	0.831917	0.0559577	0.391825
MSTRG.6741.1	LncRNA	118.342	66.3092	92.3256	0.840116	0.0559601	0.391825
MSTRG.15638.1	LncRNA	18.6075	43.345	30.9762	-1.22299	0.0560024	0.391825
MSTRG.31887.1	LncRNA	37.0202	19.4514	28.2358	0.925136	0.056376	0.393696
MSTRG.20087.1	LncRNA	34.6954	15.4009	25.0481	1.17399	0.0564871	0.394022
MSTRG.12552.1	LncRNA	50.8104	24.355	37.5827	1.05909	0.0567856	0.394749
MSTRG.25564.1	LncRNA	30.6023	61.0963	45.8493	-1.00427	0.0570882	0.395725
MSTRG.25706.3	LncRNA	56.1107	96.2492	76.18	-0.77838	0.0574843	0.397002
MSTRG.22915.1	LncRNA	6.1114	19.3484	12.7299	-1.67166	0.0575003	0.397002
MSTRG.6824.1	LncRNA	2.59256	10.3896	6.49109	-1.98808	0.0576569	1
MSTRG.9868.4	LncRNA	1.73387	9.07804	5.40596	-2.41911	0.057762	1
MSTRG.16754.1	LncRNA	5.74001	15.3917	10.5658	-1.42744	0.0578976	1
MSTRG.16861.1	LncRNA	3.92194	12.2646	8.09325	-1.64205	0.058077	1
MSTRG.27359.1	LncRNA	101.028	59.1113	80.0695	0.768353	0.0583952	0.400687
MSTRG.15748.2	LncRNA	7.13709	18.8657	13.0014	-1.39534	0.0588062	0.402587
MSTRG.7143.1	LncRNA	13.3573	34.3834	23.8704	-1.37305	0.059303	0.403737
MSTRG.246.1	LncRNA	96.4744	155.464	125.969	-0.687175	0.0593678	0.403953
MSTRG.13937.1	LncRNA	18.6467	6.41863	12.5327	1.52499	0.0596245	0.404796
MSTRG.24098.1	LncRNA	9.70549	1.92646	5.81598	2.34084	0.0596755	1
MSTRG.1036.1	LncRNA	15.7299	4.10077	9.91534	1.97251	0.0596916	1
MSTRG.6270.2	LncRNA	1009.17	519.793	764.479	0.957224	0.0599223	0.406366
MSTRG.2796.1	LncRNA	34.9937	17.8008	26.3972	0.972545	0.0600479	0.406765
MSTRG.10988.1	LncRNA	29.086	58.5121	43.799	-1.00952	0.0604765	0.408761
MSTRG.25976.1	LncRNA	23.6604	6.67233	15.1664	1.82325	0.0607357	0.409141
MSTRG.12922.1	LncRNA	3.09228	13.5644	8.32832	-2.15188	0.0610619	1
MSTRG.23261.1	LncRNA	0.353395	4.95638	2.65489	-3.79311	0.0616712	1
MSTRG.3047.1	LncRNA	10.8339	1.90889	6.37138	2.50191	0.0623238	1
MSTRG.20260.1	LncRNA	16.3269	5.70444	11.0157	1.49384	0.0625503	1
MSTRG.21685.1	LncRNA	16.9177	35.4007	26.1592	-1.06774	0.0629864	0.416515
MSTRG.6040.1	LncRNA	429.606	258.382	343.994	0.732868	0.0629894	0.416515
MSTRG.19042.1	LncRNA	8.0088	20.2392	14.124	-1.34481	0.0631782	0.416922
MSTRG.28124.1	LncRNA	51.7496	17.7741	34.7619	1.54794	0.0632483	0.416922
MSTRG.12971.1	LncRNA	16.8541	5.31644	11.0853	1.6782	0.0635949	1
MSTRG.10591.1	LncRNA	5.01115	14.6189	9.81503	-1.54542	0.0636922	1
MSTRG.18929.1	LncRNA	716.813	454.423	585.618	0.657037	0.0640092	0.418772
MSTRG.27271.1	LncRNA	2.61463	9.35983	5.98723	-1.82349	0.0643017	1
MSTRG.1514.1	LncRNA	74.5969	120.253	97.425	-0.689095	0.0643056	0.418862
MSTRG.23960.1	LncRNA	43.7471	76.98	60.3635	-0.820727	0.0648039	0.420089
MSTRG.21645.1	LncRNA	27.8435	50.5686	39.206	-0.867713	0.0650422	0.421186
MSTRG.6191.1	LncRNA	10.6931	2.30282	6.49797	2.2328	0.0651709	1
MSTRG.1749.1	LncRNA	643.487	914.486	778.986	-0.507349	0.0655086	0.42286
MSTRG.30304.1	LncRNA	27.6721	10.7613	19.2167	1.35073	0.0657424	0.423473
MSTRG.6526.1	LncRNA	1.87126	8.69463	5.28294	-2.18007	0.0669714	1
MSTRG.31141.2	LncRNA	2.37098	9.25222	5.8116	-1.97978	0.0673444	1
MSTRG.5539.1	LncRNA	0.70679	5.63203	3.16941	-3.04357	0.0674645	1
MSTRG.797.1	LncRNA	118.194	62.8076	90.5009	0.908316	0.067696	0.43105
MSTRG.29729.1	LncRNA	10.3432	25.0005	17.6718	-1.27619	0.0680339	0.432279
MSTRG.9862.1	LncRNA	46.1107	78.6324	62.3715	-0.767899	0.0684311	0.432569
MSTRG.3369.2	LncRNA	47.2549	21.6035	34.4292	1.13323	0.068478	0.432642
MSTRG.12325.1	LncRNA	14.7172	30.2336	22.4754	-1.04747	0.0691359	0.434862
MSTRG.11413.1	LncRNA	23.9472	11.1004	17.5238	1.11409	0.0691504	0.434862
MSTRG.17468.1	LncRNA	9.78273	2.79845	6.29059	1.79271	0.0693209	1
MSTRG.4719.1	LncRNA	10.3742	2.5904	6.4823	2.00683	0.0694201	1
MSTRG.20174.1	LncRNA	27.8453	8.66076	18.253	1.68434	0.0697065	0.435969
MSTRG.19434.1	LncRNA	20.273	7.57946	13.9262	1.4219	0.0697697	0.436061
MSTRG.9429.2	LncRNA	3.3249	11.3914	7.35814	-1.77592	0.0700607	1
MSTRG.33209.1	LncRNA	251.346	158.456	204.901	0.667135	0.0700624	0.436738
MSTRG.6145.1	LncRNA	47.3013	27.0999	37.2006	0.806136	0.0702303	0.436925
MSTRG.25239.2	LncRNA	1.61309	7.77113	4.69211	-2.25968	0.0704632	1
MSTRG.23722.1	LncRNA	1.36944	7.84947	4.60945	-2.53663	0.0710393	1
MSTRG.6208.1	LncRNA	12.3443	28.4571	20.4007	-1.19163	0.0713689	0.439304
MSTRG.12581.1	LncRNA	2.28678	10.7509	6.51886	-2.21622	0.0719208	1
MSTRG.13814.1	LncRNA	909.494	568.882	739.188	0.677449	0.0724629	0.443947
MSTRG.18893.1	LncRNA	32.4646	55.2225	43.8436	-0.76646	0.0725046	0.443947
MSTRG.9904.1	LncRNA	1.22312	8.05419	4.63865	-2.66181	0.0731054	1
MSTRG.15728.1	LncRNA	10.9292	3.54777	7.23849	1.63511	0.073446	1
MSTRG.24719.1	LncRNA	23.3485	8.71093	16.0297	1.40161	0.0734726	0.446842
MSTRG.342.1	LncRNA	5.88843	15.7646	10.8265	-1.40906	0.0735154	1
MSTRG.24269.1	LncRNA	5.58265	21.7771	13.6799	-1.9659	0.0740874	0.447931
MSTRG.9852.1	LncRNA	20.6698	8.94248	14.8061	1.20883	0.0741556	0.447931
MSTRG.13480.1	LncRNA	144.577	232.787	188.682	-0.685004	0.0741911	0.447931
MSTRG.6948.1	LncRNA	64.6706	38.2564	51.4635	0.760205	0.0744327	0.448205
MSTRG.9565.1	LncRNA	22.2885	44.8967	33.5926	-1.01669	0.0744987	0.448205
MSTRG.4102.1	LncRNA	18.7786	35.5982	27.1884	-0.924584	0.0745853	0.448205
MSTRG.11443.1	LncRNA	13.3312	4.21757	8.77438	1.66653	0.0746173	1
MSTRG.11960.1	LncRNA	28.6455	51.1372	39.8913	-0.838023	0.074704	0.448518
MSTRG.22132.1	LncRNA	178.547	94.0216	136.284	0.926118	0.0751538	0.449799
MSTRG.19930.4	LncRNA	5.10848	14.7663	9.93736	-1.5091	0.0753412	1
MSTRG.9005.1	LncRNA	8.01228	18.376	13.1941	-1.19452	0.0755072	0.450679
MSTRG.8924.1	LncRNA	22.6819	9.07352	15.8777	1.34126	0.0755963	0.450879
MSTRG.17465.1	LncRNA	14.0525	4.73076	9.39163	1.56398	0.0759611	1
MSTRG.31353.2	LncRNA	81.0565	43.1808	62.1187	0.901003	0.0762635	0.452223
MSTRG.32919.1	LncRNA	19.2639	38.8211	29.0425	-1.00316	0.0764043	0.452491
MSTRG.32750.1	LncRNA	14.212	5.46838	9.84016	1.38226	0.0764241	1
MSTRG.6250.1	LncRNA	3.34349	12.5111	7.92732	-1.9116	0.0772445	1
MSTRG.7771.1	LncRNA	30.4402	14.9684	22.7043	1.02982	0.0773817	0.456286
MSTRG.8568.1	LncRNA	7.30549	17.0188	12.1622	-1.2152	0.0778931	0.458207
MSTRG.13774.1	LncRNA	18.6412	7.79463	13.2179	1.2651	0.0782524	0.458461
MSTRG.24461.1	LncRNA	130.332	75.8205	103.076	0.783867	0.0785817	0.458461
MSTRG.8323.1	LncRNA	68.0758	39.7187	53.8972	0.776528	0.078623	0.458461
MSTRG.27383.1	LncRNA	39.7882	71.2999	55.5441	-0.839897	0.0791377	0.459315
MSTRG.21377.1	LncRNA	46.2304	22.1925	34.2115	1.0559	0.0800559	0.461309
MSTRG.8887.1	LncRNA	51.7443	28.817	40.2807	0.842283	0.0800596	0.461309
MSTRG.22263.1	LncRNA	52.7933	100.522	76.6575	-0.933026	0.0801081	0.461309
MSTRG.21684.1	LncRNA	14.1002	27.9648	21.0325	-0.983438	0.080427	0.461492
MSTRG.26956.1	LncRNA	13.7447	5.19251	9.46862	1.41536	0.0805275	1
MSTRG.9552.1	LncRNA	87.4697	36.9629	62.2163	1.24524	0.0811902	0.464379
MSTRG.31491.2	LncRNA	651.725	991.617	821.671	-0.605682	0.0813975	0.464792
MSTRG.31246.1	LncRNA	10.1597	25.3686	17.7641	-1.31328	0.0820098	0.46666
MSTRG.15567.1	LncRNA	58.9188	105.532	82.2254	-0.842804	0.0822084	0.467147
MSTRG.27216.1	LncRNA	88.4935	50.0809	69.2872	0.815538	0.0823133	0.467147
MSTRG.24887.1	LncRNA	17.8543	5.9033	11.8788	1.6073	0.0823573	0.467147
MSTRG.15577.1	LncRNA	2.26123	8.22243	5.24183	-1.84353	0.0826787	1
MSTRG.26934.1	LncRNA	12.7854	4.51686	8.65111	1.51443	0.0829362	1
MSTRG.6556.1	LncRNA	233.813	155.691	194.752	0.587205	0.0830799	0.468734
MSTRG.786.1	LncRNA	11.9052	3.97558	7.94039	1.56729	0.0833302	1
MSTRG.4381.1	LncRNA	73.5994	34.1594	53.8794	1.10714	0.0833643	0.469212
MSTRG.3737.1	LncRNA	11.1266	24.9615	18.0441	-1.17884	0.08452	0.472042
MSTRG.9259.1	LncRNA	308.205	178.074	243.139	0.791558	0.0846033	0.472042
MSTRG.13810.1	LncRNA	16.0577	31.7956	23.9266	-0.982841	0.0856651	0.474784
MSTRG.29790.1	LncRNA	73.8335	45.4047	59.6191	0.704939	0.0857318	0.474784
MSTRG.21200.1	LncRNA	9.41692	2.59626	6.00659	1.87731	0.0857856	1
MSTRG.20561.1	LncRNA	7.72101	18.7209	13.221	-1.27413	0.0864253	0.476251
MSTRG.18816.1	LncRNA	8.66737	22.591	15.6292	-1.38716	0.0866396	0.476251
MSTRG.13811.1	LncRNA	183.232	284.067	233.649	-0.631918	0.0866589	0.476251
MSTRG.18446.1	LncRNA	13.8821	31.2474	22.5648	-1.16871	0.0866621	0.476251
MSTRG.6761.1	LncRNA	81.5753	147.021	114.298	-0.851509	0.0871124	0.476886
MSTRG.19009.1	LncRNA	8.31458	2.03867	5.17663	2.06605	0.0872495	1
MSTRG.10114.1	LncRNA	5.03322	14.5888	9.81099	-1.53067	0.0872669	1
MSTRG.2468.1	LncRNA	28.6325	13.9981	21.3153	1.02677	0.0874421	0.476886
MSTRG.31106.1	LncRNA	14.996	5.3947	10.1953	1.47176	0.0875319	1
MSTRG.27438.1	LncRNA	14.4004	29.355	21.8777	-1.02408	0.087916	0.479042
MSTRG.13977.2	LncRNA	20.6125	7.66944	14.141	1.41206	0.0881587	0.479537
MSTRG.19676.1	LncRNA	7.20468	1.63303	4.41886	2.15428	0.0882877	1
MSTRG.4989.1	LncRNA	247.19	132.125	189.658	0.900883	0.0891991	0.482227
MSTRG.10226.4	LncRNA	35.1524	57.1548	46.1536	-0.703383	0.0892928	0.482227
MSTRG.13517.1	LncRNA	27.642	46.2695	36.9557	-0.743022	0.0893763	0.482227
MSTRG.9554.1	LncRNA	20.6036	9.45567	15.0296	1.1191	0.0897447	0.482397
MSTRG.17416.1	LncRNA	77.4461	119.363	98.4048	-0.62542	0.0897699	0.482397
MSTRG.9546.1	LncRNA	2.92041	9.4218	6.1711	-1.66877	0.0899069	1
MSTRG.4306.1	LncRNA	38.9932	17.414	28.2036	1.16033	0.0909795	0.485755
MSTRG.6136.1	LncRNA	21.4429	8.73317	15.088	1.29272	0.0915751	0.488294
MSTRG.5007.1	LncRNA	31.6282	60.8881	46.2582	-0.939379	0.0919916	0.489659
MSTRG.11819.1	LncRNA	23.6579	42.0938	32.8758	-0.837068	0.0924821	0.490512
MSTRG.428.1	LncRNA	36.3005	18.5501	27.4253	0.971599	0.0926161	0.490628
MSTRG.23813.1	LncRNA	71.2807	41.9913	56.636	0.762734	0.0927208	0.490796
MSTRG.24538.1	LncRNA	100.669	44.4384	72.5539	1.17404	0.0928317	0.49113
MSTRG.18643.1	LncRNA	13.5859	29.8564	21.7211	-1.14134	0.0930023	0.491393
MSTRG.31557.1	LncRNA	7.32756	17.1896	12.2586	-1.22508	0.0932148	0.492303
MSTRG.29799.1	LncRNA	13.9863	4.6525	9.31939	1.60343	0.0933265	1
MSTRG.28978.2	LncRNA	21.5949	53.2171	37.406	-1.29809	0.093612	0.493872
MSTRG.10036.1	LncRNA	11.0204	2.82646	6.92341	1.91327	0.0936133	1
MSTRG.27437.1	LncRNA	40.2831	22.8355	31.5593	0.823285	0.0938377	0.494333
MSTRG.20014.1	LncRNA	6.84781	1.64474	4.24628	2.07588	0.0940253	1
MSTRG.24398.1	LncRNA	17.9931	39.6624	28.8277	-1.14112	0.0943125	0.496065
MSTRG.10302.1	LncRNA	13.8751	3.91488	8.89497	1.83155	0.0946385	1
MSTRG.12424.1	LncRNA	19.0914	37.0558	28.0736	-0.949491	0.0951444	0.496798
MSTRG.1666.1	LncRNA	16.2758	6.47014	11.373	1.3402	0.0952232	0.496798
MSTRG.27490.1	LncRNA	69.7451	44.7324	57.2388	0.64396	0.095491	0.496798
MSTRG.28166.1	LncRNA	30.1723	13.6485	21.9104	1.13653	0.0957506	0.496968
MSTRG.10226.2	LncRNA	1.72284	7.41114	4.56699	-2.12935	0.096117	1
MSTRG.9446.1	LncRNA	345.247	510.475	427.861	-0.564857	0.096415	0.498417
MSTRG.27059.1	LncRNA	6.531	17.8882	12.2096	-1.47345	0.0967223	0.499582
MSTRG.488.1	LncRNA	14.8837	6.35793	10.6208	1.23147	0.097871	1
MSTRG.20364.1	LncRNA	14.3714	5.34905	9.86023	1.39802	0.0980552	1
MSTRG.9660.1	LncRNA	17.4808	6.04227	11.7615	1.51323	0.0981446	0.503729
MSTRG.30452.1	LncRNA	15.4772	6.77529	11.1263	1.20408	0.0984013	1
MSTRG.1413.1	LncRNA	5.50739	14.6306	10.069	-1.42298	0.098488	1
MSTRG.19944.1	LncRNA	114.393	168.346	141.37	-0.559786	0.0988511	0.504385
MSTRG.5993.1	LncRNA	63.8254	37.9852	50.9053	0.750482	0.0989586	0.504511
MSTRG.825.1	LncRNA	4.21669	11.9912	8.10396	-1.48975	0.0993303	1
MSTRG.28003.1	LncRNA	12.7391	31.1643	21.9517	-1.29161	0.0995234	0.505736
MSTRG.11745.1	LncRNA	63.2776	96.9436	80.1106	-0.616228	0.0996344	0.505736
MSTRG.18763.1	LncRNA	66.6004	38.557	52.5787	0.794281	0.0997323	0.505736
MSTRG.13440.1	LncRNA	67.4444	108.188	87.8164	-0.683851	0.0997378	0.505736
MSTRG.2702.1	LncRNA	42.7637	70.1795	56.4716	-0.714951	0.099828	0.505983
MSTRG.9434.1	LncRNA	26.5928	44.5009	35.5469	-0.739858	0.100316	0.507357
MSTRG.8862.1	LncRNA	18.6005	8.10903	13.3548	1.20416	0.100854	0.508647
MSTRG.6194.1	LncRNA	33.6001	15.2639	24.432	1.12499	0.101279	0.509219
MSTRG.10636.5	LncRNA	2.42963	8.62681	5.52822	-1.85593	0.101942	1
MSTRG.23737.1	LncRNA	7.75621	1.37473	4.56547	2.53998	0.101949	1
MSTRG.32267.1	LncRNA	47.7309	24.9406	36.3358	0.934015	0.102026	0.510969
MSTRG.21584.1	LncRNA	1.69729	6.58941	4.14335	-1.97194	0.102116	1
MSTRG.6699.1	LncRNA	34.3021	15.2749	24.7885	1.17643	0.102264	0.511938
MSTRG.4468.1	LncRNA	46.388	25.7721	36.0801	0.855179	0.102421	0.511938
MSTRG.20151.1	LncRNA	25.6575	13.0993	19.3784	0.964625	0.102513	0.511938
MSTRG.8921.1	LncRNA	21.6458	10.5311	16.0884	1.03929	0.102574	0.512032
MSTRG.27954.1	LncRNA	18.8277	34.7094	26.7686	-0.885559	0.102741	0.512445
MSTRG.23194.2	LncRNA	96.287	147.765	122.026	-0.618142	0.102914	0.51289
MSTRG.12667.1	LncRNA	29.8236	13.831	21.8273	1.10424	0.103174	0.513364
MSTRG.5292.1	LncRNA	21.8805	42.4014	32.141	-0.955504	0.103704	0.515559
MSTRG.63.1	LncRNA	20.9881	36.6268	28.8074	-0.802203	0.103804	0.515848
MSTRG.9455.1	LncRNA	21.9972	10.3499	16.1735	1.09545	0.104104	0.516946
MSTRG.20306.1	LncRNA	10.6875	24.9616	17.8246	-1.23786	0.10441	0.517259
MSTRG.2836.1	LncRNA	6.50893	1.5091	4.00902	2.0738	0.104884	1
MSTRG.13869.1	LncRNA	8.8143	19.0444	13.9294	-1.12577	0.105045	0.518009
MSTRG.26785.1	LncRNA	552.472	809.532	681.002	-0.551714	0.105523	0.518756
MSTRG.10165.1	LncRNA	3.29935	9.96174	6.63055	-1.59987	0.10598	1
MSTRG.27792.1	LncRNA	9.48252	3.27191	6.37722	1.55785	0.106189	1
MSTRG.18968.3	LncRNA	27.4405	13.9817	20.7111	0.960544	0.106429	0.521088
MSTRG.19713.1	LncRNA	25.2089	13.2513	19.2301	0.936992	0.106675	0.521088
MSTRG.21849.1	LncRNA	1.36944	7.37853	4.37399	-2.4367	0.107239	1
MSTRG.28633.2	LncRNA	31.6247	16.4939	24.0593	0.947727	0.107274	0.522565
MSTRG.23438.2	LncRNA	11.1246	24.0792	17.6019	-1.11002	0.107309	0.522565
MSTRG.23776.1	LncRNA	14.4792	6.09837	10.2888	1.23368	0.107358	1
MSTRG.4052.1	LncRNA	27.1415	13.132	20.1367	1.04057	0.107487	0.522861
MSTRG.8369.1	LncRNA	14.6442	5.24276	9.94348	1.50236	0.107638	1
MSTRG.9746.1	LncRNA	39.0688	22.2662	30.6675	0.810573	0.108339	0.52533
MSTRG.12953.1	LncRNA	134.881	86.8568	110.869	0.634155	0.108345	0.52533
MSTRG.7004.1	LncRNA	22.069	39.9513	31.0101	-0.854185	0.108554	0.52533
MSTRG.7614.1	LncRNA	12.3222	26.1927	19.2575	-1.08165	0.10892	0.526392
MSTRG.329.1	LncRNA	6.05682	13.8193	9.93807	-1.19777	0.108975	1
MSTRG.1518.1	LncRNA	168.57	241.915	205.242	-0.522044	0.109441	0.526906
MSTRG.6727.1	LncRNA	13.6791	5.88447	9.7818	1.20613	0.109506	1
MSTRG.12121.1	LncRNA	43.3116	25.2387	34.2752	0.772995	0.109651	0.527476
MSTRG.6245.1	LncRNA	21.4188	10.2494	15.8341	1.07361	0.109689	0.527476
MSTRG.19838.1	LncRNA	19.2597	8.90268	14.0812	1.09802	0.110346	0.530105
MSTRG.7600.1	LncRNA	33.5388	59.9834	46.7611	-0.836434	0.110366	0.530105
MSTRG.23944.1	LncRNA	14.4136	5.94058	10.1771	1.27747	0.110687	1
MSTRG.6424.1	LncRNA	7.30201	16.9321	12.1171	-1.2217	0.110766	0.530367
MSTRG.4352.1	LncRNA	12.4601	4.51686	8.48847	1.4702	0.111362	1
MSTRG.10472.3	LncRNA	31.2711	51.2163	41.2437	-0.716101	0.111422	0.532036
MSTRG.5969.1	LncRNA	15.1548	6.45377	10.8043	1.21639	0.111843	1
MSTRG.15841.1	LncRNA	171.011	106.194	138.602	0.686406	0.111939	0.533879
MSTRG.26784.1	LncRNA	13.9352	5.32229	9.62874	1.40484	0.11201	1
MSTRG.8685.5	LncRNA	34.7866	55.7697	45.2781	-0.677218	0.112057	0.534121
MSTRG.3132.2	LncRNA	39.8188	15.2971	27.5579	1.3916	0.112257	0.534153
MSTRG.27349.1	LncRNA	748.178	424.356	586.267	0.81784	0.112431	0.534582
MSTRG.23786.1	LncRNA	21.5307	8.17345	14.8521	1.41071	0.112986	0.535368
MSTRG.11677.1	LncRNA	486.362	664.523	575.443	-0.450634	0.113255	0.535691
MSTRG.20798.1	LncRNA	7.15916	16.3021	11.7306	-1.18361	0.113454	0.535909
MSTRG.32683.2	LncRNA	33.2467	53.5906	43.4187	-0.690185	0.113463	0.535909
MSTRG.3664.1	LncRNA	311.048	441.241	376.145	-0.505301	0.113851	0.536494
MSTRG.29780.1	LncRNA	12.7073	0	6.35366	6.18052	0.114295	1
MSTRG.1455.1	LncRNA	17.5348	6.8314	12.1831	1.36431	0.114418	0.537685
MSTRG.27087.1	LncRNA	28.5118	50.377	39.4444	-0.817024	0.114653	0.538399
MSTRG.19474.1	LncRNA	50.3204	31.6938	41.0071	0.664335	0.114835	0.538425
MSTRG.27955.1	LncRNA	9.76265	2.32039	6.04152	2.08588	0.115529	1
MSTRG.24792.1	LncRNA	47.8439	25.3299	36.5869	0.912149	0.115576	0.539186
MSTRG.6834.1	LncRNA	11.0775	3.06972	7.07362	1.87441	0.116175	1
MSTRG.30679.1	LncRNA	207.396	288.421	247.908	-0.475617	0.116563	0.541345
MSTRG.6616.1	LncRNA	22.5486	11.2302	16.8894	1.00864	0.116639	0.541345
MSTRG.21011.1	LncRNA	10.1928	20.7524	15.4726	-1.02192	0.116885	0.541741
MSTRG.31479.1	LncRNA	10.1396	21.6454	15.8925	-1.10111	0.117581	0.542751
MSTRG.3783.1	LncRNA	1.95545	6.70162	4.32853	-1.76098	0.11788	1
MSTRG.22687.1	LncRNA	4.61422	0.613691	2.61396	2.89135	0.118524	1
MSTRG.17826.1	LncRNA	1.35493	5.65885	3.50689	-2.0761	0.118769	1
MSTRG.19466.1	LncRNA	59.5145	34.7518	47.1331	0.781973	0.118837	0.546106
MSTRG.6477.1	LncRNA	60.2923	31.3197	45.806	0.946478	0.118893	0.546106
MSTRG.29174.1	LncRNA	181.115	336.29	258.703	-0.892219	0.119102	0.546108
MSTRG.30394.1	LncRNA	66.5318	104.397	85.4646	-0.654758	0.119114	0.546108
MSTRG.9870.1	LncRNA	27.3975	53.3323	40.3649	-0.960375	0.11919	0.54625
MSTRG.32251.1	LncRNA	11.5477	4.23973	7.89373	1.4277	0.119667	1
MSTRG.19101.1	LncRNA	18.8662	32.7575	25.8119	-0.801501	0.119751	0.546766
MSTRG.397.1	LncRNA	18.2513	8.56026	13.4058	1.09833	0.119906	0.547271
MSTRG.7612.1	LncRNA	4.23876	11.319	7.77886	-1.40212	0.120096	1
MSTRG.8931.1	LncRNA	5.81317	16.4872	11.1502	-1.50508	0.120297	0.548234
MSTRG.387.1	LncRNA	166.135	118.824	142.479	0.482834	0.120478	0.548649
MSTRG.266.1	LncRNA	14.5363	4.75299	9.64466	1.6329	0.120682	1
MSTRG.24628.1	LncRNA	101.046	63.4382	82.2419	0.672731	0.120869	0.549607
MSTRG.31619.1	LncRNA	28.5122	13.2207	20.8664	1.0924	0.121416	0.550864
MSTRG.11775.1	LncRNA	40.6433	67.8851	54.2642	-0.737613	0.12164	0.55147
MSTRG.16386.1	LncRNA	29.2676	14.0483	21.658	1.05729	0.121723	0.551642
MSTRG.12997.1	LncRNA	19.9776	9.99109	14.9844	1.0114	0.121804	0.551747
MSTRG.16820.1	LncRNA	24.3191	12.7276	18.5233	0.933045	0.121934	0.551982
MSTRG.30425.1	LncRNA	8.44987	2.30282	5.37635	1.8909	0.122067	1
MSTRG.6743.1	LncRNA	0.684721	5.36788	3.0263	-2.98794	0.122423	1
MSTRG.21585.1	LncRNA	42.5352	26.0173	34.2762	0.705	0.122494	0.55349
MSTRG.32421.1	LncRNA	19.4482	8.2995	13.8738	1.23023	0.122729	0.553645
MSTRG.8465.1	LncRNA	5.01115	13.955	9.48309	-1.47133	0.122758	1
MSTRG.23429.1	LncRNA	14.1568	6.22815	10.1925	1.17444	0.123074	1
MSTRG.9594.1	LncRNA	14.9533	6.81968	10.8865	1.14499	0.123115	1
MSTRG.12841.1	LncRNA	19.8519	40.9138	30.3828	-1.03961	0.123201	0.55463
MSTRG.32802.1	LncRNA	150.306	259.585	204.945	-0.788472	0.124375	0.556833
MSTRG.31706.1	LncRNA	16.5533	38.3885	27.4709	-1.21216	0.124683	0.557846
MSTRG.12716.1	LncRNA	8.70456	2.61256	5.65856	1.6919	0.124849	1
MSTRG.8627.1	LncRNA	54.978	31.7374	43.3577	0.797894	0.125001	0.557846
MSTRG.11818.1	LncRNA	149.448	95.2747	122.362	0.649012	0.125026	0.557846
MSTRG.12051.1	LncRNA	11.9107	4.31467	8.11266	1.48064	0.125632	1
MSTRG.31326.1	LncRNA	53.5007	26.2057	39.8532	1.0286	0.125876	0.560264
MSTRG.9844.1	LncRNA	9.25746	3.28948	6.27347	1.51459	0.12615	1
MSTRG.13973.1	LncRNA	361.43	171.605	266.517	1.07444	0.126247	0.561097
MSTRG.27319.1	LncRNA	62.0531	91.3058	76.6794	-0.557219	0.126407	0.561603
MSTRG.7449.1	LncRNA	9.74963	20.0885	14.9191	-1.04836	0.126756	0.562071
MSTRG.19576.1	LncRNA	5.95812	1.10346	3.53079	2.35495	0.127213	1
MSTRG.31475.1	LncRNA	17.2663	8.12074	12.6935	1.09949	0.127582	0.563551
MSTRG.21032.1	LncRNA	522.913	758.817	640.865	-0.537117	0.127956	0.563709
MSTRG.23621.1	LncRNA	18.6467	9.18566	13.9162	1.02221	0.128629	0.564026
MSTRG.6041.1	LncRNA	243.778	158.453	201.115	0.618611	0.128663	0.564026
MSTRG.8019.1	LncRNA	16.7203	29.3081	23.0142	-0.809873	0.129391	0.565387
MSTRG.29903.1	LncRNA	21.4393	9.39244	15.4159	1.17406	0.12956	0.565613
MSTRG.31069.1	LncRNA	10.2168	21.3426	15.7797	-1.07767	0.129773	0.565701
MSTRG.28061.1	LncRNA	8.68597	18.2578	13.4719	-1.07792	0.129954	0.565701
MSTRG.20015.1	LncRNA	154.664	104.522	129.593	0.564615	0.130023	0.565701
MSTRG.160.1	LncRNA	50.5287	25.1683	37.8485	0.992984	0.130527	0.566906
MSTRG.16688.1	LncRNA	39.0103	20.763	29.8866	0.920008	0.130614	0.566906
MSTRG.13074.1	LncRNA	23.6413	12.4961	18.0687	0.921271	0.130621	0.566906
MSTRG.24684.5	LncRNA	23.2569	10.3895	16.8232	1.14462	0.13097	0.567399
MSTRG.12255.1	LncRNA	31.7418	51.9961	41.869	-0.717431	0.131153	0.567399
MSTRG.15583.1	LncRNA	16.7397	36.6756	26.7077	-1.13956	0.131816	0.567911
MSTRG.3736.1	LncRNA	32.212	51.5692	41.8906	-0.68157	0.132067	0.568498
MSTRG.23841.7	LncRNA	104.547	65.489	85.0177	0.670042	0.132137	0.568498
MSTRG.6574.1	LncRNA	17.1559	7.00423	12.0801	1.26654	0.133456	0.571084
MSTRG.12489.1	LncRNA	12.251	5.24862	8.74983	1.24115	0.133588	1
MSTRG.5161.4	LncRNA	10.3066	3.81193	7.05927	1.43717	0.133656	1
MSTRG.13075.1	LncRNA	9.38928	18.5396	13.9645	-0.982423	0.133765	0.571405
MSTRG.9912.2	LncRNA	57.3561	32.2577	44.8069	0.837148	0.134522	0.573033
MSTRG.13764.1	LncRNA	1.29628	5.84593	3.57111	-2.16198	0.134681	1
MSTRG.10031.1	LncRNA	37.5331	57.3746	47.4538	-0.61019	0.134685	0.573394
MSTRG.28574.1	LncRNA	37.8548	65.3849	51.6199	-0.787672	0.134862	0.573482
MSTRG.31828.1	LncRNA	316.911	191.772	254.341	0.723701	0.135228	0.574036
MSTRG.3050.1	LncRNA	5.0719	13.4371	9.2545	-1.38814	0.135461	1
MSTRG.29753.1	LncRNA	4.19114	11.4454	7.81825	-1.42858	0.136037	1
MSTRG.15753.2	LncRNA	4.62118	11.7024	8.16178	-1.33641	0.136462	1
MSTRG.6584.1	LncRNA	76.3223	47.8196	62.0709	0.672859	0.136603	0.576162
MSTRG.18937.1	LncRNA	28.2466	15.5541	21.9003	0.868974	0.136641	0.576162
MSTRG.2620.1	LncRNA	28.4565	15.1929	21.8247	0.913077	0.136673	0.576162
MSTRG.8272.1	LncRNA	3.56855	9.89526	6.7319	-1.44932	0.136839	1
MSTRG.21963.1	LncRNA	19.0533	8.85828	13.9558	1.09543	0.136949	0.576629
MSTRG.1172.1	LncRNA	33.7023	18.9487	26.3255	0.834713	0.137022	0.576634
MSTRG.18990.1	LncRNA	2.89834	8.96464	5.93149	-1.61703	0.137042	1
MSTRG.20521.1	LncRNA	2.53043	8.05878	5.2946	-1.63938	0.137069	1
MSTRG.23681.1	LncRNA	9.01183	2.87212	5.94198	1.66081	0.137439	1
MSTRG.30092.1	LncRNA	15.611	6.36505	10.988	1.31062	0.137968	1
MSTRG.9590.1	LncRNA	14.9754	26.811	20.8932	-0.846017	0.138282	0.580736
MSTRG.20320.3	LncRNA	12.4305	23.6677	18.0491	-0.930434	0.13864	0.581441
MSTRG.9585.1	LncRNA	10.3743	3.98144	7.17788	1.37309	0.138955	1
MSTRG.27112.1	LncRNA	10.7477	4.36951	7.5586	1.2896	0.139196	1
MSTRG.19386.1	LncRNA	9.15666	3.41799	6.28733	1.40754	0.139508	1
MSTRG.4986.1	LncRNA	43.487	67.1865	55.3368	-0.631076	0.139767	0.583957
MSTRG.7651.1	LncRNA	16.0873	31.4497	23.7685	-0.967149	0.14054	0.585915
MSTRG.24070.1	LncRNA	1.39151	6.81961	4.10556	-2.32297	0.141185	1
MSTRG.4309.1	LncRNA	7.84041	1.99301	4.91671	1.92983	0.141202	1
MSTRG.31746.1	LncRNA	19.5661	9.05462	14.3103	1.09318	0.142456	0.591748
MSTRG.19788.1	LncRNA	5.82978	13.4418	9.63577	-1.19018	0.143089	1
MSTRG.9599.1	LncRNA	18.3113	8.45144	13.3814	1.11178	0.1438	0.595232
MSTRG.9280.1	LncRNA	43.8976	27.2623	35.58	0.683202	0.144193	0.595822
MSTRG.7321.1	LncRNA	10.8464	4.44319	7.64479	1.28481	0.145061	1
MSTRG.24067.2	LncRNA	14.3764	6.14403	10.2602	1.23883	0.14574	1
MSTRG.18707.2	LncRNA	4.76612	12.3885	8.5773	-1.36265	0.145779	1
MSTRG.26290.1	LncRNA	2.33092	8.11022	5.22057	-1.8019	0.145897	1
MSTRG.2348.2	LncRNA	13.1297	26.0769	19.6033	-0.990748	0.146214	0.600579
Nitab4.5_0002616g0140.1	LncRNA	9.65848	20.1178	14.8881	-1.06008	0.146318	0.600579
MSTRG.24090.1	LncRNA	10.6545	3.8458	7.25017	1.44762	0.146366	1
MSTRG.23623.1	LncRNA	10.9968	4.22928	7.61304	1.38395	0.146525	1
MSTRG.140.1	LncRNA	48.6426	30.651	39.6468	0.664526	0.146807	0.601929
MSTRG.5544.1	LncRNA	18.7338	8.5942	13.664	1.13766	0.14684	0.601929
MSTRG.6317.1	LncRNA	15.7575	7.26379	11.5106	1.10281	0.147057	0.601929
MSTRG.27312.1	LncRNA	13.8531	6.04812	9.95061	1.17927	0.147342	1
MSTRG.9352.1	LncRNA	167.915	119.062	143.489	0.494186	0.148214	0.603251
MSTRG.7696.1	LncRNA	164.717	107.933	136.325	0.607244	0.148447	0.603485
MSTRG.27845.1	LncRNA	4.4493	12.1569	8.30313	-1.44271	0.149435	1
MSTRG.250.1	LncRNA	20.6187	8.19434	14.4065	1.31932	0.149632	0.606177
MSTRG.32969.13	LncRNA	54.4024	33.1104	43.7564	0.71212	0.150079	0.60668
MSTRG.24664.1	LncRNA	9.07246	3.41214	6.2423	1.3986	0.150899	1
MSTRG.10268.1	LncRNA	45.3692	24.3303	34.8498	0.891195	0.151539	0.609875
MSTRG.12899.1	LncRNA	8.20274	2.93408	5.56841	1.49216	0.151723	1
MSTRG.21236.1	LncRNA	20.2654	9.88355	15.0745	1.05239	0.151781	0.609875
MSTRG.13256.1	LncRNA	17.0937	8.00853	12.5511	1.09317	0.151931	0.609875
MSTRG.29178.1	LncRNA	15.8271	7.32576	11.5764	1.09957	0.152087	0.609875
MSTRG.3819.1	LncRNA	11.0335	21.2422	16.1378	-0.938076	0.152188	0.609875
MSTRG.23555.1	LncRNA	3.27728	9.85087	6.56407	-1.57435	0.152223	1
MSTRG.5610.1	LncRNA	14.1699	26.009	20.0894	-0.879471	0.152392	0.609875
MSTRG.560.1	LncRNA	54.8986	34.6839	44.7913	0.661849	0.152413	0.609875
MSTRG.20690.1	LncRNA	13.6847	27.9751	20.8299	-1.03417	0.153581	0.612476
MSTRG.6466.1	LncRNA	59.1805	37.2358	48.2082	0.671606	0.154284	0.613465
MSTRG.31297.1	LncRNA	7.77271	2.3321	5.05241	1.758	0.154288	1
MSTRG.7162.1	LncRNA	89.8352	127.678	108.757	-0.509465	0.15429	0.613465
MSTRG.13527.1	LncRNA	76.4619	36.3478	56.4049	1.07289	0.154322	0.613465
MSTRG.483.1	LncRNA	23.2995	40.7132	32.0064	-0.811478	0.154383	0.613511
MSTRG.29579.1	LncRNA	166.459	225.386	195.923	-0.43793	0.155384	0.616084
MSTRG.4727.1	LncRNA	7.04385	1.65519	4.34952	2.02308	0.15542	1
MSTRG.20152.1	LncRNA	8.60177	17.0024	12.8021	-0.981459	0.155592	0.616307
MSTRG.10886.1	LncRNA	8.28903	2.86626	5.57765	1.53624	0.155962	1
MSTRG.29663.1	LncRNA	14.7263	6.76817	10.7472	1.11446	0.156166	1
MSTRG.26483.2	LncRNA	11.2675	21.1626	16.2151	-0.9112	0.156594	0.618469
MSTRG.27505.1	LncRNA	48.5424	70.7296	59.636	-0.545494	0.156861	0.618521
MSTRG.14179.1	LncRNA	8.67702	23.0103	15.8437	-1.40774	0.157345	0.618925
MSTRG.27212.1	LncRNA	54.568	29.0821	41.8251	0.906196	0.157369	0.618925
MSTRG.23366.1	LncRNA	11.1417	4.511	7.82637	1.30924	0.158903	1
MSTRG.23843.1	LncRNA	11.85	4.95052	8.40027	1.25287	0.15922	1
MSTRG.14447.1	LncRNA	1.01257	5.30006	3.15632	-2.39852	0.159317	1
MSTRG.12260.1	LncRNA	15.7608	29.8957	22.8283	-0.93654	0.159372	0.623783
MSTRG.18566.1	LncRNA	11.4123	3.5302	7.47126	1.69252	0.159773	1
MSTRG.9558.1	LncRNA	10.1658	3.25434	6.71005	1.65073	0.160034	1
MSTRG.11518.1	LncRNA	6.2453	14.2927	10.269	-1.19698	0.160619	1
MSTRG.7456.1	LncRNA	12.9392	23.6736	18.3064	-0.868	0.160868	0.626191
MSTRG.16095.1	LncRNA	49.797	30.0913	39.9441	0.724531	0.160962	0.626191
MSTRG.19662.1	LncRNA	3.13095	9.52934	6.33015	-1.57816	0.161493	1
MSTRG.6590.1	LncRNA	68.0241	98.406	83.2151	-0.534111	0.161566	0.627418
MSTRG.5086.1	LncRNA	19.4412	8.74022	14.0907	1.13814	0.161729	0.627418
MSTRG.21248.1	LncRNA	8.44987	16.4436	12.4467	-0.972226	0.16174	0.627418
MSTRG.29526.1	LncRNA	11.4034	4.80317	8.10328	1.22204	0.162569	1
MSTRG.12052.1	LncRNA	13.4211	5.4964	9.45873	1.28314	0.162669	1
MSTRG.14186.3	LncRNA	4.59215	10.8514	7.72176	-1.2317	0.162683	1
MSTRG.8629.1	LncRNA	106.321	73.8286	90.0749	0.523751	0.162806	0.630549
MSTRG.31616.1	LncRNA	217.093	139.043	178.068	0.640137	0.162951	0.630732
MSTRG.10036.12	LncRNA	17.4892	29.1419	23.3156	-0.742734	0.163165	0.63094
MSTRG.424.1	LncRNA	101.65	56.2866	78.9684	0.855954	0.163307	0.631101
MSTRG.24914.1	LncRNA	3.0046	8.80804	5.90632	-1.56077	0.163421	1
MSTRG.15633.1	LncRNA	8.63697	2.46648	5.55172	1.80416	0.164066	1
MSTRG.23608.1	LncRNA	12.4174	5.21594	8.81669	1.2674	0.164192	1
MSTRG.28537.1	LncRNA	26.1627	44.6703	35.4165	-0.779085	0.165668	0.636381
MSTRG.9291.1	LncRNA	79.002	53.2583	66.1301	0.566261	0.166326	0.636772
MSTRG.30998.1	LncRNA	16.9951	7.90677	12.4509	1.09429	0.166864	0.638076
MSTRG.23819.5	LncRNA	7.96466	15.3845	11.6746	-0.950561	0.166998	0.638076
MSTRG.12480.1	LncRNA	3.29935	9.18906	6.2442	-1.47355	0.167054	1
MSTRG.33553.1	LncRNA	21.1925	39.4519	30.3222	-0.901504	0.167323	0.638275
MSTRG.28870.1	LncRNA	5.06632	11.313	8.18969	-1.17473	0.167554	1
MSTRG.20386.1	LncRNA	6.46479	15.0818	10.7733	-1.23066	0.167666	1
MSTRG.27078.1	LncRNA	15.9148	27.2435	21.5792	-0.773973	0.167946	0.639274
MSTRG.12673.1	LncRNA	13.011	4.61729	8.81415	1.46824	0.168013	1
MSTRG.26793.1	LncRNA	6.25634	13.0197	9.63804	-1.05746	0.168378	1
MSTRG.19945.1	LncRNA	154.62	225.025	189.823	-0.543457	0.168785	0.64129
MSTRG.21726.1	LncRNA	5.82978	13.1705	9.50014	-1.16618	0.168835	1
MSTRG.23569.1	LncRNA	78.887	50.8773	64.8822	0.630604	0.169625	0.642835
MSTRG.23707.1	LncRNA	10.7877	21.5996	16.1937	-1.01431	0.169813	0.642835
MSTRG.5889.1	LncRNA	48.7538	76.5886	62.6712	-0.649257	0.169944	0.643089
MSTRG.33399.1	LncRNA	13.2216	25.0847	19.1531	-0.913368	0.170687	0.644698
MSTRG.3036.1	LncRNA	56.4635	38.2036	47.3336	0.561401	0.171337	0.645029
MSTRG.33459.1	LncRNA	177.274	125.075	151.175	0.502054	0.171477	0.645029
MSTRG.33349.1	LncRNA	31.0967	17.9972	24.5469	0.794773	0.171488	0.645029
MSTRG.33495.1	LncRNA	21.1103	39.8284	30.4693	-0.9195	0.171516	0.645029
MSTRG.7542.1	LncRNA	119.793	73.4519	96.6224	0.702487	0.171606	0.645029
MSTRG.20180.1	LncRNA	83.9138	119.624	101.769	-0.512617	0.171639	0.645029
MSTRG.3855.1	LncRNA	27.8925	15.1426	21.5175	0.882618	0.171673	0.645029
Nitab4.5_0001574g0020.1	LncRNA	115.145	54.7281	84.9364	1.06732	0.172268	0.646467
MSTRG.29185.1	LncRNA	5.18512	12.8678	9.02646	-1.30238	0.172857	1
MSTRG.9657.1	LncRNA	56.191	35.2919	45.7414	0.673298	0.173182	0.647311
MSTRG.17733.1	LncRNA	9.38172	18.8507	14.1162	-1.00069	0.173337	0.647692
MSTRG.4568.1	LncRNA	2.31988	7.29308	4.80648	-1.65849	0.173415	1
MSTRG.19987.1	LncRNA	40.9892	63.7921	52.3906	-0.635977	0.173777	0.64854
MSTRG.12554.1	LncRNA	28.7042	16.3372	22.5207	0.807287	0.174446	0.649247
MSTRG.7036.1	LncRNA	164.574	240.406	202.49	-0.54599	0.174977	0.650236
MSTRG.25987.1	LncRNA	2.61463	8.90148	5.75805	-1.75988	0.175524	1
MSTRG.12786.2	LncRNA	28.9388	48.7145	38.8267	-0.756844	0.175698	0.651762
MSTRG.6898.1	LncRNA	14.8525	6.86993	10.8612	1.12155	0.176016	1
MSTRG.7272.1	LncRNA	22.287	9.48702	15.887	1.20827	0.176201	0.651762
MSTRG.2956.1	LncRNA	7.52498	16.1502	11.8376	-1.11459	0.176362	0.651762
MSTRG.7572.1	LncRNA	19.5034	10.0857	14.7946	0.965746	0.176585	0.651843
MSTRG.6840.1	LncRNA	27.1865	14.5955	20.891	0.90289	0.177124	0.652842
MSTRG.20145.1	LncRNA	25.2642	47.381	36.3226	-0.908616	0.177572	0.653156
MSTRG.33233.1	LncRNA	10.2921	19.7997	15.0459	-0.941443	0.177655	0.653156
MSTRG.3352.1	LncRNA	0.953919	4.84757	2.90074	-2.32607	0.177954	1
MSTRG.5378.1	LncRNA	22.7806	13.0876	17.9341	0.792502	0.178244	0.654203
MSTRG.10265.1	LncRNA	4.05028	10.8982	7.47425	-1.43173	0.178266	1
MSTRG.29845.1	LncRNA	12.1061	5.68814	8.89712	1.08696	0.178805	1
MSTRG.12604.1	LncRNA	64.4826	95.2095	79.846	-0.56149	0.179711	0.656334
MSTRG.15803.1	LncRNA	132.24	88.3765	110.308	0.582663	0.179838	0.656334
MSTRG.12923.1	LncRNA	27.1415	45.9781	36.5598	-0.768327	0.17993	0.656334
MSTRG.4455.3	LncRNA	31.3429	18.6786	25.0108	0.741576	0.181361	0.658249
MSTRG.3548.1	LncRNA	7.39376	1.79082	4.59229	2.02161	0.181467	1
MSTRG.30540.2	LncRNA	12.844	23.5145	18.1792	-0.87318	0.181536	0.658249
MSTRG.9510.1	LncRNA	97.9729	138.78	118.376	-0.5027	0.181551	0.658249
MSTRG.27539.1	LncRNA	51.2986	32.3519	41.8252	0.670653	0.181567	0.658249
Nitab4.5_0000698g0030.1	LncRNA	47.3803	25.2204	36.3003	0.918977	0.181753	0.658249
MSTRG.11511.1	LncRNA	2.94595	7.73266	5.33931	-1.37834	0.181853	1
MSTRG.29430.3	LncRNA	19.7042	35.8949	27.7996	-0.87344	0.18189	0.658279
MSTRG.484.1	LncRNA	14.7103	7.24749	10.9789	1.0187	0.18222	1
MSTRG.3004.1	LncRNA	36.3464	21.9132	29.1298	0.727481	0.182413	0.659391
MSTRG.27850.1	LncRNA	26.8551	45.1797	36.0174	-0.75521	0.182985	0.660478
MSTRG.6309.1	LncRNA	7.22129	2.74234	4.98182	1.3808	0.183143	1
MSTRG.30731.1	LncRNA	13.0952	6.21644	9.65582	1.07174	0.183312	1
MSTRG.6778.1	LncRNA	7.42219	20.0137	13.7179	-1.43083	0.183774	0.661126
MSTRG.966.1	LncRNA	117.657	167.683	142.67	-0.512164	0.184018	0.661192
MSTRG.19757.1	LncRNA	4.82825	11.1741	8.00116	-1.1933	0.184308	1
MSTRG.9681.1	LncRNA	10.1783	19.2409	14.7096	-0.914278	0.184464	0.661552
MSTRG.3084.6	LncRNA	11.1212	4.83126	7.97621	1.21436	0.184601	1
MSTRG.30341.1	LncRNA	8.00124	17.0267	12.514	-1.10268	0.18497	0.661552
MSTRG.13793.1	LncRNA	61.2516	89.3989	75.3252	-0.549245	0.18521	0.661552
MSTRG.10426.1	LncRNA	9.58531	18.2018	13.8936	-0.920583	0.185263	0.661552
MSTRG.23186.1	LncRNA	25.8536	51.9381	38.8959	-1.00783	0.185317	0.661552
MSTRG.5148.1	LncRNA	23.5682	37.2626	30.4154	-0.655935	0.185388	0.661552
MSTRG.24668.1	LncRNA	12.3132	21.207	16.7601	-0.788031	0.185466	0.661552
MSTRG.7029.1	LncRNA	19.3901	10.4059	14.898	0.884747	0.185805	0.661837
MSTRG.14929.1	LncRNA	2.70986	7.11185	4.91086	-1.40817	0.186378	1
MSTRG.24056.1	LncRNA	31.5901	19.0809	25.3355	0.734167	0.186521	0.661837
MSTRG.27413.1	LncRNA	2.72437	7.2592	4.99179	-1.42664	0.186864	1
MSTRG.14831.1	LncRNA	5.65581	12.3675	9.01167	-1.13353	0.187664	1
MSTRG.7589.1	LncRNA	2.72089	7.33288	5.02689	-1.44024	0.188213	1
MSTRG.29977.1	LncRNA	5.02219	12.4562	8.73921	-1.32273	0.188257	1
MSTRG.1000.1	LncRNA	16.1523	28.9559	22.5541	-0.850843	0.188935	0.665522
MSTRG.14873.4	LncRNA	28.6069	17.9925	23.2997	0.668535	0.188964	0.665522
MSTRG.31945.8	LncRNA	41.5558	27.1769	34.3664	0.611094	0.189393	0.665686
MSTRG.12607.1	LncRNA	26.461	16.1176	21.2893	0.723634	0.189627	0.665934
MSTRG.31030.1	LncRNA	27.9713	15.8383	21.9048	0.828848	0.190034	0.666451
MSTRG.25594.1	LncRNA	10.3672	3.30119	6.83422	1.66014	0.190117	1
MSTRG.20995.1	LncRNA	9.59227	3.97684	6.78456	1.29223	0.190689	1
MSTRG.11649.1	LncRNA	16.3448	8.00979	12.1773	1.04667	0.190965	0.667747
MSTRG.2431.1	LncRNA	22.8469	38.5765	30.7117	-0.75454	0.192023	0.669529
MSTRG.19910.1	LncRNA	10.9327	20.8006	15.8666	-0.918524	0.192269	0.669813
MSTRG.6315.8	LncRNA	37.0057	22.4123	29.709	0.729713	0.192518	0.669916
MSTRG.14688.1	LncRNA	8.14757	16.1723	12.1599	-1.00375	0.193545	0.671604
MSTRG.16845.1	LncRNA	36.6698	15.4561	26.063	1.25097	0.193664	0.671604
MSTRG.9768.1	LncRNA	26.2118	40.3826	33.2972	-0.625427	0.193741	0.671681
MSTRG.20082.1	LncRNA	18.1505	9.87762	14.0141	0.870738	0.194076	0.671746
MSTRG.16198.1	LncRNA	10.7512	4.5156	7.63338	1.22912	0.194133	1
MSTRG.23868.1	LncRNA	82.3614	55.6268	68.9941	0.567447	0.194288	0.671746
MSTRG.2048.1	LncRNA	161.217	235.45	198.333	-0.5468	0.194405	0.671746
MSTRG.31545.1	LncRNA	8.39331	17.1837	12.7885	-1.0186	0.19457	0.671746
MSTRG.11351.1	LncRNA	119.747	88.193	103.97	0.442341	0.194614	0.671746
MSTRG.141.1	LncRNA	29.3033	47.5422	38.4227	-0.699955	0.194641	0.671746
MSTRG.8552.1	LncRNA	26.2194	14.917	20.5682	0.823789	0.194835	0.671904
MSTRG.27272.1	LncRNA	136.771	184.28	160.526	-0.429531	0.195246	0.672313
MSTRG.8380.1	LncRNA	36.3922	23.9448	30.1685	0.604282	0.19547	0.672426
MSTRG.12669.1	LncRNA	13.7136	26.4829	20.0982	-0.952425	0.195772	0.672426
MSTRG.6352.1	LncRNA	42.7912	62.9015	52.8464	-0.557178	0.195945	0.672426
MSTRG.7457.1	LncRNA	79.8633	111.213	95.5379	-0.478452	0.196044	0.672426
MSTRG.20481.1	LncRNA	8.34708	3.19823	5.77266	1.38838	0.196266	1
MSTRG.10144.1	LncRNA	91.4144	135.754	113.584	-0.571623	0.196342	0.672426
MSTRG.5391.1	LncRNA	100.254	145.651	122.952	-0.54073	0.19648	0.672426
MSTRG.17534.1	LncRNA	2.23569	6.70747	4.47158	-1.56179	0.196558	1
MSTRG.29270.1	LncRNA	95.3218	68.7358	82.0288	0.472257	0.196719	0.672426
MSTRG.32950.1	LncRNA	28.9679	16.0706	22.5192	0.834112	0.197275	0.672426
MSTRG.4531.1	LncRNA	36.8705	59.434	48.1522	-0.68879	0.19752	0.672426
MSTRG.20692.1	LncRNA	19.2722	32.7737	26.023	-0.770681	0.197521	0.672426
MSTRG.7003.3	LncRNA	14.3874	25.5322	19.9598	-0.824746	0.197687	0.672426
MSTRG.29551.1	LncRNA	8.33665	17.255	12.7958	-1.04562	0.197793	0.672426
MSTRG.28092.1	LncRNA	100.528	58.6512	79.5894	0.780235	0.197874	0.672426
MSTRG.30127.1	LncRNA	8.59481	3.19823	5.89652	1.43204	0.198254	1
MSTRG.23566.2	LncRNA	7.69199	3.2158	5.4539	1.26566	0.200537	1
MSTRG.6555.1	LncRNA	11.993	4.7086	8.35079	1.37605	0.200663	1
MSTRG.20797.1	LncRNA	46.774	67.3669	57.0705	-0.52308	0.200835	0.676847
MSTRG.11313.1	LncRNA	8.4278	3.54192	5.98486	1.25594	0.201105	1
MSTRG.5555.1	LncRNA	17.7037	6.31687	12.0103	1.46253	0.201481	0.678088
MSTRG.31847.5	LncRNA	2.70986	7.02187	4.86587	-1.38131	0.202198	1
MSTRG.6133.1	LncRNA	14.9754	7.55144	11.2634	1.00137	0.202366	0.679565
MSTRG.15331.1	LncRNA	769.519	594.305	681.912	0.372634	0.202708	0.680079
MSTRG.9348.1	LncRNA	7.11701	13.6954	10.4062	-0.956762	0.20283	1
MSTRG.31699.5	LncRNA	9.10149	17.8535	13.4775	-0.977961	0.20375	0.681793
MSTRG.8948.1	LncRNA	6.15763	13.0419	9.59977	-1.08098	0.203835	1
MSTRG.7576.1	LncRNA	5.26584	11.0724	8.16911	-1.05927	0.203867	1
MSTRG.5428.3	LncRNA	32.8787	50.6813	41.78	-0.627426	0.203939	0.681846
MSTRG.2714.1	LncRNA	163.759	118.684	141.222	0.464494	0.204857	0.682724
MSTRG.23288.1	LncRNA	33.228	51.8732	42.5506	-0.648302	0.204929	0.682724
MSTRG.9781.1	LncRNA	11.1868	21.9974	16.5921	-0.96884	0.205083	0.682762
MSTRG.12625.1	LncRNA	75.2576	52.0007	63.6292	0.532298	0.205277	0.682762
MSTRG.6222.1	LncRNA	18.7428	36.4056	27.5742	-0.966194	0.205428	0.682762
MSTRG.15260.1	LncRNA	22.9684	8.25504	15.6117	1.46795	0.205457	0.682762
MSTRG.769.1	LncRNA	32.1017	50.6885	41.3951	-0.654012	0.205469	0.682762
MSTRG.8319.1	LncRNA	23.8539	38.2559	31.0549	-0.685917	0.205556	0.682762
MSTRG.25187.2	LncRNA	46.6456	30.4522	38.5489	0.613166	0.205645	0.682792
MSTRG.11827.1	LncRNA	28.8575	18.2567	23.5571	0.659883	0.207034	0.685243
MSTRG.8661.1	LncRNA	40.6081	25.628	33.1181	0.656637	0.207441	0.685812
MSTRG.7161.1	LncRNA	5.57917	1.5091	3.54414	1.86647	0.207689	1
MSTRG.9738.1	LncRNA	10.3908	18.1164	14.2536	-0.803919	0.209129	0.687245
MSTRG.1614.1	LncRNA	13.0972	22.8694	17.9833	-0.809365	0.209284	0.687245
MSTRG.16610.1	LncRNA	4.21669	11.8392	8.02795	-1.4832	0.209734	1
MSTRG.19722.3	LncRNA	29.7369	18.4881	24.1125	0.687041	0.209772	0.688148
MSTRG.19925.1	LncRNA	13.225	5.33733	9.28119	1.29425	0.209861	1
MSTRG.9213.1	LncRNA	38.3166	56.3821	47.3493	-0.551998	0.210027	0.688292
MSTRG.22384.1	LncRNA	155.081	108.049	131.565	0.517914	0.210098	0.688292
MSTRG.12053.7	LncRNA	29.9854	44.8981	37.4418	-0.582263	0.210187	0.688308
MSTRG.12526.1	LncRNA	123.319	90.804	107.061	0.441761	0.210303	0.688308
MSTRG.24276.2	LncRNA	11.6615	20.8457	16.2536	-0.847875	0.210608	0.688481
MSTRG.10307.1	LncRNA	3.85981	10.2214	7.04059	-1.386	0.210763	1
MSTRG.2269.1	LncRNA	395.286	281.54	338.413	0.487729	0.211386	0.690012
MSTRG.12227.1	LncRNA	61.2695	87.4563	74.3629	-0.516268	0.211472	0.690012
MSTRG.32644.1	LncRNA	87.5241	131.202	109.363	-0.58199	0.211614	0.69029
MSTRG.7599.1	LncRNA	45.4551	67.439	56.4471	-0.566306	0.212089	0.690702
MSTRG.8794.1	LncRNA	13.9594	7.52335	10.7414	0.888334	0.212271	1
MSTRG.30497.1	LncRNA	68.7614	96.8786	82.82	-0.493452	0.212916	0.690857
MSTRG.16893.5	LncRNA	100.208	140.564	120.386	-0.485551	0.213148	0.690857
MSTRG.22667.1	LncRNA	16.8142	29.5906	23.2024	-0.818628	0.213372	0.691089
MSTRG.32786.1	LncRNA	270.982	195.144	233.063	0.47226	0.213928	0.691975
MSTRG.27492.1	LncRNA	8.28148	17.7807	13.0311	-1.10316	0.214467	0.69311
MSTRG.11676.4	LncRNA	14.4426	7.58072	11.0117	0.949354	0.214661	1
MSTRG.467.1	LncRNA	78.7437	56.5763	67.66	0.478156	0.214981	0.693453
MSTRG.956.1	LncRNA	15.0085	25.7638	20.3861	-0.774674	0.215027	0.693453
MSTRG.29846.1	LncRNA	3.80116	9.2242	6.51268	-1.25567	0.215557	1
MSTRG.15659.1	LncRNA	7.06939	13.7142	10.3918	-0.958924	0.215569	1
MSTRG.9417.1	LncRNA	5.47081	11.9489	8.70986	-1.14846	0.21562	1
MSTRG.19886.1	LncRNA	9.72816	4.38122	7.05469	1.14415	0.21569	1
MSTRG.7379.1	LncRNA	11.1633	22.015	16.5892	-0.964733	0.21612	0.69511
MSTRG.18842.1	LncRNA	198.044	278.668	238.356	-0.491198	0.216199	0.69511
MSTRG.8416.3	LncRNA	3.98059	8.7683	6.37445	-1.1406	0.216569	1
MSTRG.8865.1	LncRNA	61.3641	40.1909	50.7775	0.611772	0.2166	0.69511
MSTRG.31156.2	LncRNA	7.51454	15.8579	11.6862	-1.09153	0.217227	0.695509
MSTRG.6535.1	LncRNA	7.92251	2.73063	5.32657	1.5138	0.217356	1
MSTRG.8153.1	LncRNA	22.8282	12.9682	17.8982	0.798946	0.217511	0.695695
MSTRG.11900.1	LncRNA	50.6461	34.5743	42.6102	0.552455	0.217604	0.695695
MSTRG.7151.1	LncRNA	5.68892	12.4458	9.06735	-1.13929	0.218203	1
MSTRG.7690.1	LncRNA	14.7393	25.1638	19.9515	-0.779619	0.218369	0.696498
MSTRG.8362.1	LncRNA	46.9528	92.1553	69.554	-0.973923	0.21843	0.696511
MSTRG.6738.1	LncRNA	22.3728	12.4726	17.4227	0.836487	0.218541	0.696657
MSTRG.2596.1	LncRNA	22.5762	12.4224	17.4993	0.849775	0.218905	0.697476
MSTRG.26412.1	LncRNA	65.7469	43.381	54.564	0.596576	0.219266	0.697616
MSTRG.31744.1	LncRNA	18.194	10.2787	14.2364	0.831324	0.219479	0.697616
MSTRG.32827.2	LncRNA	28.3391	43.839	36.089	-0.636569	0.219559	0.697616
MSTRG.8393.1	LncRNA	22.0378	12.62	17.3289	0.79474	0.219604	0.697616
MSTRG.15942.1	LncRNA	52.2675	81.073	66.6703	-0.636376	0.219718	0.697616
MSTRG.2955.1	LncRNA	61.6692	42.9578	52.3135	0.519442	0.219932	0.697616
Nitab4.5_0008249g0010.1	LncRNA	26.8994	45.6965	36.2979	-0.766618	0.220277	0.697992
MSTRG.23893.1	LncRNA	7.68095	14.8061	11.2435	-0.939603	0.220569	0.698127
MSTRG.12236.1	LncRNA	39.6051	25.6012	32.6032	0.626194	0.220657	0.698127
MSTRG.5078.1	LncRNA	6.74155	2.34255	4.54205	1.48616	0.221064	1
MSTRG.27455.2	LncRNA	117.215	158.156	137.686	-0.434647	0.221988	0.699446
MSTRG.28563.1	LncRNA	15.1238	24.831	19.9774	-0.706466	0.222221	0.69995
MSTRG.8845.1	LncRNA	2.26123	6.27255	4.26689	-1.45833	0.222275	1
MSTRG.29966.1	LncRNA	9.19881	4.38122	6.79002	1.06906	0.222801	1
MSTRG.16248.1	LncRNA	93.1648	122.989	108.077	-0.400996	0.223122	0.700474
MSTRG.598.3	LncRNA	5.52052	12.0695	8.79501	-1.11837	0.223294	1
MSTRG.30290.1	LncRNA	8.45743	16.4587	12.4581	-0.969812	0.225267	0.703276
MSTRG.30486.1	LncRNA	4.65428	9.51178	7.08303	-1.0299	0.225515	1
MSTRG.31770.1	LncRNA	10.6856	4.8254	7.75548	1.1526	0.225888	1
MSTRG.14322.1	LncRNA	14.8131	6.77529	10.7942	1.13248	0.225983	1
MSTRG.18843.3	LncRNA	5.91955	14.3535	10.1365	-1.26058	0.226048	1
MSTRG.7256.1	LncRNA	3.38702	9.2405	6.31376	-1.45789	0.226265	1
MSTRG.6416.7	LncRNA	5.40113	11.2185	8.3098	-1.05739	0.227336	1
MSTRG.29123.1	LncRNA	13.452	24.4417	18.9468	-0.870424	0.227376	0.70506
MSTRG.31776.1	LncRNA	13.664	6.84311	10.2536	1.00841	0.227546	1
MSTRG.22914.1	LncRNA	13.635	24.5632	19.0991	-0.843624	0.227585	0.70506
MSTRG.21001.1	LncRNA	6.08237	11.8146	8.94848	-0.962423	0.227775	1
MSTRG.30931.1	LncRNA	17.2351	8.94707	13.0911	0.934795	0.22805	0.70506
MSTRG.23907.1	LncRNA	11.5132	29.4347	20.4739	-1.35538	0.228162	0.70506
MSTRG.14793.1	LncRNA	262.653	331.924	297.289	-0.338113	0.228596	0.705865
MSTRG.4141.1	LncRNA	28.2043	15.9936	22.099	0.816094	0.229156	0.70605
MSTRG.17802.1	LncRNA	49.9722	28.3632	39.1677	0.80911	0.229751	0.706212
MSTRG.2254.1	LncRNA	10.0706	2.95751	6.51407	1.78331	0.230178	1
MSTRG.6832.1	LncRNA	5.54607	11.2302	8.38813	-1.00518	0.230192	1
MSTRG.16838.1	LncRNA	13.5493	7.05701	10.3032	0.942439	0.230295	1
MSTRG.217.1	LncRNA	23.141	13.7013	18.4211	0.749644	0.230372	0.706329
MSTRG.33051.1	LncRNA	26.5431	40.9329	33.738	-0.633039	0.230828	0.706329
MSTRG.29186.1	LncRNA	24.2874	36.4187	30.3531	-0.58216	0.230886	0.706329
MSTRG.652.1	LncRNA	49.2537	29.9197	39.5867	0.723925	0.230929	0.706329
MSTRG.6399.1	LncRNA	17.5941	30.4127	24.0034	-0.790292	0.23096	0.706329
MSTRG.26385.2	LncRNA	7.96814	2.88257	5.42536	1.42979	0.23097	1
MSTRG.7377.1	LncRNA	13.6923	6.58814	10.1402	1.0408	0.231081	1
MSTRG.10507.1	LncRNA	16.1454	8.82441	12.4849	0.8777	0.231178	0.706329
MSTRG.7168.1	LncRNA	56.9971	80.2331	68.6151	-0.495435	0.231485	0.706559
MSTRG.21218.1	LncRNA	3.04119	7.1014	5.07129	-1.22615	0.231575	1
MSTRG.9222.1	LncRNA	60.3966	84.1562	72.2764	-0.477408	0.232863	0.707754
MSTRG.16515.1	LncRNA	7.65888	3.00649	5.33269	1.32635	0.232939	1
MSTRG.5642.1	LncRNA	7.92808	3.56534	5.74671	1.16741	0.233258	1
MSTRG.1686.1	LncRNA	16.8818	9.44981	13.1658	0.832095	0.233453	0.708667
MSTRG.14576.1	LncRNA	33.1492	52.2302	42.6897	-0.659275	0.233985	0.709047
MSTRG.2351.1	LncRNA	8.45892	3.70557	6.08225	1.18625	0.234853	1
MSTRG.12234.1	LncRNA	39.5748	26.3036	32.9392	0.585279	0.235136	0.710325
MSTRG.24443.1	LncRNA	9.35617	4.46076	6.90846	1.07138	0.2355	1
MSTRG.29422.1	LncRNA	18.5334	31.4577	24.9956	-0.770134	0.235687	0.711368
MSTRG.29883.1	LncRNA	103.73	75.6882	89.7093	0.452248	0.236931	0.713313
MSTRG.8015.2	LncRNA	16.1529	25.5439	20.8484	-0.66882	0.237248	0.713313
MSTRG.22074.1	LncRNA	4.00614	8.57197	6.28906	-1.09795	0.237583	1
MSTRG.15725.1	LncRNA	25.3372	15.2092	20.2732	0.736424	0.237667	0.713313
MSTRG.20490.1	LncRNA	26.8143	16.5336	21.674	0.695029	0.237669	0.713313
MSTRG.4142.1	LncRNA	105.469	76.4726	90.9707	0.459671	0.237732	0.713313
MSTRG.27995.1	LncRNA	118.045	160.915	139.48	-0.446895	0.23777	0.713313
MSTRG.21093.1	LncRNA	12.9412	21.8291	17.3852	-0.759075	0.23816	0.713893
MSTRG.27363.1	LncRNA	20.944	35.0191	27.9815	-0.74871	0.238538	0.713979
MSTRG.6146.1	LncRNA	33.384	21.1149	27.2494	0.661613	0.23886	0.714239
MSTRG.17804.1	LncRNA	3.46427	8.67959	6.07193	-1.33187	0.238986	1
MSTRG.15593.1	LncRNA	125.052	166.623	145.838	-0.416294	0.23934	0.714621
MSTRG.29386.2	LncRNA	5.2548	10.8279	8.04134	-1.04911	0.239598	1
MSTRG.7930.1	LncRNA	44.0884	69.5594	56.8239	-0.661283	0.239811	0.71498
MSTRG.33463.2	LncRNA	6.05136	12.4002	9.22578	-1.02188	0.23999	1
MSTRG.12205.1	LncRNA	183.969	250.135	217.052	-0.443507	0.240622	0.715912
MSTRG.9288.1	LncRNA	55.6435	39.4662	47.5549	0.498166	0.240652	0.715912
MSTRG.16952.1	LncRNA	17.4236	30.5198	23.9717	-0.818668	0.240752	0.716004
MSTRG.27916.1	LncRNA	53.2642	31.8997	42.5819	0.740636	0.240859	0.716004
MSTRG.17844.1	LncRNA	8.58726	17.1859	12.8866	-0.992181	0.241002	0.716197
MSTRG.28642.1	LncRNA	54.3653	76.8026	65.584	-0.493766	0.241069	0.716197
MSTRG.291.1	LncRNA	76.4632	55.3032	65.8832	0.467073	0.241157	0.716197
MSTRG.22418.1	LncRNA	29.4071	17.7518	23.5794	0.734166	0.241159	0.716197
MSTRG.14889.1	LncRNA	8.20076	3.6319	5.91633	1.15859	0.241224	1
MSTRG.7928.1	LncRNA	169.53	127.53	148.53	0.409497	0.242104	0.71768
MSTRG.18944.1	LncRNA	34.9304	55.8284	45.3794	-0.671128	0.242482	0.71768
MSTRG.13467.1	LncRNA	18.0573	29.8551	23.9562	-0.72777	0.242626	0.71768
MSTRG.20002.1	LncRNA	23.6629	14.0672	18.865	0.756223	0.242935	0.71768
MSTRG.11646.1	LncRNA	14.6095	7.77706	11.1933	0.91353	0.24307	0.71768
MSTRG.68.1	LncRNA	16.1744	8.90268	12.5385	0.84776	0.244012	0.71914
MSTRG.20593.1	LncRNA	37.1892	53.7858	45.4875	-0.533057	0.244344	0.71914
MSTRG.15669.2	LncRNA	19.6607	10.9869	15.3238	0.824748	0.244368	0.71914
MSTRG.33023.1	LncRNA	19.6097	31.4878	25.5487	-0.684236	0.244566	0.71914
MSTRG.16513.1	LncRNA	38.1792	53.8712	46.0252	-0.492165	0.244703	0.71914
MSTRG.979.1	LncRNA	27.5266	17.1531	22.3399	0.67082	0.245402	0.720207
MSTRG.20388.1	LncRNA	11.3848	5.55962	8.47221	1.04572	0.245856	1
MSTRG.29110.6	LncRNA	6.28188	2.52258	4.40223	1.31677	0.245985	1
MSTRG.23824.1	LncRNA	6.41022	12.0741	9.24215	-0.925083	0.246055	1
MSTRG.7478.1	LncRNA	35.169	23.7916	29.4803	0.561454	0.246437	0.72163
MSTRG.31721.1	LncRNA	7.63334	13.6217	10.6275	-0.840336	0.246501	1
MSTRG.33477.1	LncRNA	11.888	5.8062	8.8471	1.03691	0.246583	1
MSTRG.2785.1	LncRNA	46.4206	30.2746	38.3476	0.611359	0.246635	0.72163
MSTRG.12961.1	LncRNA	10.2666	4.72491	7.49573	1.1192	0.246653	1
MSTRG.29751.1	LncRNA	87.1102	63.4884	75.2993	0.459229	0.247031	0.72163
MSTRG.18817.1	LncRNA	13.3189	4.38582	8.85235	1.5899	0.247175	1
MSTRG.26896.1	LncRNA	10.279	18.4132	14.3461	-0.856358	0.247678	0.722102
MSTRG.27494.1	LncRNA	10.9933	19.8943	15.4438	-0.868348	0.247776	0.722102
MSTRG.27133.5	LncRNA	5.68892	11.6052	8.64707	-1.04378	0.247931	1
MSTRG.23245.1	LncRNA	4.33747	9.92667	7.13207	-1.19329	0.247973	1
MSTRG.7535.1	LncRNA	11.8665	6.22815	9.04734	0.918306	0.248649	1
MSTRG.6069.1	LncRNA	4.30088	9.01489	6.65789	-1.06945	0.249654	1
MSTRG.30274.1	LncRNA	9.32864	3.96387	6.64625	1.22801	0.249934	1
MSTRG.2920.1	LncRNA	10.3066	17.6873	13.997	-0.787483	0.249979	0.725235
MSTRG.21634.1	LncRNA	2.66224	6.67945	4.67085	-1.31463	0.250059	1
MSTRG.27513.1	LncRNA	11.2039	4.75885	7.98136	1.25354	0.250479	1
MSTRG.8959.1	LncRNA	10.0775	5.13641	7.60694	0.976772	0.250615	1
MSTRG.27865.1	LncRNA	22.4949	12.8829	17.6889	0.803456	0.250689	0.725827
MSTRG.7748.1	LncRNA	46.2707	64.416	55.3434	-0.480132	0.250958	0.725827
MSTRG.7598.1	LncRNA	34.8282	22.1071	28.4676	0.657687	0.251629	0.726426
MSTRG.14010.1	LncRNA	5.70691	11.3143	8.51061	-0.992213	0.252431	1
MSTRG.13515.1	LncRNA	7.83831	14.7649	11.3016	-0.931613	0.252454	0.727241
MSTRG.29917.1	LncRNA	11.2625	5.32103	8.29177	1.07256	0.252462	1
MSTRG.11656.3	LncRNA	14.6371	6.47474	10.5559	1.17014	0.25297	1
MSTRG.8947.1	LncRNA	18.615	29.4705	24.0427	-0.669235	0.253066	0.727926
MSTRG.11810.1	LncRNA	12.623	6.05864	9.34083	1.06183	0.253244	1
MSTRG.6959.2	LncRNA	41.5752	27.9789	34.7771	0.57021	0.253296	0.728137
MSTRG.608.1	LncRNA	21.6913	12.0402	16.8658	0.844118	0.253519	0.728435
MSTRG.23496.1	LncRNA	18.2817	29.5463	23.914	-0.691423	0.253767	0.728474
MSTRG.32128.1	LncRNA	11.6395	6.09252	8.866	0.918046	0.254079	1
MSTRG.13386.2	LncRNA	5.7255	10.9706	8.34806	-0.946107	0.254255	1
MSTRG.18057.1	LncRNA	19.6697	11.002	15.3359	0.827628	0.25444	0.728782
MSTRG.30382.1	LncRNA	168.499	121.3	144.9	0.473394	0.254472	0.728782
MSTRG.45.1	LncRNA	16.2371	9.37614	12.8066	0.783341	0.254613	0.729002
MSTRG.32149.1	LncRNA	17.3429	9.95715	13.65	0.794514	0.255017	0.729645
MSTRG.13981.1	LncRNA	27.085	40.2904	33.6877	-0.573551	0.255499	0.73051
MSTRG.22498.1	LncRNA	9.02275	3.22752	6.12514	1.4842	0.255548	1
MSTRG.24387.1	LncRNA	16.5808	30.559	23.5699	-0.88618	0.255825	0.730684
MSTRG.9974.1	LncRNA	3.15302	7.93485	5.54394	-1.30812	0.256052	1
MSTRG.7282.1	LncRNA	24.2744	38.2938	31.2841	-0.651686	0.256429	0.731147
MSTRG.7446.1	LncRNA	45.8719	30.0373	37.9546	0.612103	0.256441	0.731147
MSTRG.725.1	LncRNA	87.5312	60.8191	74.1752	0.520969	0.256968	0.731525
MSTRG.31524.1	LncRNA	21.1565	12.7557	16.9561	0.73873	0.257654	0.732039
MSTRG.2759.1	LncRNA	2.70986	6.30768	4.50877	-1.22943	0.258507	1
MSTRG.19546.1	LncRNA	3.32142	7.24163	5.28153	-1.12508	0.259091	1
MSTRG.8503.1	LncRNA	17.0847	26.5444	21.8146	-0.643399	0.259147	0.73239
MSTRG.23882.1	LncRNA	14.2852	24.0327	19.159	-0.738055	0.259257	0.73239
MSTRG.1223.1	LncRNA	12.1413	6.57769	9.35949	0.884333	0.259575	1
MSTRG.22065.1	LncRNA	1.5289	5.50225	3.51557	-1.81548	0.260006	1
MSTRG.12213.1	LncRNA	12.198	6.35208	9.27502	0.951721	0.260341	1
MSTRG.692.1	LncRNA	3.34349	8.74155	6.04252	-1.37961	0.260374	1
MSTRG.3088.1	LncRNA	111.608	78.4053	95.0068	0.507989	0.26058	0.733674
MSTRG.406.5	LncRNA	7.12258	13.2852	10.2039	-0.888189	0.261088	1
MSTRG.18978.2	LncRNA	18.1229	27.6621	22.8925	-0.609177	0.261191	0.733674
MSTRG.27985.1	LncRNA	2.07623	6.68864	4.38244	-1.70727	0.261311	1
MSTRG.7284.1	LncRNA	15.616	24.9432	20.2796	-0.669889	0.26136	0.733674
MSTRG.12430.1	LncRNA	5.0698	10.226	7.64788	-1.01648	0.261748	1
MSTRG.2961.1	LncRNA	86.1134	123.809	104.961	-0.524154	0.262075	0.733795
MSTRG.12636.1	LncRNA	56.4664	75.9025	66.1845	-0.424857	0.26211	0.733795
MSTRG.20029.1	LncRNA	9.27545	15.9375	12.6065	-0.77694	0.262232	0.733795
MSTRG.23971.1	LncRNA	33.206	49.0508	41.1284	-0.559195	0.262472	0.733934
MSTRG.10129.1	LncRNA	115.054	88.1214	101.588	0.38431	0.26312	0.734557
MSTRG.20762.1	LncRNA	28.6118	43.3203	35.9661	-0.600919	0.263393	0.734557
MSTRG.31745.1	LncRNA	91.2065	56.5716	73.889	0.68688	0.263531	0.734609
MSTRG.8488.1	LncRNA	3.05222	6.8314	4.94181	-1.16466	0.263577	1
MSTRG.26057.1	LncRNA	8.54102	2.97847	5.75975	1.52992	0.263771	1
MSTRG.20618.1	LncRNA	6.73051	12.2717	9.5011	-0.872667	0.264013	1
MSTRG.4367.1	LncRNA	3.98407	8.64904	6.31656	-1.11431	0.264175	1
MSTRG.7139.1	LncRNA	26.7819	39.6939	33.2379	-0.569614	0.264356	0.734609
MSTRG.12945.1	LncRNA	6.18108	12.5639	9.3725	-1.03067	0.264906	1
MSTRG.18734.1	LncRNA	42.1714	60.4618	51.3166	-0.517595	0.264964	0.735008
MSTRG.3149.1	LncRNA	30.7534	18.1816	24.4675	0.744635	0.265331	0.735063
MSTRG.10452.1	LncRNA	10.1216	4.7295	7.42556	1.0682	0.265521	1
MSTRG.16339.1	LncRNA	147.363	108.809	128.086	0.438398	0.265581	0.735063
MSTRG.7090.1	LncRNA	244.811	192.527	218.669	0.348049	0.265594	0.735063
MSTRG.31735.1	LncRNA	20.9385	33.46	27.1992	-0.672337	0.265691	0.735063
MSTRG.5423.1	LncRNA	218.373	308.805	263.589	-0.499917	0.265727	0.735063
MSTRG.11635.1	LncRNA	42.3453	28.5855	35.4654	0.562345	0.265869	0.735176
MSTRG.17574.1	LncRNA	16.4786	9.03372	12.7562	0.867345	0.266475	0.736352
MSTRG.22743.1	LncRNA	103.209	79.0635	91.1364	0.387231	0.266675	0.736405
MSTRG.755.1	LncRNA	20.2137	12.0695	16.1416	0.750173	0.267113	0.736862
MSTRG.8755.11	LncRNA	25.2234	38.3296	31.7765	-0.610679	0.267705	0.737255
MSTRG.20287.1	LncRNA	72.2968	104.745	88.5207	-0.534048	0.267708	0.737255
MSTRG.13006.1	LncRNA	9.3016	3.74411	6.52285	1.30852	0.26771	1
MSTRG.26028.1	LncRNA	52.4851	32.2349	42.36	0.696924	0.267895	0.737318
MSTRG.31048.1	LncRNA	12.3077	21.5682	16.938	-0.808295	0.268006	0.737318
MSTRG.11485.1	LncRNA	17.6541	10.5311	14.0926	0.743636	0.268026	0.737318
MSTRG.22139.1	LncRNA	10.9327	5.94643	8.43956	0.875278	0.268226	1
MSTRG.4923.1	LncRNA	69.8655	49.629	59.7472	0.496091	0.26835	0.737462
MSTRG.7476.1	LncRNA	11.6816	6.23987	8.96075	0.906153	0.268455	1
MSTRG.7331.1	LncRNA	3.15849	7.73266	5.44558	-1.30983	0.269577	1
MSTRG.1774.4	LncRNA	7.2523	2.92823	5.09026	1.31225	0.269797	1
MSTRG.23920.1	LncRNA	109.592	82.5397	96.0656	0.408453	0.269932	0.738938
MSTRG.7117.1	LncRNA	2.26123	5.98157	4.1214	-1.38986	0.270056	1
MSTRG.1456.1	LncRNA	11.6727	22.2661	16.9694	-0.922196	0.27035	0.739612
MSTRG.8717.1	LncRNA	13.3217	22.2988	17.8102	-0.747198	0.270605	0.739779
MSTRG.3169.1	LncRNA	32.6573	21.3276	26.9924	0.616377	0.271098	0.739779
MSTRG.27621.1	LncRNA	29.5733	44.9683	37.2708	-0.610126	0.271218	0.739779
MSTRG.30615.1	LncRNA	31.6591	21.2866	26.4729	0.578217	0.271233	0.739779
MSTRG.19695.1	LncRNA	18.6999	29.875	24.2875	-0.667726	0.271577	0.740222
MSTRG.6906.1	LncRNA	4.72744	9.43937	7.0834	-0.996848	0.271992	1
MSTRG.30.1	LncRNA	25.5691	39.5477	32.5584	-0.638771	0.272093	0.740443
MSTRG.1157.1	LncRNA	11.0134	5.95815	8.48578	0.881869	0.27249	1
MSTRG.7410.1	LncRNA	9.01591	3.58165	6.29878	1.3184	0.272934	1
MSTRG.11502.1	LncRNA	18.602	10.4352	14.5186	0.825894	0.273266	0.741202
MSTRG.13990.1	LncRNA	6.04579	11.9808	9.01329	-0.97989	0.273615	1
MSTRG.1606.1	LncRNA	16.5298	24.9197	20.7248	-0.59032	0.27474	0.74278
MSTRG.14654.1	LncRNA	41.9794	27.8878	34.9336	0.59146	0.274813	0.74278
MSTRG.23202.1	LncRNA	7.505	14.4342	10.9696	-0.942235	0.27535	1
MSTRG.21376.1	LncRNA	21.5997	31.4753	26.5375	-0.541348	0.275717	0.742956
MSTRG.761.1	LncRNA	4.96006	9.37614	7.1681	-0.919026	0.276714	1
MSTRG.14807.1	LncRNA	19.2398	11.1004	15.1701	0.801803	0.276754	0.744265
MSTRG.24912.1	LncRNA	10.2735	17.4772	13.8753	-0.759756	0.276906	0.744265
MSTRG.23234.1	LncRNA	11.5131	6.20599	8.85956	0.89992	0.277122	1
MSTRG.3346.1	LncRNA	24.3282	37.34	30.8341	-0.610346	0.277283	0.744265
MSTRG.20304.1	LncRNA	11.7953	5.54791	8.67163	1.09078	0.277307	1
MSTRG.6687.1	LncRNA	18.1319	27.0367	22.5843	-0.574398	0.277452	0.744265
MSTRG.12877.1	LncRNA	2.73888	8.17558	5.45723	-1.58673	0.2777	1
MSTRG.2406.1	LncRNA	12.7163	5.41693	9.0666	1.24945	0.277835	1
MSTRG.13172.1	LncRNA	17.347	9.85419	13.6006	0.806823	0.278111	0.745259
MSTRG.21817.1	LncRNA	4.66879	9.29787	6.98333	-0.991111	0.278414	1
MSTRG.7128.1	LncRNA	42.255	60.3579	51.3065	-0.512866	0.278439	0.745601
MSTRG.31951.1	LncRNA	19.0837	11.8263	15.455	0.692805	0.278891	0.745852
MSTRG.1499.1	LncRNA	8.3622	14.7486	11.5554	-0.827253	0.279006	0.745852
MSTRG.25797.1	LncRNA	15.6553	27.9848	21.82	-0.834702	0.279742	0.746469
MSTRG.18843.2	LncRNA	6.50347	12.4236	9.46355	-0.928701	0.280095	1
MSTRG.19765.1	LncRNA	5.35003	10.3008	7.82543	-0.950366	0.280123	1
MSTRG.15738.1	LncRNA	71.7558	100.515	86.1355	-0.490041	0.280199	0.746537
MSTRG.1735.1	LncRNA	9.73512	4.42102	7.07807	1.16115	0.28028	1
MSTRG.27412.3	LncRNA	4.31192	9.06514	6.68853	-1.07344	0.280677	1
MSTRG.11892.1	LncRNA	14.9734	25.0293	20.0014	-0.742979	0.281118	0.746537
MSTRG.3333.1	LncRNA	30.5829	20.1492	25.3661	0.594201	0.281152	0.746537
MSTRG.642.1	LncRNA	7.27994	3.54777	5.41386	1.04863	0.281276	1
MSTRG.29417.1	LncRNA	9.37278	3.31038	6.34158	1.46628	0.281947	1
MSTRG.23812.1	LncRNA	9.29603	3.80607	6.55105	1.28367	0.282656	1
MSTRG.5819.1	LncRNA	8.52861	4.31926	6.42393	0.974482	0.282735	1
MSTRG.6812.1	LncRNA	5.7255	10.7052	8.21536	-0.916648	0.283391	1
MSTRG.5956.1	LncRNA	12.1468	21.5684	16.8576	-0.825154	0.283523	0.748466
MSTRG.28632.1	LncRNA	8.64044	16.205	12.4227	-0.901217	0.283551	0.748466
MSTRG.19813.1	LncRNA	31.1338	17.8099	24.4718	0.789017	0.283691	0.748466
MSTRG.22191.1	LncRNA	27.7427	18.0113	22.877	0.6247	0.283742	0.748466
MSTRG.1516.1	LncRNA	12.9689	6.79626	9.88256	0.939746	0.284278	1
MSTRG.9466.10	LncRNA	16.6452	10.0635	13.3543	0.729309	0.28435	0.748936
MSTRG.29746.1	LncRNA	47.877	32.6582	40.2676	0.547688	0.284715	0.749445
MSTRG.20360.1	LncRNA	1220.67	910.378	1065.52	0.423612	0.284784	0.749445
MSTRG.5779.1	LncRNA	418.917	280.29	349.604	0.579964	0.284793	0.749445
MSTRG.18957.1	LncRNA	216.893	276.871	246.882	-0.351704	0.28496	0.749571
MSTRG.21789.1	LncRNA	19.1658	9.29195	14.2289	1.03068	0.285192	0.750021
MSTRG.4433.1	LncRNA	16.3173	9.62984	12.9736	0.770842	0.285781	0.75021
MSTRG.7434.1	LncRNA	36.2479	24.3413	30.2946	0.584281	0.285933	0.75021
MSTRG.7590.1	LncRNA	40.5739	63.0283	51.8011	-0.633767	0.2862	0.75021
MSTRG.29733.1	LncRNA	17.8496	10.745	14.2973	0.729357	0.286275	0.75021
MSTRG.29089.2	LncRNA	31.7785	44.4272	38.1029	-0.482681	0.286554	0.75021
MSTRG.33255.1	LncRNA	36.7516	52.0582	44.4049	-0.500794	0.286619	0.75021
MSTRG.19885.1	LncRNA	3.01564	6.49816	4.7569	-1.11778	0.286622	1
MSTRG.32404.1	LncRNA	77.9227	106.865	92.3941	-0.454318	0.287968	0.75096
MSTRG.27511.1	LncRNA	107.27	80.8634	94.0665	0.405651	0.28802	0.75096
MSTRG.8125.1	LncRNA	93.6831	132.977	113.33	-0.508983	0.288151	0.75096
MSTRG.10084.1	LncRNA	20.4297	29.9603	25.195	-0.547076	0.288275	0.75096
MSTRG.20382.1	LncRNA	37.1624	21.2786	29.2205	0.807055	0.28832	0.75096
MSTRG.19901.1	LncRNA	11.4289	18.9591	15.194	-0.733985	0.288515	0.75116
MSTRG.13763.1	LncRNA	40.528	56.0795	48.3037	-0.466891	0.288519	0.75116
MSTRG.476.1	LncRNA	21.3615	32.2104	26.7859	-0.599659	0.288696	0.751459
MSTRG.15725.2	LncRNA	21.8654	14.3828	18.1241	0.601481	0.289439	0.752356
MSTRG.25483.1	LncRNA	57.1899	79.848	68.519	-0.475998	0.289781	0.752356
MSTRG.17294.1	LncRNA	29.585	20.0195	24.8022	0.567845	0.289842	0.752356
MSTRG.9485.1	LncRNA	27.8056	17.221	22.5133	0.697976	0.290128	0.752884
MSTRG.20848.1	LncRNA	8.28148	4.03295	6.15721	1.06449	0.290291	1
MSTRG.21784.1	LncRNA	219.238	158.278	188.758	0.471005	0.290754	0.75376
MSTRG.3153.3	LncRNA	8.65286	3.37819	6.01553	1.31925	0.291628	1
MSTRG.8709.1	LncRNA	5.86636	11.2641	8.56521	-0.935198	0.292056	1
MSTRG.18376.1	LncRNA	12.8329	24.8063	18.8196	-0.95754	0.292676	0.755423
MSTRG.12843.1	LncRNA	5.33006	11.3574	8.34375	-1.07685	0.292739	1
MSTRG.20431.1	LncRNA	5.04426	10.3217	7.68299	-1.05019	0.29327	1
MSTRG.33315.1	LncRNA	14.0345	7.87289	10.9537	0.825967	0.293902	1
MSTRG.19787.1	LncRNA	3.09984	6.69576	4.8978	-1.12612	0.293947	1
MSTRG.18397.1	LncRNA	15.6291	24.0629	19.846	-0.614774	0.294024	0.757569
MSTRG.19109.1	LncRNA	13.7302	7.54558	10.6379	0.874249	0.294114	1
MSTRG.31123.2	LncRNA	11.9598	18.7816	15.3707	-0.653088	0.294174	0.757635
MSTRG.27133.2	LncRNA	23.517	15.1555	19.3363	0.631296	0.294694	0.758175
MSTRG.22763.1	LncRNA	33.3972	48.9035	41.1503	-0.544422	0.295106	0.758704
MSTRG.486.1	LncRNA	4.00614	7.79922	5.90268	-0.967036	0.295112	1
MSTRG.10460.1	LncRNA	106.003	142.253	124.128	-0.423696	0.295405	0.758704
Nitab4.5_0000028g0340.1	LncRNA	2.56701	6.32985	4.44843	-1.29583	0.296037	1
MSTRG.13623.1	LncRNA	24.4428	37.3316	30.8872	-0.612781	0.296134	0.758704
MSTRG.29446.1	LncRNA	17.949	11.1272	14.5381	0.696705	0.29614	0.758704
MSTRG.1601.2	LncRNA	50.932	36.3647	43.6483	0.481992	0.296143	0.758704
MSTRG.11684.1	LncRNA	74.1402	99.555	86.8476	-0.42762	0.297282	0.759534
MSTRG.23159.1	LncRNA	72.0126	97.6701	84.8413	-0.438571	0.297797	0.759534
MSTRG.7348.1	LncRNA	28.5882	44.837	36.7126	-0.657474	0.297943	0.759534
MSTRG.9372.1	LncRNA	14.0049	7.80634	10.9056	0.847099	0.298233	1
MSTRG.27020.1	LncRNA	227.681	291.126	259.403	-0.353548	0.298587	0.759534
MSTRG.94.1	LncRNA	11.6726	6.51573	9.09416	0.832872	0.298789	1
MSTRG.16702.1	LncRNA	143.268	91.4317	117.35	0.649322	0.298865	0.759534
MSTRG.12718.1	LncRNA	101.017	69.9245	85.4706	0.530461	0.299183	0.759632
MSTRG.31916.3	LncRNA	25.1075	14.7754	19.9414	0.748492	0.299413	0.759743
MSTRG.9532.1	LncRNA	5.53504	10.5207	8.02785	-0.907918	0.299491	1
MSTRG.7038.1	LncRNA	104.231	79.0713	91.6513	0.395658	0.300391	0.76001
MSTRG.29089.1	LncRNA	31.9814	46.4229	39.2021	-0.535293	0.300536	0.760219
MSTRG.2282.1	LncRNA	10.4164	5.01715	7.71675	1.06962	0.300826	1
MSTRG.12526.3	LncRNA	14.602	23.3344	18.9682	-0.674462	0.300876	0.76042
MSTRG.27689.1	LncRNA	3.33245	6.97748	5.15497	-1.06639	0.302396	1
MSTRG.30393.1	LncRNA	8.98479	4.26316	6.62397	1.06153	0.302799	1
MSTRG.13573.1	LncRNA	10.6033	5.53034	8.06684	0.943067	0.302979	1
MSTRG.7471.1	LncRNA	27.5358	41.463	34.4994	-0.581309	0.303118	0.763922
MSTRG.11554.1	LncRNA	26.6156	15.9773	21.2964	0.737987	0.303134	0.763922
MSTRG.7648.1	LncRNA	3.06325	6.49816	4.78071	-1.1026	0.303164	1
MSTRG.4071.1	LncRNA	4.00614	8.53217	6.26916	-1.09951	0.303194	1
MSTRG.27278.1	LncRNA	24.3943	15.871	20.1326	0.626375	0.303895	0.76491
MSTRG.27151.1	LncRNA	5.76208	10.614	8.18802	-0.899242	0.304265	1
MSTRG.6383.1	LncRNA	17.0406	10.5018	13.7712	0.699554	0.304735	0.765845
MSTRG.9586.1	LncRNA	354.658	244.049	299.354	0.539498	0.305512	0.766816
MSTRG.337.1	LncRNA	63.9562	44.7379	54.347	0.516265	0.305933	0.767026
MSTRG.21790.1	LncRNA	18.662	10.0681	14.3651	0.879262	0.306415	0.767242
MSTRG.33585.1	LncRNA	35.7751	49.0374	42.4063	-0.452373	0.306606	0.767288
MSTRG.1537.1	LncRNA	31.8221	43.2488	37.5354	-0.443491	0.306722	0.767288
MSTRG.10745.1	LncRNA	20.712	31.6951	26.2036	-0.602771	0.306852	0.767288
MSTRG.33257.1	LncRNA	5.61575	11.4147	8.51525	-1.02989	0.306971	1
MSTRG.11295.1	LncRNA	14.7062	22.9568	18.8315	-0.653226	0.307282	0.76747
MSTRG.7826.1	LncRNA	38.0493	26.1485	32.0989	0.546749	0.307416	0.767595
MSTRG.13751.6	LncRNA	7.61882	3.28236	5.45059	1.1937	0.307583	1
MSTRG.2134.1	LncRNA	65.6866	47.4827	56.5846	0.468618	0.307673	0.767879
MSTRG.10640.1	LncRNA	29.0079	40.6056	34.8068	-0.491328	0.307957	0.768057
MSTRG.26410.1	LncRNA	34.2517	52.7738	43.5128	-0.624101	0.307985	0.768057
MSTRG.7032.1	LncRNA	15.7083	8.50881	12.1086	0.892633	0.308151	0.768173
MSTRG.33493.1	LncRNA	7.33511	3.01947	5.17729	1.30056	0.308822	1
MSTRG.477.3	LncRNA	2.00307	4.91538	3.45923	-1.30455	0.309084	1
MSTRG.27005.1	LncRNA	16.389	24.0406	20.2148	-0.558039	0.310479	0.770456
MSTRG.13823.1	LncRNA	21.9385	14.1538	18.0462	0.644831	0.311119	0.77069
MSTRG.11490.1	LncRNA	11.8155	6.08207	8.9488	0.969732	0.311122	1
MSTRG.17347.1	LncRNA	70.294	93.25	81.772	-0.403403	0.311235	0.77071
MSTRG.30778.1	LncRNA	34.3183	20.4707	27.3945	0.740425	0.311268	0.77071
MSTRG.21060.1	LncRNA	15.9218	24.6308	20.2763	-0.636079	0.311457	0.77071
MSTRG.25930.1	LncRNA	8.18415	14.2588	11.2215	-0.813444	0.311506	0.77071
MSTRG.11574.1	LncRNA	4.82267	9.32003	7.07135	-0.968647	0.311727	1
MSTRG.21368.1	LncRNA	75.2146	98.4	86.8073	-0.386127	0.311992	0.771131
MSTRG.10354.1	LncRNA	4.4493	9.58425	7.01678	-1.08325	0.312486	1
MSTRG.19789.1	LncRNA	35.0062	22.2519	28.629	0.646205	0.313306	0.772641
MSTRG.12556.1	LncRNA	52.0503	69.6966	60.8735	-0.416622	0.313687	0.773069
MSTRG.27618.2	LncRNA	11.4765	17.9821	14.7293	-0.649553	0.314036	0.773358
MSTRG.19559.1	LncRNA	7.41931	3.29993	5.35962	1.14514	0.314163	1
MSTRG.1639.1	LncRNA	118.873	92.0266	105.45	0.365707	0.314322	0.773358
MSTRG.15689.1	LncRNA	15.8837	9.47198	12.6778	0.73021	0.314341	0.773358
MSTRG.23242.1	LncRNA	3.20412	7.55849	5.38131	-1.22427	0.314342	1
MSTRG.17931.1	LncRNA	3.45671	8.07967	5.76819	-1.2465	0.314711	1
MSTRG.8656.3	LncRNA	16.2626	24.743	20.5028	-0.618008	0.314923	0.773362
MSTRG.16941.1	LncRNA	49.8372	71.9541	60.8956	-0.533178	0.315038	0.773488
MSTRG.10316.1	LncRNA	7.09494	3.08143	5.08819	1.22934	0.315177	1
MSTRG.27393.1	LncRNA	11.7436	5.13182	8.43773	1.20811	0.315272	1
MSTRG.22359.1	LncRNA	4.42922	8.79047	6.60984	-1.00815	0.315604	1
MSTRG.17387.1	LncRNA	5.49288	10.3942	7.94355	-0.939305	0.316395	1
MSTRG.20780.1	LncRNA	85.4946	59.4672	72.4809	0.523311	0.316982	0.775764
MSTRG.27045.1	LncRNA	41.8838	58.7095	50.2966	-0.481936	0.317602	0.776059
MSTRG.31697.1	LncRNA	26.448	38.2657	32.3568	-0.526516	0.317683	0.776059
MSTRG.19209.1	LncRNA	14.7904	22.2055	18.4979	-0.585594	0.317911	0.776059
MSTRG.7071.1	LncRNA	27.4355	18.2919	22.8637	0.592454	0.318853	0.776816
MSTRG.31562.1	LncRNA	21.5601	33.7011	27.6306	-0.64719	0.318894	0.776816
MSTRG.30434.1	LncRNA	9.01789	3.4134	6.21565	1.41972	0.319158	1
MSTRG.8644.1	LncRNA	120.803	95.4519	108.128	0.34041	0.319273	0.776816
MSTRG.12490.1	LncRNA	36.7815	25.7063	31.2439	0.515608	0.319911	0.776816
MSTRG.9654.1	LncRNA	17.4823	10.5441	14.0132	0.739645	0.320153	0.776816
MSTRG.31991.1	LncRNA	5.32449	9.66831	7.4964	-0.872953	0.320164	1
MSTRG.21205.1	LncRNA	3.79013	8.39068	6.0904	-1.13716	0.320505	1
MSTRG.9901.1	LncRNA	8.61628	14.688	11.6521	-0.760841	0.320569	0.776816
MSTRG.10471.2	LncRNA	17.9599	11.4324	14.6962	0.648499	0.320871	0.777032
MSTRG.8543.1	LncRNA	19.8774	12.0951	15.9862	0.712007	0.320998	0.777032
MSTRG.27040.1	LncRNA	57.4201	82.8737	70.1469	-0.529634	0.321003	0.777032
MSTRG.11666.1	LncRNA	5.82769	11.2302	8.52894	-0.95345	0.321722	1
MSTRG.15574.1	LncRNA	497.019	611.143	554.081	-0.298869	0.321829	0.778104
MSTRG.10026.1	LncRNA	13.5694	7.76654	10.668	0.800493	0.322249	1
MSTRG.24082.6	LncRNA	7.22129	12.7706	9.99596	-0.831226	0.322365	1
MSTRG.2398.6	LncRNA	9.45488	16.2179	12.8364	-0.792365	0.322378	0.778659
MSTRG.3456.1	LncRNA	23.5847	34.8012	29.193	-0.554539	0.322871	0.778659
MSTRG.27709.1	LncRNA	43.6073	64.7034	54.1553	-0.565207	0.324056	0.779779
MSTRG.13809.8	LncRNA	6.53309	12.2834	9.40825	-0.90561	0.324613	1
MSTRG.747.1	LncRNA	227.264	293.886	260.575	-0.370191	0.324707	0.780078
MSTRG.15452.1	LncRNA	32.5039	22.1083	27.3061	0.552728	0.324804	0.780078
MSTRG.8201.1	LncRNA	24.244	35.5631	29.9035	-0.544691	0.324872	0.780078
MSTRG.12283.3	LncRNA	14.3859	21.7751	18.0805	-0.600515	0.325267	0.780078
MSTRG.12942.1	LncRNA	61.7749	80.9559	71.3654	-0.391869	0.32545	0.780365
MSTRG.5048.1	LncRNA	127.683	161.552	144.618	-0.339728	0.325526	0.780392
MSTRG.4314.4	LncRNA	4.34502	9.01023	6.67762	-1.06368	0.325608	1
MSTRG.3960.1	LncRNA	8.00532	2.89428	5.4498	1.44301	0.326103	1
MSTRG.3147.1	LncRNA	42.8793	7.72421	25.3018	2.46749	0.326358	0.781008
MSTRG.29882.1	LncRNA	107.895	85.1241	96.5096	0.339457	0.326748	0.781327
MSTRG.4140.1	LncRNA	91.9656	121.622	106.794	-0.40727	0.327336	0.781777
MSTRG.13505.1	LncRNA	17.2793	9.66964	13.4745	0.847192	0.327505	0.78187
MSTRG.27588.6	LncRNA	19.4903	12.288	15.8892	0.658334	0.327723	0.781953
MSTRG.14714.1	LncRNA	74.5658	57.44	66.0029	0.379075	0.327815	0.781953
MSTRG.27134.1	LncRNA	3.88536	8.2597	6.07253	-1.08441	0.328324	1
MSTRG.28077.1	LncRNA	57.2772	41.664	49.4706	0.46161	0.328349	0.78247
MSTRG.18328.5	LncRNA	9.57218	16.1083	12.8402	-0.755812	0.328615	0.782818
MSTRG.9339.1	LncRNA	3.12538	6.83599	4.98069	-1.15031	0.329477	1
MSTRG.11868.1	LncRNA	83.51	64.3098	73.9099	0.379158	0.329497	0.782822
MSTRG.15268.1	LncRNA	31.5694	22.4859	27.0277	0.487698	0.329505	0.782822
MSTRG.25057.1	LncRNA	29.5173	19.2793	24.3983	0.607252	0.329732	0.782822
MSTRG.23900.1	LncRNA	24.7562	36.2225	30.4893	-0.541925	0.329883	0.782822
MSTRG.33245.1	LncRNA	5.91398	12.4538	9.18388	-1.0794	0.330142	1
MSTRG.7280.1	LncRNA	4.99664	9.10154	7.04909	-0.857869	0.330592	1
MSTRG.12321.2	LncRNA	2.48282	6.10423	4.29352	-1.27551	0.330612	1
MSTRG.183.1	LncRNA	36.8622	49.595	43.2286	-0.42889	0.330742	0.782822
MSTRG.5089.1	LncRNA	16.6257	9.41467	13.0202	0.818404	0.331478	0.783087
MSTRG.8402.2	LncRNA	6.88997	3.08143	4.9857	1.19269	0.331873	1
MSTRG.19186.1	LncRNA	38.2862	24.5167	31.4014	0.648528	0.332078	0.783484
MSTRG.31678.1	LncRNA	260.21	205.886	233.048	0.33617	0.33221	0.783484
MSTRG.8966.1	LncRNA	2.67676	5.93472	4.30574	-1.1541	0.333043	1
MSTRG.5858.1	LncRNA	11.3227	5.96866	8.64566	0.937841	0.333307	1
MSTRG.3397.1	LncRNA	28.0873	17.7154	22.9014	0.667601	0.333508	0.784946
MSTRG.338.1	LncRNA	24.672	15.9011	20.2865	0.632286	0.333607	0.784946
MSTRG.18956.8	LncRNA	139.099	109.372	124.235	0.347618	0.333691	0.784946
MSTRG.9296.1	LncRNA	7.95026	34.0028	20.9765	-2.09185	0.333792	0.784946
MSTRG.32505.1	LncRNA	163.62	112.994	138.307	0.531429	0.334025	0.785309
MSTRG.2738.3	LncRNA	7.16264	12.4914	9.82704	-0.796842	0.334265	1
MSTRG.17744.1	LncRNA	393.886	485.845	439.866	-0.302421	0.334436	0.785543
MSTRG.28191.1	LncRNA	45.0436	33.1912	39.1174	0.445332	0.334643	0.785543
MSTRG.13255.1	LncRNA	9.98434	4.73788	7.36111	1.09965	0.335535	1
MSTRG.7044.1	LncRNA	18.2512	26.4347	22.3429	-0.540656	0.335609	0.786042
MSTRG.31425.1	LncRNA	31.5839	42.5731	37.0785	-0.435717	0.336001	0.786042
MSTRG.23318.1	LncRNA	16.7294	24.6029	20.6661	-0.552168	0.336027	0.786042
MSTRG.26994.1	LncRNA	12.269	19.1312	15.7001	-0.633855	0.336091	0.786042
MSTRG.28002.1	LncRNA	96.4767	122.866	109.671	-0.347129	0.336299	0.786042
MSTRG.7077.1	LncRNA	13.9773	21.5579	17.7676	-0.618323	0.336504	0.786042
MSTRG.30937.1	LncRNA	6.48338	11.1624	8.82288	-0.791985	0.33654	1
MSTRG.12819.1	LncRNA	5.63375	10.1209	7.87731	-0.835126	0.336656	1
MSTRG.6826.1	LncRNA	15.8105	24.2186	20.0146	-0.611929	0.336754	0.786042
MSTRG.2296.1	LncRNA	20.3385	30.4033	25.3709	-0.581068	0.336773	0.786042
MSTRG.12980.1	LncRNA	4.35953	8.06337	6.21145	-0.896578	0.337417	1
MSTRG.4046.1	LncRNA	366.278	511.148	438.713	-0.481304	0.337746	0.786074
MSTRG.30125.6	LncRNA	23.3778	14.15	18.7639	0.712227	0.337753	0.786074
MSTRG.29210.1	LncRNA	69.9047	90.4163	80.1605	-0.368183	0.337951	0.786074
MSTRG.6369.1	LncRNA	36.6012	26.5188	31.56	0.461089	0.338041	0.786074
MSTRG.3106.1	LncRNA	129.537	102.871	116.204	0.332955	0.33858	0.786302
MSTRG.12930.1	LncRNA	204.658	249.374	227.016	-0.284244	0.338625	0.786302
MSTRG.12902.1	LncRNA	13.2415	7.90557	10.5736	0.745376	0.338898	1
MSTRG.12962.1	LncRNA	47.391	35.4241	41.4076	0.425405	0.33901	0.786895
MSTRG.21656.1	LncRNA	19.6939	29.6238	24.6589	-0.578663	0.339099	0.786952
MSTRG.26762.1	LncRNA	12.9834	19.4011	16.1922	-0.582391	0.340128	0.788218
MSTRG.12711.1	LncRNA	9.92012	15.5026	12.7114	-0.64143	0.340131	0.788218
MSTRG.25960.1	LncRNA	17.5083	8.9098	13.2091	0.97025	0.340161	0.788218
MSTRG.27680.1	LncRNA	18.3825	10.9836	14.6831	0.751212	0.340374	0.788299
MSTRG.27177.1	LncRNA	25.6969	16.8363	21.2666	0.601012	0.340653	0.788424
MSTRG.10676.1	LncRNA	32.141	43.8801	38.0106	-0.444218	0.340919	0.788625
MSTRG.4825.1	LncRNA	4.94555	9.16683	7.05619	-0.895127	0.341447	1
MSTRG.29763.1	LncRNA	38.061	26.202	32.1315	0.541582	0.341558	0.789356
MSTRG.6610.1	LncRNA	7.23928	3.14213	5.19071	1.20425	0.341955	1
MSTRG.20732.1	LncRNA	23.0008	12.4538	17.7273	0.875439	0.341964	0.78962
MSTRG.19602.1	LncRNA	4.3485	8.66781	6.50815	-1.00131	0.342112	1
MSTRG.7519.1	LncRNA	9.21183	15.5331	12.3725	-0.757451	0.342207	0.78962
MSTRG.12173.1	LncRNA	7.22885	12.7791	10.004	-0.810482	0.342327	1
MSTRG.9241.1	LncRNA	15.7573	24.9772	20.3673	-0.665875	0.342347	0.78962
MSTRG.14631.1	LncRNA	8.63487	14.6001	11.6175	-0.760929	0.342864	0.789831
MSTRG.12553.1	LncRNA	40.4328	28.9971	34.715	0.485779	0.343073	0.790009
MSTRG.23714.1	LncRNA	78.8292	60.5951	69.7121	0.382067	0.343136	0.790009
MSTRG.9287.1	LncRNA	9.05597	15.7315	12.3938	-0.796182	0.34325	0.790123
MSTRG.3176.1	LncRNA	12.4395	19.0634	15.7514	-0.604587	0.343343	0.790155
MSTRG.20054.1	LncRNA	159.961	105.607	132.784	0.596743	0.343755	0.790203
MSTRG.28459.1	LncRNA	81.7675	106.069	93.9184	-0.378539	0.343868	0.790203
MSTRG.12045.1	LncRNA	47.0122	64.3454	55.6788	-0.447135	0.344132	0.790366
Nitab4.5_0003074g0090.1	LncRNA	27.2719	15.8568	21.5643	0.782132	0.344198	0.790366
MSTRG.22705.1	LncRNA	15.9624	10.413	13.1877	0.615799	0.345042	0.790758
MSTRG.20129.1	LncRNA	222.446	176.878	199.662	0.329362	0.345064	0.790758
MSTRG.11627.1	LncRNA	12.4636	6.72844	9.596	0.890674	0.345175	1
MSTRG.23635.1	LncRNA	5.6413	10.2272	7.93426	-0.847559	0.345225	1
MSTRG.6955.1	LncRNA	134.938	170.821	152.879	-0.341846	0.34534	0.790908
MSTRG.11769.4	LncRNA	12.2731	18.466	15.3695	-0.586429	0.345341	0.790908
MSTRG.16550.1	LncRNA	6.64284	3.35603	4.99943	0.96861	0.34557	1
MSTRG.6082.1	LncRNA	33.6202	23.601	28.6106	0.504373	0.345704	0.790928
MSTRG.15778.1	LncRNA	8.3601	3.76168	6.06089	1.14194	0.345741	1
MSTRG.16435.1	LncRNA	14.5268	21.3766	17.9517	-0.552104	0.345928	0.790928
MSTRG.3257.1	LncRNA	3.01564	6.34748	4.68156	-1.06372	0.346692	1
MSTRG.26824.2	LncRNA	30.7197	41.2583	35.989	-0.423994	0.346738	0.791876
MSTRG.12452.1	LncRNA	18.5163	12.26	15.3881	0.589679	0.347148	0.79206
MSTRG.5764.1	LncRNA	5.50392	9.77593	7.63992	-0.843254	0.347211	1
MSTRG.19764.1	LncRNA	15.8782	9.47071	12.6745	0.726211	0.347265	0.79206
MSTRG.11548.1	LncRNA	1341.52	1635.56	1488.54	-0.285977	0.348681	0.793652
MSTRG.8254.1	LncRNA	27.2008	18.0754	22.6381	0.577331	0.348827	0.793652
MSTRG.29081.5	LncRNA	9.42934	14.8106	12.12	-0.662359	0.349563	0.793652
MSTRG.474.1	LncRNA	10.689	17.236	13.9625	-0.702723	0.349935	0.793975
MSTRG.23793.1	LncRNA	11.5111	6.89795	9.20455	0.738847	0.35025	1
MSTRG.12589.1	LncRNA	28.6876	38.4913	33.5895	-0.423534	0.35054	0.794609
MSTRG.23589.1	LncRNA	11.1398	6.30642	8.72309	0.805675	0.350925	1
MSTRG.12046.1	LncRNA	26.417	38.8454	32.6312	-0.549716	0.351891	0.795796
MSTRG.11520.1	LncRNA	61.0916	80.0877	70.5897	-0.388461	0.353199	0.796554
MSTRG.23411.1	LncRNA	13.5404	7.27804	10.4092	0.908186	0.353534	1
MSTRG.2255.1	LncRNA	18.394	9.84494	14.1195	0.893992	0.354243	0.797078
MSTRG.27619.1	LncRNA	42.121	30.4253	36.2732	0.46021	0.354603	0.797509
MSTRG.3289.1	LncRNA	8.89861	4.10662	6.50262	1.14417	0.354996	1
MSTRG.8318.1	LncRNA	84.5921	109.228	96.9099	-0.367122	0.355113	0.797785
MSTRG.6940.1	LncRNA	30.0301	19.8993	24.9647	0.598283	0.355731	0.798808
MSTRG.16582.1	LncRNA	47.1697	33.313	40.2413	0.50981	0.356819	0.799377
MSTRG.6000.1	LncRNA	33.398	45.3331	39.3656	-0.438708	0.358099	0.800584
MSTRG.9437.1	LncRNA	62.3636	46.5592	54.4614	0.418669	0.358385	0.800584
MSTRG.30401.1	LncRNA	28.2333	17.8359	23.0346	0.65607	0.358818	0.800941
MSTRG.24404.1	LncRNA	314.433	257.188	285.811	0.289321	0.359098	0.801256
MSTRG.18909.1	LncRNA	19.5233	12.1419	15.8326	0.675848	0.359563	0.801511
MSTRG.26571.1	LncRNA	3.83775	7.44968	5.64371	-0.944213	0.359586	1
MSTRG.7501.2	LncRNA	8.46438	15.1803	11.8223	-0.837762	0.360529	0.802482
MSTRG.18923.1	LncRNA	7.30549	12.0754	9.69042	-0.722779	0.360659	1
MSTRG.2524.1	LncRNA	8.75416	17.0272	12.8907	-0.96443	0.360866	0.802582
MSTRG.26958.1	LncRNA	21.3421	14.4109	17.8765	0.569912	0.361283	0.802723
MSTRG.3239.1	LncRNA	8.78329	14.1069	11.4451	-0.677182	0.361378	0.802723
MSTRG.24008.1	LncRNA	4.27534	7.79463	6.03498	-0.853171	0.362127	1
MSTRG.31228.1	LncRNA	56.9102	71.9863	64.4482	-0.338777	0.362137	0.803425
MSTRG.27205.1	LncRNA	7.25787	3.95927	5.60857	0.895899	0.3625	1
MSTRG.702.1	LncRNA	37.2562	50.6415	43.9488	-0.446376	0.362756	0.803425
MSTRG.5590.1	LncRNA	38.7076	25.4413	32.0744	0.606044	0.3629	0.8035
MSTRG.15523.1	LncRNA	47.2171	36.0247	41.6209	0.38802	0.363713	0.80397
MSTRG.29782.1	LncRNA	21.1351	31.0063	26.0707	-0.552209	0.364033	0.803984
MSTRG.3031.1	LncRNA	31.4065	42.1628	36.7847	-0.42707	0.364121	0.804008
MSTRG.26836.1	LncRNA	46.1043	33.7128	39.9086	0.456081	0.364376	0.804008
MSTRG.11724.1	LncRNA	74.2773	56.8881	65.5827	0.385279	0.364572	0.804008
MSTRG.27887.1	LncRNA	19.3419	27.3079	23.3249	-0.497203	0.364764	0.804179
MSTRG.26643.1	LncRNA	71.8064	49.6611	60.7338	0.533042	0.364947	0.804179
MSTRG.20380.2	LncRNA	3.88536	7.24749	5.56642	-0.887482	0.365476	1
MSTRG.24074.1	LncRNA	31.731	20.8974	26.3142	0.612114	0.365579	0.804653
MSTRG.27622.1	LncRNA	23.8844	15.7073	19.7959	0.616057	0.365793	0.80481
MSTRG.30145.1	LncRNA	2.34543	5.46126	3.90334	-1.2306	0.366085	1
MSTRG.19946.1	LncRNA	11.3116	6.69117	9.0014	0.777227	0.366352	1
MSTRG.10221.1	LncRNA	86.5828	111.72	99.1513	-0.369744	0.366638	0.805326
MSTRG.23389.1	LncRNA	11.9232	17.7995	14.8613	-0.584052	0.367198	0.805326
MSTRG.5982.2	LncRNA	13.0952	20.4966	16.7959	-0.636471	0.367708	0.805537
MSTRG.27411.1	LncRNA	39.0358	50.7056	44.8707	-0.376517	0.368297	0.806248
MSTRG.8574.1	LncRNA	12.7087	19.8419	16.2753	-0.637241	0.368746	0.80645
MSTRG.5801.1	LncRNA	15.8051	8.54522	12.1751	0.904042	0.368787	0.80645
MSTRG.24318.1	LncRNA	30.6913	21.1744	25.9328	0.531364	0.368955	0.80645
MSTRG.33462.1	LncRNA	15.7705	24.8049	20.2877	-0.663258	0.36925	0.806455
MSTRG.2711.1	LncRNA	4.17106	8.25638	6.21372	-0.992661	0.369596	1
MSTRG.6233.1	LncRNA	7.54506	3.29534	5.4202	1.20949	0.369654	1
MSTRG.12900.1	LncRNA	7.79627	4.31926	6.05777	0.848598	0.369703	1
MSTRG.2039.1	LncRNA	218.478	165.624	192.051	0.398959	0.370681	0.808006
MSTRG.9413.1	LncRNA	5.8097	10.1581	7.98389	-0.828793	0.370738	1
MSTRG.25162.1	LncRNA	556.918	658.876	607.897	-0.242181	0.370771	0.808006
MSTRG.31560.1	LncRNA	25.4504	17.6233	21.5368	0.532727	0.370876	0.808006
MSTRG.16523.1	LncRNA	4.24223	8.25045	6.24634	-0.959195	0.370893	1
MSTRG.21648.1	LncRNA	88.4398	113.737	101.088	-0.365413	0.371109	0.808006
MSTRG.20110.1	LncRNA	3.14199	6.65722	4.89961	-1.05919	0.371132	1
MSTRG.18690.2	LncRNA	40.3672	54.3441	47.3556	-0.435365	0.371219	0.808006
MSTRG.2001.1	LncRNA	4.77506	8.58242	6.67874	-0.863445	0.371306	1
MSTRG.17234.1	LncRNA	12.1938	6.86401	9.52889	0.807646	0.371805	1
MSTRG.8810.1	LncRNA	12.7162	6.9084	9.81228	0.860643	0.372391	1
MSTRG.6032.1	LncRNA	20.7747	31.2263	26.0005	-0.58577	0.372903	0.809211
MSTRG.23260.1	LncRNA	7.81277	12.4002	10.1065	-0.680156	0.373465	1
MSTRG.20763.1	LncRNA	18.0677	11.8648	14.9662	0.592615	0.373528	0.809839
MSTRG.27418.1	LncRNA	239.803	295.165	267.484	-0.298159	0.373531	0.809839
MSTRG.26811.1	LncRNA	8.38774	4.70734	6.54754	0.827697	0.373542	1
MSTRG.51.1	LncRNA	9.64187	15.7177	12.6798	-0.719815	0.373782	0.809971
MSTRG.9656.1	LncRNA	10.3356	6.20014	8.26789	0.749055	0.374092	1
MSTRG.2578.1	LncRNA	51.8101	67.1094	59.4598	-0.373502	0.374448	0.810371
MSTRG.9367.1	LncRNA	62.7987	80.6144	71.7065	-0.35766	0.374471	0.810371
MSTRG.27652.1	LncRNA	20.9625	12.6293	16.7959	0.7357	0.374556	0.810371
MSTRG.8161.1	LncRNA	77.7595	101.488	89.6236	-0.383039	0.374644	0.810371
MSTRG.10963.1	LncRNA	77.9575	60.7117	69.3346	0.357469	0.374763	0.810371
MSTRG.30272.1	LncRNA	46.1294	59.523	52.8262	-0.36517	0.374763	0.810371
MSTRG.26898.1	LncRNA	28.3362	19.9973	24.1668	0.505205	0.37512	0.81071
MSTRG.14692.2	LncRNA	7.32408	3.89146	5.60777	0.922287	0.375822	1
MSTRG.23415.1	LncRNA	100.81	127.357	114.083	-0.339697	0.376096	0.811611
MSTRG.30488.1	LncRNA	9.38928	14.3208	11.855	-0.616567	0.376113	0.811611
MSTRG.2568.1	LncRNA	26.3974	36.3098	31.3536	-0.46621	0.376135	0.811611
MSTRG.27106.1	LncRNA	31.8703	21.3648	26.6175	0.567265	0.376276	0.811629
MSTRG.9436.1	LncRNA	167.178	209.514	188.346	-0.326712	0.376602	0.8119
MSTRG.19010.1	LncRNA	21.621	12.9344	17.2777	0.731999	0.37706	0.812067
MSTRG.21241.1	LncRNA	4.96354	9.03372	6.99863	-0.856895	0.377224	1
MSTRG.18940.1	LncRNA	2.60359	6.12773	4.36566	-1.21451	0.377306	1
MSTRG.15504.1	LncRNA	17.1715	9.45441	13.313	0.84964	0.377459	0.812313
MSTRG.30070.1	LncRNA	84.5982	65.9621	75.2802	0.362456	0.378261	0.812462
MSTRG.23064.1	LncRNA	17.3249	11.0757	14.2003	0.636744	0.378584	0.813012
MSTRG.26794.1	LncRNA	11.9031	7.30359	9.60335	0.700313	0.378703	1
MSTRG.27432.1	LncRNA	19.6974	27.4704	23.5839	-0.473016	0.378974	0.813208
MSTRG.20167.1	LncRNA	18.8959	12.1269	15.5114	0.646763	0.379569	0.813696
MSTRG.29679.1	LncRNA	2.84724	6.32399	4.58562	-1.14151	0.379997	1
MSTRG.21203.1	LncRNA	11.5462	17.4232	14.4847	-0.600367	0.379997	0.813813
MSTRG.14557.1	LncRNA	17.2147	27.2761	22.2454	-0.660754	0.380583	0.814725
MSTRG.16018.1	LncRNA	24.5677	17.6313	21.0995	0.477868	0.381212	0.814757
MSTRG.30549.1	LncRNA	111.192	140.449	125.821	-0.339108	0.381333	0.814757
MSTRG.6017.1	LncRNA	163.06	129.251	146.155	0.336657	0.381483	0.814793
MSTRG.12889.1	LncRNA	70.8805	88.9615	79.921	-0.329348	0.381712	0.815084
MSTRG.12627.1	LncRNA	19.752	12.9683	16.3601	0.609445	0.381753	0.815084
MSTRG.26636.2	LncRNA	54.4494	70.8906	62.67	-0.384904	0.382435	0.815546
MSTRG.15345.14	LncRNA	4.42723	8.73443	6.58083	-0.958603	0.38285	1
MSTRG.7568.1	LncRNA	72.9185	54.4719	63.6952	0.42096	0.383612	0.816266
MSTRG.4364.1	LncRNA	7.75759	12.2483	10.0029	-0.666078	0.384012	1
MSTRG.11699.1	LncRNA	91.7057	124.224	107.965	-0.438328	0.384078	0.816266
MSTRG.31552.1	LncRNA	17.0516	24.0008	20.5262	-0.501193	0.384165	0.816266
MSTRG.15328.3	LncRNA	70.84	49.3705	60.1053	0.515881	0.384754	0.817167
MSTRG.1573.1	LncRNA	1307.02	1027.8	1167.41	0.346651	0.385626	0.817739
MSTRG.5795.1	LncRNA	25.4007	17.7857	21.5932	0.51664	0.385954	0.81804
MSTRG.7467.1	LncRNA	10.8651	5.02752	7.94631	1.08867	0.386486	1
MSTRG.19523.1	LncRNA	7.18471	11.9874	9.58607	-0.743844	0.38694	1
MSTRG.9052.1	LncRNA	6.28398	11.3085	8.79622	-0.830469	0.387215	1
MSTRG.26824.4	LncRNA	6.88787	11.7702	9.32904	-0.782847	0.387622	1
MSTRG.17335.1	LncRNA	3.71487	6.95991	5.33739	-0.91194	0.387989	1
MSTRG.2453.1	LncRNA	11.9052	18.6107	15.258	-0.652299	0.388576	0.821185
MSTRG.2996.1	LncRNA	19.3605	26.5737	22.9671	-0.457889	0.389094	0.821185
MSTRG.6422.1	LncRNA	18.1429	24.9817	21.5623	-0.458238	0.389296	0.821185
MSTRG.8137.1	LncRNA	2.80509	6.25744	4.53126	-1.17737	0.3893	1
MSTRG.20144.1	LncRNA	13.7778	19.7821	16.7799	-0.531079	0.389322	0.821185
MSTRG.12753.1	LncRNA	6.8333	11.2687	9.05101	-0.727573	0.389681	1
MSTRG.15748.3	LncRNA	16.0066	22.9581	19.4824	-0.522435	0.389939	0.821917
MSTRG.27503.4	LncRNA	8.74462	13.2617	11.0032	-0.605787	0.39017	1
MSTRG.7424.1	LncRNA	24.5171	16.5173	20.5172	0.56183	0.390331	0.822196
MSTRG.757.1	LncRNA	9.59982	14.9592	12.2795	-0.636576	0.390497	0.822196
MSTRG.19680.1	LncRNA	10.6289	16.8948	13.7619	-0.682095	0.390904	0.8224
MSTRG.12661.1	LncRNA	121.192	95.8753	108.533	0.336585	0.391244	0.822452
MSTRG.133.1	LncRNA	31.1443	41.5491	36.3467	-0.418347	0.391324	0.822452
MSTRG.32382.1	LncRNA	74.9613	58.6052	66.7833	0.351861	0.391359	0.822452
MSTRG.315.1	LncRNA	97.7974	74.2694	86.0334	0.396044	0.391406	0.822452
MSTRG.1546.1	LncRNA	6.3626	10.1255	8.24404	-0.6731	0.391693	1
MSTRG.3659.1	LncRNA	28.6443	19.3275	23.9859	0.569599	0.391737	0.822487
MSTRG.20132.1	LncRNA	22.2208	30.3856	26.3032	-0.459257	0.391845	0.822487
MSTRG.11330.1	LncRNA	13.8986	8.24333	11.071	0.729006	0.392126	1
MSTRG.3102.1	LncRNA	11.9729	20.2368	16.1049	-0.747902	0.39247	0.822487
MSTRG.11434.1	LncRNA	3.78108	7.12942	5.45525	-0.932994	0.392672	1
MSTRG.9593.1	LncRNA	20.7796	14.8445	17.8121	0.487533	0.392815	0.822487
MSTRG.17512.1	LncRNA	39.2119	53.0993	46.1556	-0.436471	0.393057	0.822487
MSTRG.1181.1	LncRNA	478.959	380.437	429.698	0.332155	0.393207	0.822487
MSTRG.29806.1	LncRNA	35.7079	47.3684	41.5382	-0.409672	0.393239	0.822487
MSTRG.32094.1	LncRNA	20.9881	14.0077	17.4979	0.585225	0.393434	0.822487
MSTRG.24667.1	LncRNA	78.7768	62.0266	70.4017	0.341157	0.393606	0.822487
MSTRG.15697.1	LncRNA	130.438	105.666	118.052	0.304101	0.393621	0.822487
MSTRG.29469.1	LncRNA	59.4431	45.395	52.419	0.38556	0.393666	0.822487
MSTRG.11204.1	LncRNA	52.9868	68.3872	60.687	-0.365144	0.393823	0.822487
Nitab4.5_0000866g0160.1	LncRNA	96.5921	125.77	111.181	-0.382812	0.394594	0.822623
MSTRG.2075.1	LncRNA	67.2637	53.6129	60.4383	0.328252	0.395274	0.822623
MSTRG.2336.1	LncRNA	7.54158	11.9724	9.75699	-0.661688	0.395789	1
MSTRG.8082.1	LncRNA	17.1449	11.6848	14.4149	0.55536	0.396324	0.822623
MSTRG.28145.1	LncRNA	20.1424	28.3658	24.2541	-0.499363	0.396534	0.822623
MSTRG.29811.2	LncRNA	52.4788	41.105	46.7919	0.350995	0.396858	0.822623
MSTRG.30369.1	LncRNA	30.4872	41.9923	36.2397	-0.455552	0.39778	0.822623
Nitab4.5_0006264g0020.1	LncRNA	89.1734	70.5676	79.8705	0.34004	0.397903	0.822623
MSTRG.26822.1	LncRNA	8.94413	5.46838	7.20625	0.718933	0.398197	1
MSTRG.17409.3	LncRNA	38.8334	28.8359	33.8346	0.433067	0.398475	0.822623
MSTRG.15343.1	LncRNA	14.3293	20.7407	17.535	-0.542818	0.399009	0.822623
MSTRG.18408.1	LncRNA	8.01228	4.79273	6.4025	0.745272	0.399017	1
MSTRG.17877.1	LncRNA	86.9796	70.682	78.8308	0.301357	0.399126	0.822623
MSTRG.22069.11	LncRNA	11.1272	18.4542	14.7907	-0.736664	0.400322	0.822864
MSTRG.8366.1	LncRNA	3.03771	6.21185	4.62478	-1.03117	0.400416	1
MSTRG.4490.7	LncRNA	8.07441	4.78687	6.43064	0.755085	0.400421	1
MSTRG.10035.1	LncRNA	24.1432	32.7796	28.4614	-0.438221	0.400538	0.822864
MSTRG.11812.1	LncRNA	53.7888	69.7102	61.7495	-0.375905	0.401036	0.823399
MSTRG.7072.1	LncRNA	3.47332	6.98793	5.23062	-0.996959	0.401317	1
MSTRG.6474.1	LncRNA	27.4597	18.9884	23.224	0.533319	0.402125	0.824432
MSTRG.23546.1	LncRNA	5.73455	2.20692	3.97073	1.34209	0.402235	1
MSTRG.27828.1	LncRNA	7.75621	3.96387	5.86004	0.962226	0.402237	1
MSTRG.8454.1	LncRNA	8.49053	4.51686	6.5037	0.912796	0.402518	1
MSTRG.14480.1	LncRNA	68.8284	87.3309	78.0796	-0.346397	0.402593	0.824647
MSTRG.30443.2	LncRNA	15.5539	21.925	18.7394	-0.492055	0.403349	0.825094
MSTRG.30964.1	LncRNA	44.3824	57.1305	50.7564	-0.361542	0.403477	0.825217
MSTRG.23570.1	LncRNA	42.6084	33.1748	37.8916	0.3627	0.403659	0.825451
MSTRG.8615.1	LncRNA	144.277	117.623	130.95	0.295621	0.403835	0.825543
MSTRG.29348.1	LncRNA	15.0963	22.5375	18.8169	-0.565273	0.40449	0.82618
MSTRG.31406.1	LncRNA	38.3165	49.5305	43.9235	-0.374653	0.404561	0.826187
MSTRG.20028.1	LncRNA	2.44623	6.7472	4.59672	-1.44522	0.404909	1
MSTRG.27993.1	LncRNA	486.745	579.542	533.143	-0.251888	0.405369	0.826453
MSTRG.5060.1	LncRNA	79.9397	101.891	90.9153	-0.351095	0.405902	0.826806
MSTRG.30633.1	LncRNA	29.679	18.2683	23.9736	0.698889	0.406186	0.826853
MSTRG.24455.1	LncRNA	19.8355	10.8128	15.3242	0.881183	0.407049	0.827391
MSTRG.24774.1	LncRNA	5.49984	10.5428	8.02133	-0.9454	0.407126	1
MSTRG.23919.3	LncRNA	27.9444	38.4794	33.2119	-0.460479	0.407157	0.827429
MSTRG.11893.1	LncRNA	17.5494	24.6146	21.082	-0.486905	0.40762	0.827861
MSTRG.13438.1	LncRNA	137.286	114.13	125.708	0.267396	0.407906	0.827891
MSTRG.6168.1	LncRNA	172.68	213.896	193.288	-0.307292	0.408099	0.828007
MSTRG.8139.1	LncRNA	14.9698	21.2749	18.1223	-0.516621	0.408224	0.828124
MSTRG.23809.1	LncRNA	20.9224	29.7346	25.3285	-0.515722	0.408546	0.828409
MSTRG.32744.1	LncRNA	160.712	196.778	178.745	-0.29164	0.408569	0.828409
MSTRG.2784.1	LncRNA	14.7594	21.4092	18.0843	-0.542107	0.409078	0.828754
MSTRG.510.1	LncRNA	9.70063	4.81362	7.25713	0.986734	0.409776	1
MSTRG.12586.1	LncRNA	4.68738	8.05292	6.37015	-0.778734	0.409944	1
MSTRG.17428.2	LncRNA	11.7126	17.3135	14.5131	-0.55804	0.410025	0.829751
MSTRG.29884.1	LncRNA	33.3489	25.1382	29.2436	0.401782	0.410658	0.830089
MSTRG.23397.1	LncRNA	9.70261	5.49054	7.59658	0.808443	0.410985	1
MSTRG.11787.1	LncRNA	8.89861	5.13641	7.01751	0.809299	0.411091	1
MSTRG.17713.1	LncRNA	16.7757	29.6613	23.2185	-0.812834	0.411179	0.830471
MSTRG.22493.1	LncRNA	6.1776	10.7881	8.48284	-0.827856	0.41119	1
Nitab4.5_0003959g0020.1	LncRNA	4.16002	7.54551	5.85277	-0.885055	0.41203	1
MSTRG.28952.1	LncRNA	22.4203	31.2007	26.8105	-0.47152	0.412092	0.831152
MSTRG.3292.1	LncRNA	11.3517	18.0734	14.7125	-0.662884	0.412193	0.831152
MSTRG.17630.1	LncRNA	41.3542	31.6728	36.5135	0.38227	0.412392	0.831152
MSTRG.9887.2	LncRNA	24.1396	32.8676	28.5036	-0.441819	0.412646	0.831152
MSTRG.816.1	LncRNA	5.04426	8.28439	6.66432	-0.718281	0.412851	1
MSTRG.33743.1	LncRNA	63.8221	80.0681	71.9451	-0.330092	0.413156	0.831218
MSTRG.3020.1	LncRNA	3.32142	6.00839	4.66491	-0.85454	0.413185	1
MSTRG.26004.1	LncRNA	7.86595	4.52857	6.19726	0.809673	0.413795	1
MSTRG.9646.1	LncRNA	7.19773	11.7245	9.46114	-0.719134	0.413968	1
MSTRG.3182.1	LncRNA	18.2823	25.8842	22.0832	-0.503938	0.414663	0.831536
MSTRG.7065.1	LncRNA	14.9373	9.5352	12.2363	0.644895	0.414667	0.831536
MSTRG.15143.1	LncRNA	27.441	19.1266	23.2838	0.526865	0.414995	0.831611
MSTRG.26944.3	LncRNA	6.05682	2.82061	4.43872	1.0589	0.415013	1
MSTRG.21904.2	LncRNA	2.14045	5.33401	3.73723	-1.2805	0.415438	1
MSTRG.30463.1	LncRNA	5.95056	9.55617	7.75336	-0.678395	0.415663	1
MSTRG.20784.1	LncRNA	23.4279	13.9701	18.699	0.75105	0.416076	0.831611
MSTRG.17453.1	LncRNA	12.641	17.879	15.26	-0.507076	0.416586	0.831611
MSTRG.11828.1	LncRNA	4.37057	7.44509	5.90783	-0.766557	0.417084	1
MSTRG.29750.1	LncRNA	214.589	178.095	196.342	0.270139	0.417258	0.831611
MSTRG.6764.1	LncRNA	4.42723	8.72731	6.57727	-0.966356	0.417433	1
MSTRG.5457.1	LncRNA	84.1581	67.1824	75.6702	0.329816	0.417913	0.831611
MSTRG.21481.1	LncRNA	8.19519	4.71319	6.45419	0.788955	0.417954	1
MSTRG.14816.1	LncRNA	3.77004	7.83443	5.80224	-1.05352	0.418166	1
MSTRG.17358.3	LncRNA	30.7605	22.6156	26.6881	0.442056	0.418282	0.831927
MSTRG.7373.1	LncRNA	5.98714	9.63443	7.81079	-0.690945	0.418362	1
MSTRG.6079.1	LncRNA	7.135	3.38412	5.25956	1.0914	0.418463	1
MSTRG.645.1	LncRNA	12.621	7.01848	9.81976	0.852886	0.418466	1
MSTRG.24276.1	LncRNA	5.16503	9.19492	7.17997	-0.842801	0.418572	1
MSTRG.26483.3	LncRNA	11.8425	17.1695	14.506	-0.534922	0.419855	0.832971
MSTRG.1681.1	LncRNA	76.5854	93.6747	85.13	-0.293097	0.420108	0.832971
MSTRG.27576.1	LncRNA	13.3217	19.9986	16.6601	-0.579752	0.420329	0.832971
MSTRG.33307.1	LncRNA	51.6946	38.7801	45.2373	0.415726	0.420582	0.832971
MSTRG.3388.1	LncRNA	10.1639	4.93295	7.54842	1.04702	0.421226	1
MSTRG.31506.1	LncRNA	17.8191	11.9104	14.8647	0.572165	0.421417	0.833488
MSTRG.10148.4	LncRNA	9.96624	5.81792	7.89208	0.776508	0.421428	1
MSTRG.29793.1	LncRNA	7.76167	4.05385	5.90776	0.90433	0.422557	1
MSTRG.24529.1	LncRNA	11.4469	7.37141	9.40917	0.636821	0.422687	1
MSTRG.33477.3	LncRNA	26.1041	18.0402	22.0722	0.52657	0.423297	0.833608
MSTRG.18986.1	LncRNA	19.3931	29.8409	24.617	-0.619704	0.424268	0.833608
MSTRG.20307.1	LncRNA	9.90351	15.0748	12.4892	-0.611421	0.424382	0.833608
MSTRG.6271.1	LncRNA	96.3738	77.1362	86.755	0.323492	0.424862	0.833608
MSTRG.6409.1	LncRNA	22.4162	31.3364	26.8763	-0.477664	0.42514	0.833608
MSTRG.20517.1	LncRNA	5.80214	9.52808	7.66511	-0.731795	0.425327	1
MSTRG.12752.1	LncRNA	7.09494	4.11707	5.60601	0.781554	0.425363	1
MSTRG.33125.1	LncRNA	13.1282	19.8113	16.4698	-0.606429	0.426063	0.834294
MSTRG.31775.1	LncRNA	8.74114	5.3947	7.06792	0.694517	0.426448	1
MSTRG.806.1	LncRNA	14.604	9.67423	12.1391	0.600779	0.427213	0.835171
MSTRG.31662.1	LncRNA	380.415	447.514	413.964	-0.234556	0.427297	0.835171
MSTRG.19697.9	LncRNA	25.2414	34.3715	29.8065	-0.452924	0.427307	0.835171
MSTRG.19822.1	LncRNA	7.8584	4.73076	6.29458	0.736352	0.427893	1
MSTRG.10200.1	LncRNA	8.55067	5.26619	6.90843	0.71882	0.427981	1
MSTRG.33710.1	LncRNA	4.14551	8.40373	6.27462	-1.02165	0.4281	1
MSTRG.516.1	LncRNA	7.98464	4.0995	6.04207	0.953714	0.428353	1
MSTRG.1717.1	LncRNA	104.706	133.841	119.273	-0.357244	0.428631	0.836133
MSTRG.17949.3	LncRNA	14.1402	21.6022	17.8712	-0.618401	0.429169	0.836666
MSTRG.6001.1	LncRNA	65.6694	81.2841	73.4768	-0.306867	0.430187	0.837231
MSTRG.27677.1	LncRNA	155.585	127.43	141.507	0.288015	0.430302	0.837231
MSTRG.11166.5	LncRNA	5.91746	10.7144	8.31593	-0.866407	0.430778	1
MSTRG.18836.1	LncRNA	1150.57	961.829	1056.2	0.258088	0.431317	0.837732
MSTRG.19660.1	LncRNA	84.0761	106.561	95.3186	-0.342502	0.431822	0.837732
MSTRG.15814.1	LncRNA	14.2175	21.3683	17.7929	-0.585132	0.431991	0.837751
MSTRG.15713.1	LncRNA	43.7031	33.8433	38.7732	0.36155	0.43222	0.837928
MSTRG.9523.1	LncRNA	6.4468	10.0074	8.2271	-0.64576	0.432491	1
MSTRG.27076.1	LncRNA	10.8063	6.85482	8.83058	0.664306	0.432674	1
MSTRG.10409.1	LncRNA	159.606	198.014	178.81	-0.312566	0.432684	0.838109
MSTRG.2995.1	LncRNA	18.7164	12.3056	15.511	0.597506	0.432774	0.838109
MSTRG.17702.1	LncRNA	34.8599	46.8048	40.8324	-0.423774	0.432885	0.838109
MSTRG.534.1	LncRNA	13.3975	19.7226	16.5601	-0.551708	0.43296	0.838109
MSTRG.20018.1	LncRNA	5.36107	9.0057	7.18339	-0.738348	0.433058	1
MSTRG.18770.2	LncRNA	8.17521	5.06859	6.6219	0.69632	0.433179	1
MSTRG.5936.1	LncRNA	15.4275	9.71403	12.5708	0.679565	0.433575	0.838157
MSTRG.27628.3	LncRNA	8.77016	5.47423	7.1222	0.683574	0.433617	1
MSTRG.6209.1	LncRNA	64.547	78.4062	71.4766	-0.280177	0.433875	0.838283
MSTRG.21367.1	LncRNA	7.5215	4.38708	5.95429	0.76666	0.434786	1
MSTRG.636.1	LncRNA	7.55262	11.5831	9.56784	-0.621416	0.434922	1
MSTRG.17672.3	LncRNA	111.155	134.348	122.751	-0.274333	0.435292	0.83918
MSTRG.3375.5	LncRNA	20.1681	14.7708	17.4695	0.449092	0.435366	0.83918
MSTRG.33432.1	LncRNA	17.1393	25.3129	21.2261	-0.557255	0.435411	0.83918
MSTRG.6217.1	LncRNA	37.1136	28.1343	32.6239	0.401387	0.435497	0.839213
MSTRG.5305.3	LncRNA	5.28035	8.78587	7.03311	-0.732941	0.436572	1
MSTRG.4235.1	LncRNA	13.5748	8.44931	11.0121	0.687791	0.436942	1
MSTRG.31817.1	LncRNA	14.9733	9.66245	12.3179	0.61374	0.437244	0.839894
MSTRG.5744.1	LncRNA	3.36903	5.96986	4.66945	-0.833067	0.437696	1
MSTRG.6463.1	LncRNA	123.04	148.594	135.817	-0.273601	0.438034	0.840253
MSTRG.27862.1	LncRNA	16.3269	11.5387	13.9328	0.50517	0.438692	0.840658
MSTRG.19210.1	LncRNA	11.3027	7.23578	9.26923	0.649308	0.439901	1
MSTRG.22562.1	LncRNA	3.77004	6.66182	5.21593	-0.844164	0.440225	1
MSTRG.26841.1	LncRNA	76.5352	58.1152	67.3252	0.396847	0.440417	0.841846
MSTRG.10269.1	LncRNA	80.1112	104.6	92.3555	-0.386702	0.440451	0.841846
MSTRG.21775.1	LncRNA	3.24826	7.02307	5.13566	-1.11061	0.4405	1
MSTRG.7265.1	LncRNA	146.393	122.694	134.543	0.256866	0.442132	0.8424
MSTRG.4138.1	LncRNA	14.5006	9.10027	11.8005	0.672207	0.442216	0.8424
MSTRG.3423.1	LncRNA	74.9122	60.3217	67.617	0.317479	0.442721	0.8424
MSTRG.8837.1	LncRNA	8.18823	12.3943	10.2913	-0.612071	0.442937	1
MSTRG.13614.1	LncRNA	16.2647	22.7663	19.5155	-0.492797	0.442951	0.8424
MSTRG.6740.1	LncRNA	14.417	9.87762	12.1473	0.541456	0.443029	0.842408
MSTRG.6906.3	LncRNA	7.61475	12.6179	10.1163	-0.718714	0.443046	1
MSTRG.32138.1	LncRNA	73.029	93.1546	83.0918	-0.354054	0.443093	0.842408
MSTRG.7790.1	LncRNA	7.06184	10.8116	8.9367	-0.624748	0.443939	1
MSTRG.29823.1	LncRNA	34.966	44.1514	39.5587	-0.334199	0.444176	0.84285
MSTRG.33837.1	LncRNA	56.4331	43.1496	49.7913	0.386109	0.444377	0.843009
MSTRG.2901.1	LncRNA	7.56911	13.0574	10.3133	-0.789969	0.444589	1
MSTRG.18828.1	LncRNA	12.8866	8.28899	10.5878	0.622655	0.444855	1
MSTRG.8808.1	LncRNA	8.29808	4.69103	6.49456	0.848228	0.445771	1
MSTRG.11541.1	LncRNA	3.69688	6.92011	5.3085	-0.917981	0.446224	1
MSTRG.793.1	LncRNA	49.3099	61.0321	55.171	-0.306431	0.44645	0.843903
MSTRG.13795.1	LncRNA	65.2405	80.8047	73.0226	-0.31331	0.44646	0.843903
MSTRG.1170.1	LncRNA	25.0639	32.3238	28.6939	-0.36785	0.446651	0.843912
MSTRG.8774.1	LncRNA	38.6326	52.0261	45.3294	-0.436875	0.446938	0.844017
MSTRG.30375.1	LncRNA	18.3245	24.9888	21.6566	-0.439446	0.447517	0.844017
MSTRG.12756.1	LncRNA	5.32449	8.57783	6.95116	-0.68668	0.448258	1
MSTRG.9409.1	LncRNA	4.07036	7.67529	5.87283	-0.900826	0.448307	1
MSTRG.16021.1	LncRNA	6.26737	9.74325	8.00531	-0.634486	0.448369	1
MSTRG.5722.1	LncRNA	5.03322	8.1266	6.57991	-0.686781	0.448703	1
MSTRG.82.1	LncRNA	13.9843	20.6578	17.3211	-0.55943	0.448947	0.844913
MSTRG.32506.1	LncRNA	34.9489	25.9377	30.4433	0.424188	0.449212	0.844913
MSTRG.6449.1	LncRNA	38.3234	49.0727	43.6981	-0.35348	0.449601	0.844913
MSTRG.21745.1	LncRNA	3.70036	6.75899	5.22967	-0.858759	0.449658	1
MSTRG.3276.1	LncRNA	31.5642	49.4925	40.5284	-0.642377	0.44968	0.844913
MSTRG.1748.1	LncRNA	6.63528	10.7881	8.71168	-0.716445	0.44981	1
MSTRG.23583.1	LncRNA	89.7884	72.7019	81.2452	0.308586	0.450037	0.844913
MSTRG.23816.1	LncRNA	4.67983	7.67656	6.17819	-0.712485	0.450562	1
MSTRG.33584.1	LncRNA	15.0396	20.701	17.8703	-0.453114	0.450602	0.844913
MSTRG.11671.1	LncRNA	7.56365	4.45949	6.01157	0.74086	0.450626	1
MSTRG.9447.1	LncRNA	150.511	123.341	136.926	0.286299	0.4507	0.844913
MSTRG.5987.1	LncRNA	79.0124	97.0087	88.0106	-0.295745	0.450858	0.844913
MSTRG.27159.1	LncRNA	72.9802	87.6454	80.3128	-0.266193	0.451011	0.844913
MSTRG.20738.1	LncRNA	19.4101	13.3622	16.3861	0.522604	0.451359	0.844913
MSTRG.12018.1	LncRNA	33.3288	24.3819	28.8554	0.451894	0.45138	0.844913
MSTRG.3405.1	LncRNA	17.6141	11.9222	14.7682	0.571231	0.45145	0.844913
MSTRG.27027.1	LncRNA	38.0515	48.3011	43.1763	-0.340962	0.451487	0.844913
MSTRG.31609.1	LncRNA	15.7664	21.1288	18.4476	-0.426149	0.451604	0.844913
MSTRG.12578.1	LncRNA	12.2967	17.7401	15.0184	-0.519276	0.451977	0.844946
MSTRG.16571.1	LncRNA	3.40015	7.01595	5.20805	-1.03531	0.45263	1
MSTRG.32202.1	LncRNA	7.505	11.4382	9.47162	-0.598906	0.452643	1
MSTRG.6525.1	LncRNA	12.1848	17.6078	14.8963	-0.529121	0.452784	0.845005
MSTRG.27452.1	LncRNA	193.919	235.143	214.531	-0.27847	0.453171	0.845005
MSTRG.20030.1	LncRNA	23.4488	30.8277	27.1383	-0.388945	0.453741	0.845005
MSTRG.12830.1	LncRNA	15.6842	10.6948	13.1895	0.545009	0.453768	0.845005
MSTRG.12481.1	LncRNA	6.14659	3.32216	4.73438	0.910991	0.453803	1
MSTRG.7591.1	LncRNA	129.876	108.09	118.983	0.264497	0.454056	0.845078
MSTRG.29014.1	LncRNA	7.84736	4.57756	6.21246	0.769299	0.454132	1
MSTRG.30082.1	LncRNA	15.221	21.1008	18.1609	-0.474016	0.454364	0.845215
MSTRG.33456.1	LncRNA	174.12	206.415	190.267	-0.247195	0.454427	0.845215
MSTRG.7488.1	LncRNA	12.4561	7.93945	10.1978	0.648407	0.454846	1
MSTRG.16209.1	LncRNA	16.1949	10.2084	13.2017	0.662156	0.45504	0.845578
MSTRG.33654.1	LncRNA	38.554	50.5254	44.5397	-0.395547	0.455312	0.845674
MSTRG.18839.1	LncRNA	42.6194	33.493	38.0562	0.348089	0.455357	0.845674
MSTRG.7851.1	LncRNA	10.8375	15.3297	13.0836	-0.492223	0.455416	0.845674
MSTRG.23082.1	LncRNA	13.5052	18.5488	16.027	-0.468725	0.457604	0.846896
MSTRG.13805.1	LncRNA	31.8248	45.0152	38.42	-0.504601	0.45781	0.846896
MSTRG.30892.1	LncRNA	9.84288	5.87988	7.86138	0.755645	0.458224	1
MSTRG.18515.3	LncRNA	2.76095	5.32688	4.04392	-0.964035	0.458447	1
MSTRG.1521.1	LncRNA	21.5255	32.6975	27.1115	-0.613101	0.458454	0.847356
MSTRG.21611.1	LncRNA	12.2255	17.1414	14.6835	-0.493375	0.458455	0.847356
MSTRG.1603.1	LncRNA	7.11353	11.2055	9.15952	-0.66503	0.458627	1
MSTRG.1773.1	LncRNA	10.9404	5.8108	8.37557	0.913829	0.458879	1
MSTRG.2748.1	LncRNA	8.35872	4.06097	6.20984	1.03836	0.458948	1
MSTRG.31233.1	LncRNA	7.57469	4.45363	6.01416	0.744786	0.459567	1
MSTRG.14839.1	LncRNA	6.64085	3.32801	4.98443	1.01885	0.459667	1
MSTRG.28574.2	LncRNA	5.41216	9.0057	7.20893	-0.728737	0.459971	1
MSTRG.8294.1	LncRNA	65.8011	54.1014	59.9512	0.280232	0.460114	0.848783
MSTRG.12952.1	LncRNA	18.7965	24.6485	21.7225	-0.397514	0.460536	0.848978
MSTRG.11897.1	LncRNA	15.8908	9.47577	12.6833	0.760841	0.460727	0.849073
MSTRG.33548.1	LncRNA	16.7128	11.8217	14.2672	0.510256	0.460855	0.849181
Nitab4.5_0004548g0020.1	LncRNA	5.11951	8.54269	6.8311	-0.7241	0.460909	1
MSTRG.23844.1	LncRNA	7.9757	4.5717	6.2737	0.790877	0.461228	1
MSTRG.6906.2	LncRNA	10.7567	15.6382	13.1975	-0.530726	0.461717	0.849634
MSTRG.27317.1	LncRNA	10.1362	5.98623	8.06123	0.781469	0.461944	1
MSTRG.26952.2	LncRNA	8.882	5.16443	7.02321	0.772729	0.463071	1
MSTRG.23863.1	LncRNA	9.44793	6.07036	7.75914	0.638004	0.463083	1
MSTRG.8446.2	LncRNA	24.1902	32.9245	28.5573	-0.445048	0.463403	0.849634
MSTRG.26826.1	LncRNA	57.2138	69.349	63.2814	-0.280461	0.463506	0.849634
MSTRG.7332.1	LncRNA	6.58071	3.40628	4.99349	0.945493	0.463514	1
MSTRG.5645.1	LncRNA	68.2969	81.802	75.0494	-0.262147	0.46355	0.849634
MSTRG.33644.1	LncRNA	109.557	147.737	128.647	-0.431081	0.463951	0.849634
MSTRG.11476.4	LncRNA	5.34656	8.87	7.10828	-0.738968	0.464196	1
MSTRG.23642.1	LncRNA	8.09857	12.9904	10.5445	-0.686273	0.464317	1
MSTRG.18896.1	LncRNA	20.752	27.2531	24.0026	-0.391642	0.465533	0.850735
MSTRG.12665.1	LncRNA	7.30549	4.49343	5.89946	0.707788	0.465932	1
MSTRG.1373.2	LncRNA	6.35714	3.10233	4.72974	1.00912	0.465936	1
MSTRG.17566.7	LncRNA	3.16754	5.96986	4.5687	-0.896703	0.466104	1
MSTRG.27030.1	LncRNA	52.3316	65.8841	59.1079	-0.33493	0.466183	0.850826
MSTRG.19006.1	LncRNA	32.9595	25.7369	29.3482	0.358154	0.466255	0.850826
MSTRG.11483.1	LncRNA	13.5473	19.2968	16.4221	-0.52063	0.46628	0.850826
MSTRG.1457.1	LncRNA	25.8205	34.9963	30.4084	-0.428489	0.466454	0.850961
MSTRG.27322.1	LncRNA	98.147	116.78	107.463	-0.248608	0.46675	0.850961
MSTRG.7632.1	LncRNA	100.05	122.956	111.503	-0.300625	0.466966	0.850961
MSTRG.2900.1	LncRNA	5.34457	9.42053	7.38255	-0.802551	0.467126	1
MSTRG.33460.1	LncRNA	12.7784	18.4744	15.6264	-0.519005	0.467261	0.850961
MSTRG.19073.1	LncRNA	7.1681	3.86803	5.51807	0.890699	0.467631	1
MSTRG.15144.1	LncRNA	27.1388	20.5478	23.8433	0.402511	0.467925	0.851009
MSTRG.39.1	LncRNA	7.59118	4.08193	5.83656	0.886426	0.468213	1
MSTRG.6152.1	LncRNA	29.0251	21.1757	25.1004	0.462424	0.468316	0.851114
MSTRG.21715.1	LncRNA	46.4298	35.466	40.9479	0.39345	0.468329	0.851114
MSTRG.2953.1	LncRNA	19.7911	14.2576	17.0244	0.471657	0.468523	0.851114
MSTRG.26858.1	LncRNA	7.60023	4.65835	6.12929	0.727192	0.468551	1
MSTRG.1554.1	LncRNA	157.428	193.505	175.466	-0.299716	0.469428	0.85153
MSTRG.26830.1	LncRNA	28.1495	19.2395	23.6945	0.545638	0.469845	0.851831
MSTRG.12739.1	LncRNA	26.0323	33.6286	29.8305	-0.367389	0.470033	0.851831
MSTRG.1935.1	LncRNA	24.3579	36.658	30.508	-0.587606	0.470066	0.851831
MSTRG.31815.1	LncRNA	46.2433	34.5353	40.3893	0.414059	0.470118	0.851831
MSTRG.20694.1	LncRNA	937.813	1160.73	1049.27	-0.307871	0.470183	0.851831
MSTRG.13572.1	LncRNA	23.8307	13.1951	18.5129	0.854373	0.470557	0.851841
MSTRG.16082.1	LncRNA	8.0413	5.00077	6.52104	0.679127	0.471026	1
MSTRG.9761.1	LncRNA	5.81317	2.70261	4.25789	1.11798	0.471367	1
MSTRG.7472.1	LncRNA	2.83621	5.28249	4.05935	-0.878243	0.471409	1
MSTRG.1200.1	LncRNA	11.2861	7.22067	9.25337	0.643014	0.471415	1
MSTRG.28539.2	LncRNA	7.19017	4.24559	5.71788	0.736031	0.471847	1
MSTRG.10690.1	LncRNA	23.6925	30.5049	27.0987	-0.362386	0.472003	0.852784
MSTRG.23643.1	LncRNA	23.9215	30.7071	27.3143	-0.36624	0.47206	0.852784
MSTRG.16011.1	LncRNA	6.97416	4.2573	5.61573	0.695993	0.472236	1
MSTRG.13076.3	LncRNA	18.2217	25.6091	21.9154	-0.495357	0.472271	0.852842
MSTRG.33805.1	LncRNA	5.72351	2.36478	4.04415	1.2946	0.472658	1
MSTRG.6558.1	LncRNA	118.405	138.47	128.438	-0.227	0.47291	0.85339
MSTRG.20349.1	LncRNA	13.3588	9.44981	11.4043	0.496873	0.473524	0.853826
MSTRG.11471.1	LncRNA	23.564	31.1668	27.3654	-0.401334	0.473726	0.853939
MSTRG.16187.1	LncRNA	9.71155	5.63662	7.67409	0.759606	0.474024	1
MSTRG.724.1	LncRNA	50.863	39.4121	45.1375	0.363999	0.474211	0.854156
MSTRG.30969.1	LncRNA	4.85925	8.59287	6.72606	-0.844274	0.474363	1
MSTRG.12799.1	LncRNA	32.2285	40.7274	36.478	-0.343235	0.474547	0.854156
MSTRG.12103.1	LncRNA	14.2762	19.1521	16.7141	-0.425142	0.476273	0.854696
MSTRG.9350.1	LncRNA	7.42627	10.8748	9.15053	-0.552772	0.4764	1
MSTRG.19922.1	LncRNA	30.4099	23.2235	26.8167	0.382583	0.476425	0.854696
MSTRG.6137.1	LncRNA	40.4962	31.3338	35.915	0.372135	0.476482	0.854696
MSTRG.32994.1	LncRNA	14.241	19.5962	16.9186	-0.473061	0.476952	0.854696
MSTRG.23710.1	LncRNA	73.2837	56.7748	65.0293	0.367533	0.477028	0.854696
MSTRG.658.1	LncRNA	142.395	120.355	131.375	0.242699	0.47703	0.854696
MSTRG.17919.1	LncRNA	41.9	32.6278	37.2639	0.360445	0.477116	0.854696
MSTRG.30352.1	LncRNA	13.5398	9.09901	11.3194	0.562355	0.47712	0.854696
MSTRG.21681.1	LncRNA	11.0604	7.07332	9.06687	0.635044	0.477153	1
MSTRG.20313.2	LncRNA	10.0995	14.3442	12.2219	-0.513729	0.477283	0.854696
MSTRG.11318.1	LncRNA	6.33706	9.51637	7.92671	-0.596292	0.477542	1
MSTRG.23656.1	LncRNA	12.5783	7.66365	10.121	0.726861	0.477677	1
MSTRG.7974.1	LncRNA	9.30856	6.23401	7.77128	0.572742	0.477763	1
MSTRG.27096.1	LncRNA	34.4795	26.5084	30.4939	0.381489	0.47816	0.855109
MSTRG.26786.1	LncRNA	10.1893	6.69117	8.44024	0.628534	0.478536	1
MSTRG.22108.1	LncRNA	15.4722	9.99695	12.7346	0.632678	0.478818	0.855659
MSTRG.3235.1	LncRNA	10.3211	14.3104	12.3157	-0.469935	0.479122	0.855774
MSTRG.8713.1	LncRNA	15.8872	11.1226	13.5049	0.503472	0.480564	0.85602
MSTRG.30115.1	LncRNA	32.4811	25.1336	28.8074	0.364589	0.480799	0.856181
MSTRG.15594.1	LncRNA	10.8444	15.948	13.3962	-0.554841	0.481022	0.856181
MSTRG.478.2	LncRNA	130.547	160.663	145.605	-0.301454	0.48152	0.856181
MSTRG.5817.1	LncRNA	45.0692	35.9092	40.4892	0.331286	0.481783	0.856181
MSTRG.22714.1	LncRNA	5.96507	9.5189	7.74198	-0.664246	0.482579	1
MSTRG.30741.1	LncRNA	12.3076	8.16633	10.237	0.583598	0.482728	1
MSTRG.27805.1	LncRNA	9.19324	5.78278	7.48801	0.668345	0.482804	1
MSTRG.28672.1	LncRNA	30.492	42.9095	36.7007	-0.500063	0.482829	0.856684
MSTRG.453.1	LncRNA	52.9447	67.532	60.2383	-0.350106	0.482833	0.856684
MSTRG.24795.1	LncRNA	185.877	159.707	172.792	0.217572	0.483209	0.857103
MSTRG.6838.1	LncRNA	9.86902	13.9152	11.8921	-0.497518	0.483513	0.857267
MSTRG.4286.1	LncRNA	156.676	132.104	144.39	0.24413	0.484263	0.857601
MSTRG.32281.1	LncRNA	9.70957	6.38595	8.04776	0.587731	0.48443	1
MSTRG.32300.1	LncRNA	11.6782	7.68701	9.68258	0.600704	0.484583	1
MSTRG.20217.1	LncRNA	30.8771	39.7141	35.2956	-0.360082	0.484796	0.857958
MSTRG.9206.1	LncRNA	202.876	235.626	219.251	-0.215052	0.485239	0.858145
MSTRG.29558.1	LncRNA	44.414	54.4639	49.4389	-0.295966	0.485428	0.858145
MSTRG.19872.1	LncRNA	8.96968	5.89033	7.43	0.599578	0.485788	1
MSTRG.6487.1	LncRNA	11.6615	16.5768	14.1192	-0.510331	0.486191	0.858145
MSTRG.6457.1	LncRNA	149.99	118.378	134.184	0.344622	0.486399	0.858145
MSTRG.9362.1	LncRNA	10.1948	6.81968	8.50723	0.583778	0.486988	1
MSTRG.251.1	LncRNA	7.09494	4.51686	5.8059	0.655392	0.487001	1
MSTRG.23534.4	LncRNA	5.16156	8.07508	6.61832	-0.663691	0.48703	1
MSTRG.8566.1	LncRNA	94.5347	77.3606	85.9477	0.291048	0.487113	0.858672
MSTRG.2348.1	LncRNA	15.0311	24.7569	19.894	-0.728824	0.487211	0.858672
MSTRG.1397.1	LncRNA	63.447	49.0835	56.2652	0.370351	0.487261	0.858672
MSTRG.3371.1	LncRNA	11.451	7.93485	9.69293	0.526934	0.487357	1
MSTRG.19317.1	LncRNA	10.2845	6.95532	8.61993	0.581631	0.48776	1
MSTRG.14389.1	LncRNA	11.3738	16.1013	13.7375	-0.494383	0.487787	0.85914
MSTRG.9336.1	LncRNA	28.3667	21.7601	25.0634	0.388826	0.487835	0.85914
MSTRG.31598.2	LncRNA	7.76724	4.05385	5.91054	0.920335	0.48818	1
MSTRG.32995.1	LncRNA	147.061	118.904	132.983	0.307758	0.488366	0.85933
MSTRG.18587.1	LncRNA	3.03771	5.59689	4.3173	-0.890874	0.488492	1
MSTRG.6439.1	LncRNA	83.6812	68.8268	76.254	0.284152	0.488651	0.859358
MSTRG.11196.1	LncRNA	4.79305	9.16224	6.97764	-0.940467	0.489074	1
MSTRG.20579.1	LncRNA	77.6131	92.187	84.9001	-0.24761	0.489772	0.859472
MSTRG.13464.1	LncRNA	28.5182	43.7399	36.129	-0.614242	0.490044	0.859472
MSTRG.29788.1	LncRNA	63.767	76.0544	69.9107	-0.252974	0.490069	0.859472
MSTRG.18847.1	LncRNA	6.34054	3.44601	4.89327	0.846865	0.490322	1
MSTRG.30451.1	LncRNA	8.56927	4.43274	6.501	0.966829	0.490752	1
MSTRG.15766.2	LncRNA	4.41063	7.10726	5.75894	-0.690337	0.490961	1
MSTRG.26946.1	LncRNA	29.2462	38.58	33.9131	-0.39385	0.491669	0.860104
MSTRG.29428.1	LncRNA	43.7825	34.1917	38.9871	0.356401	0.491824	0.860251
MSTRG.2203.1	LncRNA	31.2643	40.2573	35.7608	-0.365848	0.492132	0.86036
MSTRG.26619.1	LncRNA	23.0648	31.1199	27.0923	-0.438408	0.492266	0.86036
MSTRG.29811.1	LncRNA	25.7943	19.5004	22.6473	0.407713	0.492782	0.86036
MSTRG.13678.1	LncRNA	9.39276	13.4372	11.415	-0.510505	0.492957	0.86036
MSTRG.23612.1	LncRNA	16.7714	21.8957	19.3335	-0.386428	0.493077	0.86036
MSTRG.21738.1	LncRNA	49.2906	62.5067	55.8987	-0.341601	0.493641	0.860838
MSTRG.25821.1	LncRNA	5.21822	8.09851	6.65837	-0.629832	0.493735	1
MSTRG.14769.1	LncRNA	11.9487	17.386	14.6674	-0.530613	0.493869	0.861042
MSTRG.5522.1	LncRNA	113.145	147.714	130.43	-0.387404	0.493899	0.861042
MSTRG.14899.1	LncRNA	49.8361	65.1833	57.5097	-0.38322	0.494221	0.861372
MSTRG.6865.1	LncRNA	3.75145	6.30183	5.02664	-0.758562	0.494685	1
MSTRG.9578.1	LncRNA	10.1106	14.2823	12.1964	-0.50695	0.494888	0.861903
MSTRG.7067.1	LncRNA	4.92695	8.23754	6.58225	-0.736914	0.495143	1
MSTRG.17039.1	LncRNA	14.851	21.0401	17.9456	-0.50745	0.495559	0.862236
MSTRG.27857.1	LncRNA	47.6373	36.5739	42.1056	0.376494	0.495603	0.862236
MSTRG.30287.1	LncRNA	22.4044	15.2559	18.8302	0.549353	0.495839	0.862236
MSTRG.33972.1	LncRNA	38.7603	30.4475	34.6039	0.345054	0.495869	0.862236
MSTRG.3065.1	LncRNA	15.9969	11.1729	13.5849	0.523254	0.49588	0.862236
MSTRG.12621.1	LncRNA	13.022	8.98347	11.0028	0.545453	0.496479	1
MSTRG.16509.1	LncRNA	15.5744	20.8085	18.1915	-0.424172	0.496888	0.862375
MSTRG.5399.2	LncRNA	7.61882	11.1624	9.3906	-0.547208	0.497224	1
MSTRG.590.1	LncRNA	8.0088	11.5831	9.79593	-0.543039	0.497549	1
MSTRG.9866.1	LncRNA	6.31151	3.03451	4.67301	1.02133	0.497554	1
MSTRG.6830.1	LncRNA	77.5088	92.3493	84.929	-0.255793	0.49787	0.862375
MSTRG.115.1	LncRNA	31.3484	24.2441	27.7962	0.366925	0.497934	0.862375
MSTRG.24256.1	LncRNA	28.8215	36.463	32.6423	-0.342785	0.497986	0.862375
MSTRG.18072.1	LncRNA	9.4183	14.0253	11.7218	-0.567166	0.498292	0.862618
MSTRG.19741.1	LncRNA	71.2872	89.5969	80.4421	-0.327906	0.498537	0.862716
MSTRG.21223.1	LncRNA	19.58	26.5548	23.0674	-0.451856	0.499113	0.86313
MSTRG.19596.1	LncRNA	48.0536	38.9157	43.4846	0.302528	0.499781	0.86316
MSTRG.7866.1	LncRNA	29.5188	38.3003	33.9096	-0.377667	0.499966	0.86316
MSTRG.20115.1	LncRNA	7.12606	10.6433	8.88469	-0.563667	0.500056	1
MSTRG.22254.1	LncRNA	11.5222	15.6617	13.5919	-0.435482	0.500221	0.86316
MSTRG.9051.1	LncRNA	14.611	10.5918	12.6014	0.459402	0.500534	0.86316
MSTRG.21096.1	LncRNA	21.5796	15.4277	18.5036	0.476018	0.500804	0.86316
MSTRG.33483.1	LncRNA	103.324	124.93	114.127	-0.275407	0.500921	0.86316
MSTRG.2780.1	LncRNA	3.44567	6.22942	4.83755	-0.858532	0.501517	1
MSTRG.27500.1	LncRNA	10.9679	6.51114	8.73951	0.762846	0.501829	1
MSTRG.701.1	LncRNA	78.189	93.8735	86.0313	-0.263851	0.501872	0.863339
MSTRG.26629.1	LncRNA	4.84276	2.5904	3.71658	0.918147	0.502009	1
MSTRG.19924.1	LncRNA	8.90059	13.2898	11.0952	-0.571125	0.502091	1
MSTRG.18567.1	LncRNA	8.15105	12.7825	10.4668	-0.648489	0.502127	1
MSTRG.27156.1	LncRNA	19.9521	26.1472	23.0496	-0.380546	0.502241	0.863471
MSTRG.30167.1	LncRNA	10.6414	15.6754	13.1584	-0.572904	0.502635	0.863471
MSTRG.21157.2	LncRNA	6.901	10.3884	8.64468	-0.594057	0.50293	1
MSTRG.2270.1	LncRNA	6.16111	9.39244	7.77678	-0.609372	0.503053	1
MSTRG.30315.1	LncRNA	42.2537	32.3283	37.291	0.380735	0.503648	0.8638
MSTRG.10286.1	LncRNA	8.14211	12.0636	10.1029	-0.559001	0.50367	1
MSTRG.27173.1	LncRNA	42.0259	33.0664	37.5461	0.348134	0.503814	0.8638
MSTRG.211.1	LncRNA	8.60027	5.32815	6.96421	0.69896	0.503919	1
MSTRG.30632.1	LncRNA	10.6712	6.57769	8.62442	0.705848	0.50467	1
MSTRG.32210.1	LncRNA	4.87934	8.38609	6.63271	-0.777612	0.505709	1
MSTRG.9087.1	LncRNA	21.5617	28.8238	25.1927	-0.418075	0.505755	0.865387
MSTRG.28539.3	LncRNA	49.6773	38.7932	44.2353	0.365058	0.506651	0.865706
MSTRG.13601.3	LncRNA	3.01564	5.46126	4.23845	-0.868193	0.506813	1
MSTRG.5219.1	LncRNA	10.9416	6.59866	8.77014	0.723967	0.508227	1
MSTRG.2335.1	LncRNA	36.3941	44.5322	40.4632	-0.296651	0.50832	0.866493
MSTRG.13649.1	LncRNA	17.363	22.5713	19.9672	-0.371673	0.508502	0.866493
MSTRG.19953.4	LncRNA	33.4046	25.5733	29.489	0.391769	0.508951	0.866511
MSTRG.27430.1	LncRNA	47.9032	37.6672	42.7852	0.350235	0.508969	0.866511
MSTRG.2201.1	LncRNA	42.9527	34.0892	38.5209	0.335873	0.509683	0.867195
MSTRG.22616.1	LncRNA	15.3067	10.9882	13.1475	0.476294	0.509939	0.867317
MSTRG.8918.1	LncRNA	58.866	46.5169	52.6914	0.333579	0.510653	0.867325
MSTRG.4982.2	LncRNA	24.5766	18.3303	21.4534	0.412327	0.510975	0.867325
MSTRG.28628.1	LncRNA	6.1776	3.62604	4.90182	0.743735	0.511097	1
MSTRG.11178.1	LncRNA	66.7295	52.6428	59.6861	0.347051	0.511099	0.867325
MSTRG.23798.1	LncRNA	6.46887	9.45567	7.96227	-0.557761	0.511138	1
MSTRG.597.1	LncRNA	47.0611	56.4929	51.777	-0.267903	0.511645	0.867325
MSTRG.4566.1	LncRNA	4.78063	2.20692	3.49377	1.0821	0.511736	1
MSTRG.28782.1	LncRNA	14.7684	10.3452	12.5568	0.519184	0.511987	0.867325
MSTRG.33520.1	LncRNA	1743.78	1364.41	1554.09	0.353687	0.513023	0.867325
MSTRG.13128.1	LncRNA	16.9384	22.5119	19.7252	-0.403109	0.513646	0.867325
MSTRG.17818.1	LncRNA	155.598	185.057	170.328	-0.250447	0.513705	0.867325
MSTRG.12538.1	LncRNA	8.03435	11.5914	9.81289	-0.526386	0.513745	1
MSTRG.24384.1	LncRNA	7.29445	10.552	8.92323	-0.543789	0.514018	1
MSTRG.7005.1	LncRNA	15.8755	22.5914	19.2335	-0.507032	0.514245	0.867325
MSTRG.6539.1	LncRNA	11.3171	15.9212	13.6191	-0.503243	0.514787	0.867339
MSTRG.5921.11	LncRNA	3.31386	5.89159	4.60273	-0.821255	0.514934	1
MSTRG.9787.1	LncRNA	7.66584	4.26901	5.96743	0.835692	0.515341	1
MSTRG.7107.3	LncRNA	13.3809	18.4509	15.9159	-0.456809	0.515735	0.867782
MSTRG.9556.1	LncRNA	7.08948	10.5754	8.83246	-0.576573	0.515805	1
MSTRG.12296.1	LncRNA	4.26082	7.1014	5.68111	-0.727704	0.516414	1
MSTRG.18670.1	LncRNA	10.433	7.23118	8.83207	0.547473	0.516921	1
MSTRG.8103.1	LncRNA	4.51143	2.27474	3.39308	0.957832	0.517321	1
MSTRG.18640.1	LncRNA	66.2	54.9643	60.5822	0.271632	0.517903	0.869419
MSTRG.24125.1	LncRNA	14.9631	3.43683	9.19996	2.12695	0.517951	1
MSTRG.3720.1	LncRNA	187.244	143.213	165.229	0.387754	0.518601	0.869826
MSTRG.10000.1	LncRNA	23.3527	17.2478	20.3002	0.430473	0.518748	0.869826
MSTRG.20369.1	LncRNA	7.35658	4.77516	6.06587	0.624807	0.518835	1
MSTRG.26938.1	LncRNA	20.9431	15.3519	18.1475	0.452609	0.519187	0.870172
MSTRG.8674.1	LncRNA	9.22844	5.36076	7.2946	0.771232	0.519473	1
MSTRG.3008.1	LncRNA	28.6289	21.863	25.2459	0.384976	0.519741	0.870397
MSTRG.3192.1	LncRNA	8.6293	12.5991	10.6142	-0.552402	0.519832	1
MSTRG.12840.1	LncRNA	26.0535	18.2616	22.1576	0.515406	0.520359	0.870638
MSTRG.16973.1	LncRNA	32.5088	24.5267	28.5177	0.399496	0.521922	0.871348
MSTRG.10034.1	LncRNA	10.1286	14.5243	12.3264	-0.515644	0.522204	0.871348
MSTRG.6282.1	LncRNA	9.38172	6.37424	7.87798	0.539835	0.522247	1
MSTRG.23517.1	LncRNA	20.2592	15.5938	17.9265	0.380384	0.522391	0.871348
MSTRG.19665.1	LncRNA	5.22368	8.60591	6.9148	-0.725101	0.522424	1
MSTRG.7150.1	LncRNA	388.776	333.309	361.043	0.223149	0.522532	0.871348
MSTRG.28075.1	LncRNA	9.47695	6.50402	7.99049	0.529816	0.522808	1
MSTRG.9201.5	LncRNA	13.4335	9.62399	11.5287	0.489661	0.523589	0.87202
MSTRG.5433.1	LncRNA	5.72898	3.09647	4.41272	0.847834	0.523844	1
MSTRG.33635.1	LncRNA	18.0207	13.4371	15.7289	0.419121	0.524003	0.872266
MSTRG.9875.1	LncRNA	10.6283	15.4255	13.0269	-0.54505	0.525371	0.873364
MSTRG.15668.1	LncRNA	14.7186	20.8867	17.8027	-0.516167	0.525506	0.873364
MSTRG.18917.1	LncRNA	78.3703	66.7193	72.5448	0.233755	0.525645	0.873364
MSTRG.16629.1	LncRNA	7.39724	4.66421	6.03073	0.679947	0.525737	1
MSTRG.18102.1	LncRNA	66.3353	80.178	73.2566	-0.278319	0.525808	0.873364
MSTRG.27211.1	LncRNA	16.6396	12.4387	14.5392	0.414234	0.526456	0.873364
MSTRG.306.1	LncRNA	45.4156	55.4338	50.4247	-0.289585	0.526596	0.873364
MSTRG.19516.1	LncRNA	52.9859	41.3145	47.1502	0.359692	0.526813	0.873364
MSTRG.9561.1	LncRNA	23.337	29.9133	26.6252	-0.365101	0.527522	0.873364
MSTRG.17546.1	LncRNA	5.74697	9.92075	7.83386	-0.796709	0.527581	1
MSTRG.14865.1	LncRNA	8.44231	12.2072	10.3248	-0.548679	0.52785	1
MSTRG.27522.1	LncRNA	9.32516	6.41989	7.87253	0.553657	0.527879	1
MSTRG.843.1	LncRNA	18.1851	24.1215	21.1533	-0.395114	0.528132	0.873364
MSTRG.15650.1	LncRNA	58.1186	48.2826	53.2006	0.269134	0.528294	0.873364
MSTRG.26952.1	LncRNA	14.7449	10.6421	12.6935	0.471038	0.528964	0.873383
MSTRG.3049.1	LncRNA	71.4461	56.5905	64.0183	0.336236	0.528976	0.873383
MSTRG.14653.1	LncRNA	21.1288	28.4211	24.775	-0.427717	0.529104	0.873383
MSTRG.6945.1	LncRNA	30.0322	39.2255	34.6289	-0.380937	0.529167	0.873383
MSTRG.13457.1	LncRNA	41.5702	49.7528	45.6615	-0.263415	0.529246	0.873383
MSTRG.3326.1	LncRNA	114.092	97.5633	105.828	0.226626	0.529361	0.873383
MSTRG.13414.1	LncRNA	6.16657	3.81778	4.99218	0.686004	0.529516	1
MSTRG.17230.1	LncRNA	4.14352	7.11438	5.62895	-0.753822	0.529575	1
MSTRG.23766.1	LncRNA	24.9879	17.7819	21.3849	0.479268	0.530003	0.873451
MSTRG.3341.1	LncRNA	9.66543	6.77529	8.22036	0.519939	0.530535	1
MSTRG.1601.1	LncRNA	5.39009	8.50296	6.94653	-0.654619	0.531001	1
MSTRG.27162.1	LncRNA	10.1783	14.0437	12.111	-0.457569	0.531219	0.873838
MSTRG.29519.1	LncRNA	6.18864	3.89146	5.04005	0.669755	0.531353	1
MSTRG.23296.1	LncRNA	8.5797	5.30932	6.94451	0.6906	0.532124	1
MSTRG.25175.1	LncRNA	18.1588	13.3074	15.7331	0.452999	0.532272	0.874182
MSTRG.7111.1	LncRNA	8.08196	11.8171	9.94951	-0.549559	0.532714	1
MSTRG.21036.1	LncRNA	7.56365	10.8526	9.20814	-0.506148	0.533292	1
MSTRG.22386.1	LncRNA	6.5987	4.12166	5.36018	0.65407	0.533402	1
MSTRG.6922.1	LncRNA	8.58924	12.2821	10.4357	-0.531833	0.533554	1
MSTRG.7654.1	LncRNA	81.2066	69.4462	75.3264	0.225985	0.53363	0.874686
MSTRG.19670.1	LncRNA	6.49243	4.03168	5.26206	0.687074	0.53438	1
MSTRG.11863.1	LncRNA	13.4672	8.33331	10.9003	0.676525	0.53441	1
MSTRG.30435.1	LncRNA	4.7696	8.18849	6.47904	-0.774245	0.53475	1
MSTRG.31630.2	LncRNA	8.13863	5.41686	6.77775	0.57514	0.534784	1
[truncated: 1,642 more rows]

## Sheet: Root
ID	Coding	baseMeanA	baseMeanB	baseMean	log2FoldChange	pvalue	padj
MSTRG.16015.1	LncRNA	781.637	31.2614	406.449	4.64626	1.60935e-39	1.38991e-35
MSTRG.3299.1	LncRNA	756.707	60.8635	408.785	3.63749	1.40162e-33	8.07006e-30
MSTRG.17370.1	LncRNA	50.0281	1187.74	618.885	-4.56128	3.02161e-31	1.04384e-27
MSTRG.3298.1	LncRNA	552.498	51.3424	301.92	3.43116	6.41133e-22	1.00675e-18
MSTRG.31353.2	LncRNA	7.51261	180.451	93.9819	-4.5808	4.79519e-20	5.17671e-17
MSTRG.17733.1	LncRNA	40.8596	547.768	294.314	-3.73958	1.57612e-19	1.51246e-16
MSTRG.10147.1	LncRNA	611.154	2321.7	1466.43	-1.92514	7.00849e-14	3.18573e-11
MSTRG.6248.1	LncRNA	168.208	598.631	383.42	-1.83071	6.47807e-13	2.72916e-10
MSTRG.30424.1	LncRNA	30.822	207.984	119.403	-2.76086	3.63985e-12	1.30981e-09
MSTRG.16918.1	LncRNA	1.30848	85.3008	43.3046	-5.96509	1.98897e-11	6.02728e-09
MSTRG.20145.1	LncRNA	13.3117	116.479	64.8953	-3.12603	3.57915e-11	9.9714e-09
MSTRG.18934.1	LncRNA	3.48682	81.8319	42.6594	-4.56469	8.81092e-11	2.2381e-08
MSTRG.24461.1	LncRNA	496.761	92.8265	294.794	2.41863	9.00633e-11	2.25458e-08
MSTRG.12430.1	LncRNA	1.91796	69.1102	35.5141	-5.09345	2.39484e-10	5.44291e-08
MSTRG.28076.1	LncRNA	64.331	1.51241	32.9217	5.38676	4.24441e-10	8.83298e-08
MSTRG.6781.1	LncRNA	114.006	1139.12	626.561	-3.31756	9.42109e-10	1.73118e-07
MSTRG.3290.1	LncRNA	170.895	25.81	98.3523	2.7257	2.15367e-09	3.61168e-07
MSTRG.19299.1	LncRNA	204.633	706.908	455.771	-1.78738	6.80639e-09	1.04041e-06
MSTRG.26729.1	LncRNA	3.48682	50.0855	26.7862	-3.85758	3.01034e-08	3.88042e-06
MSTRG.6249.1	LncRNA	366.537	883.957	625.247	-1.27038	3.41933e-08	4.27986e-06
MSTRG.31706.1	LncRNA	0	36.4244	18.2122	-7.57865	6.49035e-08	7.47386e-06
MSTRG.2717.1	LncRNA	11.5882	96.9427	54.2655	-3.04563	7.34397e-08	8.34556e-06
MSTRG.15970.1	LncRNA	17.2628	94.0225	55.6427	-2.43603	9.00382e-08	9.78132e-06
MSTRG.19635.1	LncRNA	37.9552	1.86828	19.9118	4.35147	1.19344e-07	1.22704e-05
MSTRG.3037.1	LncRNA	502.794	148.4	325.597	1.75997	1.32383e-07	1.34509e-05
MSTRG.22109.1	LncRNA	225.173	35.8996	130.536	2.65275	1.36906e-07	1.38291e-05
MSTRG.161.1	LncRNA	100.992	380.232	240.612	-1.90949	1.45105e-07	1.44046e-05
MSTRG.15657.1	LncRNA	196.45	1096.56	646.506	-2.47882	1.56575e-07	1.52492e-05
MSTRG.27965.1	LncRNA	3.69121	55.7533	29.7223	-3.89663	1.57144e-07	1.52492e-05
MSTRG.4497.1	LncRNA	9.18181	60.6997	34.9408	-2.74274	1.71698e-07	1.62953e-05
MSTRG.31967.1	LncRNA	51.2341	164.266	107.75	-1.68044	1.91013e-07	1.80293e-05
MSTRG.9253.1	LncRNA	191.619	61.7889	126.704	1.63403	2.35947e-07	2.16782e-05
MSTRG.586.1	LncRNA	437.235	104.663	270.949	2.06426	2.67806e-07	2.3968e-05
MSTRG.7191.1	LncRNA	54.4962	276.703	165.599	-2.34016	2.92686e-07	2.55332e-05
MSTRG.30108.1	LncRNA	197.55	55.5368	126.543	1.82946	3.41806e-07	2.91683e-05
MSTRG.32114.1	LncRNA	0	26.6411	13.3205	-7.12784	8.01795e-07	5.99541e-05
MSTRG.33523.1	LncRNA	213.6	80.4791	147.04	1.40774	1.11606e-06	8.06598e-05
MSTRG.23572.1	LncRNA	294.999	115.794	205.397	1.35028	1.16124e-06	8.35756e-05
MSTRG.29679.1	LncRNA	8.78625	61.7501	35.2682	-2.82433	1.40851e-06	9.78577e-05
MSTRG.31598.2	LncRNA	1.02407	35.3726	18.1983	-5.10456	1.44209e-06	9.96366e-05
MSTRG.24510.1	LncRNA	29.6739	0.32452	14.9992	6.47403	1.49082e-06	0.000102186
MSTRG.3038.1	LncRNA	183.058	59.4585	121.258	1.61912	1.50228e-06	0.000102564
MSTRG.6056.1	LncRNA	3.87157	51.821	27.8463	-3.76089	1.52772e-06	0.000103891
MSTRG.5440.1	LncRNA	6.67801	54.9699	30.8239	-3.02107	1.57326e-06	0.000106152
MSTRG.14077.1	LncRNA	1.27864	32.8571	17.0679	-4.60398	2.2652e-06	0.000143849
MSTRG.12395.1	LncRNA	1.43867	29.8692	15.654	-4.42293	2.51475e-06	0.000156249
MSTRG.6572.1	LncRNA	119.066	25.9795	72.5225	2.19603	2.53025e-06	0.000156649
MSTRG.372.1	LncRNA	22.7903	144.459	83.6244	-2.6533	2.80975e-06	0.000170069
MSTRG.19637.1	LncRNA	74.5112	9.97434	42.2428	2.90606	3.49879e-06	0.000204171
MSTRG.23956.1	LncRNA	10.3692	60.8713	35.6203	-2.53858	3.85554e-06	0.000221252
MSTRG.6661.1	LncRNA	109.81	271.962	190.886	-1.30959	5.19575e-06	0.000285024
MSTRG.15455.2	LncRNA	41.2024	4.0351	22.6188	3.35449	6.09441e-06	0.000325909
MSTRG.6250.1	LncRNA	9.75023	53.8237	31.7869	-2.45136	6.77953e-06	0.000353945
MSTRG.16056.1	LncRNA	42.3724	0.575578	21.474	6.12604	8.27616e-06	0.000420453
Nitab4.5_0003074g0090.1	LncRNA	110.723	23.8183	67.2705	2.21424	8.49727e-06	0.00043042
MSTRG.29979.1	LncRNA	6.08886	39.0951	22.592	-2.67001	8.63037e-06	0.000434613
MSTRG.1182.1	LncRNA	92.3013	332.043	212.172	-1.84357	8.86682e-06	0.000443932
MSTRG.18909.1	LncRNA	307.313	83.4492	195.381	1.87911	9.978e-06	0.000491026
MSTRG.834.1	LncRNA	156.688	40.5686	98.6283	1.95303	1.16002e-05	0.000561261
MSTRG.7841.1	LncRNA	173.716	62.5541	118.135	1.47501	1.28156e-05	0.000614897
MSTRG.33410.1	LncRNA	56.8176	12.9317	34.8747	2.14447	1.33492e-05	0.000636964
MSTRG.6248.2	LncRNA	7.32314	40.2382	23.7807	-2.468	1.49409e-05	0.000705118
MSTRG.28139.1	LncRNA	0	16.8618	8.43092	-6.46483	1.58504e-05	0.000737963
MSTRG.18667.1	LncRNA	132.393	16.2759	74.3344	3.02319	1.642e-05	0.000758352
MSTRG.5766.1	LncRNA	196.875	52.2029	124.539	1.91557	2.34612e-05	0.00103116
MSTRG.23945.1	LncRNA	0	19.0143	9.50717	-6.63938	2.63473e-05	0.0011436
MSTRG.27250.1	LncRNA	925.185	373.077	649.131	1.31072	3.07766e-05	0.0012966
MSTRG.26781.1	LncRNA	10.5085	70.0854	40.297	-2.71986	3.13913e-05	0.00130656
MSTRG.2711.1	LncRNA	145.999	46.1736	96.0861	1.65597	3.63348e-05	0.00146638
MSTRG.1369.1	LncRNA	0.31966	19.5202	9.91994	-5.71744	3.85958e-05	0.00153256
MSTRG.8637.1	LncRNA	31.6263	3.73657	17.6814	3.0889	3.93449e-05	0.00155516
MSTRG.28804.1	LncRNA	0	13.9259	6.96296	-6.18909	4.10077e-05	0.00160843
MSTRG.30373.1	LncRNA	326.003	155.431	240.717	1.06935	4.21838e-05	0.0016378
MSTRG.18929.1	LncRNA	925.617	422.907	674.262	1.13087	4.43315e-05	0.00170725
MSTRG.11630.1	LncRNA	119.31	24.4839	71.8971	2.28975	4.53732e-05	0.00173777
MSTRG.16039.1	LncRNA	45.6104	8.16359	26.887	2.46664	4.57235e-05	0.00174731
MSTRG.5780.1	LncRNA	1217.8	407.671	812.734	1.57924	5.71802e-05	0.00210644
MSTRG.3659.1	LncRNA	40.0702	7.57795	23.8241	2.41453	5.9632e-05	0.00219154
MSTRG.12767.1	LncRNA	21.146	110.047	65.5965	-2.36906	6.26328e-05	0.00227759
MSTRG.33084.1	LncRNA	97.5195	17.3861	57.4528	2.49705	6.7673e-05	0.00244543
MSTRG.33364.1	LncRNA	0	14.1156	7.05779	-6.21517	6.90712e-05	0.00248555
MSTRG.137.1	LncRNA	14.1956	0	7.09781	6.37548	7.01539e-05	0.00251927
MSTRG.4320.1	LncRNA	42.6349	7.64805	25.1415	2.46758	7.66347e-05	0.00270145
MSTRG.24501.1	LncRNA	0	12.9103	6.45513	-6.08062	8.23024e-05	0.00286038
MSTRG.1457.1	LncRNA	13.7972	70.97	42.3836	-2.37188	8.69722e-05	0.00298662
MSTRG.11581.1	LncRNA	286.349	118.989	202.669	1.26764	0.000102549	0.00341937
MSTRG.7090.1	LncRNA	352.69	164.938	258.814	1.09574	0.000106167	0.00348637
MSTRG.10608.1	LncRNA	187.436	74.4905	130.963	1.32961	0.000118669	0.00384591
MSTRG.23417.1	LncRNA	22.6464	1.87366	12.26	3.60093	0.000132719	0.00423558
MSTRG.21639.1	LncRNA	76.8703	22.1096	49.49	1.78907	0.0001428	0.00449285
MSTRG.6057.1	LncRNA	0.384753	17.2085	8.79662	-5.53909	0.00014683	0.00461127
MSTRG.23697.1	LncRNA	14.8245	58.6348	36.7296	-1.97599	0.000150162	0.00469883
MSTRG.1688.1	LncRNA	5.02002	45.8804	25.4502	-3.17794	0.000154647	0.00481788
MSTRG.10226.4	LncRNA	35.4614	96.0655	65.7634	-1.44191	0.000155411	0.00482808
MSTRG.29751.1	LncRNA	138.503	58.061	98.2822	1.25489	0.000197267	0.00587191
MSTRG.15689.1	LncRNA	39.6899	9.9591	24.8245	1.99743	0.000202661	0.00592552
MSTRG.12713.1	LncRNA	291.582	147.567	219.574	0.982801	0.000206193	0.0059959
MSTRG.6078.1	LncRNA	346.531	152.761	249.646	1.1824	0.000228755	0.00653117
MSTRG.1156.1	LncRNA	53.8527	145.944	99.8984	-1.43246	0.000234478	0.0066323
MSTRG.10146.1	LncRNA	40.6414	115.565	78.1032	-1.50056	0.00024585	0.00687147
MSTRG.23358.1	LncRNA	4.22107	27.3026	15.7619	-2.70909	0.000263391	0.00725606
MSTRG.4046.1	LncRNA	6825.13	3105.11	4965.12	1.13629	0.000282995	0.0076617
MSTRG.3802.1	LncRNA	25.8762	112.795	69.3357	-2.11448	0.000283871	0.00767341
MSTRG.8222.1	LncRNA	6.28786	36.1419	21.2149	-2.49913	0.000298359	0.00802733
MSTRG.12474.1	LncRNA	59.909	188.837	124.373	-1.66264	0.000298904	0.0080295
MSTRG.18096.1	LncRNA	247.409	760.663	504.036	-1.61884	0.000330647	0.00873281
MSTRG.4455.2	LncRNA	32.1317	98.7183	65.425	-1.61119	0.000346843	0.00902262
MSTRG.32902.1	LncRNA	32.956	135.731	84.3433	-2.03352	0.000347657	0.0090302
MSTRG.13952.1	LncRNA	59.845	132.276	96.0606	-1.14177	0.000353471	0.00914718
MSTRG.28705.1	LncRNA	335.44	156.345	245.893	1.10259	0.00036169	0.00928301
MSTRG.29763.1	LncRNA	217.772	82.394	150.083	1.39995	0.00038263	0.00971937
MSTRG.25821.1	LncRNA	8.50143	37.3932	22.9473	-2.128	0.000389006	0.00983793
MSTRG.20225.1	LncRNA	101.385	32.9801	67.1824	1.62345	0.000433269	0.010676
MSTRG.6202.1	LncRNA	6.07394	30.5588	18.3164	-2.31937	0.000481963	0.0116745
MSTRG.658.1	LncRNA	231.873	73.9898	152.931	1.64524	0.000510126	0.0122042
MSTRG.12712.1	LncRNA	176.613	85.4515	131.032	1.04943	0.00057516	0.0134983
MSTRG.15892.1	LncRNA	3.05189	25.6883	14.3701	-3.06494	0.000576521	0.0135119
MSTRG.300.1	LncRNA	1.87359	21.4474	11.6605	-3.58247	0.000608019	0.0140971
MSTRG.17206.1	LncRNA	28.7681	6.18312	17.4756	2.21394	0.000621218	0.0143645
MSTRG.8543.1	LncRNA	147.611	66.5857	107.098	1.1505	0.000643711	0.0148053
MSTRG.4895.1	LncRNA	726.022	287.597	506.81	1.33703	0.000729898	0.0162929
MSTRG.19465.1	LncRNA	71.5013	20.8877	46.1945	1.76849	0.000730984	0.0162929
MSTRG.6974.1	LncRNA	8.44215	34.5424	21.4923	-2.04331	0.000754489	0.0166867
MSTRG.7343.1	LncRNA	15.5402	51.6853	33.6127	-1.73496	0.00078602	0.0172955
MSTRG.33442.1	LncRNA	22.8819	3.22908	13.0555	2.85142	0.000788158	0.0173204
MSTRG.20167.1	LncRNA	10.5736	43.6043	27.089	-2.02391	0.000789908	0.0173368
MSTRG.13865.1	LncRNA	6.98275	31.9778	19.4803	-2.17465	0.000796378	0.0174345
MSTRG.31746.1	LncRNA	11.2432	40.4794	25.8613	-1.84316	0.000797945	0.0174467
MSTRG.2955.1	LncRNA	154.508	72.1314	113.32	1.10094	0.000851902	0.0184593
MSTRG.21715.1	LncRNA	301.261	131.331	216.296	1.19637	0.000858398	0.0185571
MSTRG.1583.1	LncRNA	0.31966	11.762	6.04082	-4.98677	0.000940713	0.0197435
MSTRG.27810.1	LncRNA	21.5751	61.6681	41.6216	-1.52107	0.000943252	0.0197728
MSTRG.15143.1	LncRNA	100.853	42.0443	71.4488	1.26576	0.000958085	0.0200109
MSTRG.22225.1	LncRNA	10.834	37.7236	24.2788	-1.79137	0.000961381	0.0200499
MSTRG.11576.1	LncRNA	54.2077	122.712	88.4598	-1.18114	0.000976461	0.0202478
MSTRG.19726.1	LncRNA	21.2165	3.05617	12.1363	2.77966	0.000993443	0.0204526
MSTRG.5779.1	LncRNA	180.929	69.3627	125.146	1.38523	0.0010145	0.0208364
MSTRG.22843.1	LncRNA	16.7744	2.1928	9.48362	2.939	0.00105747	0.0215397
MSTRG.3368.1	LncRNA	309.692	33.652	171.672	3.20357	0.00105873	0.02154
MSTRG.30633.1	LncRNA	6.65769	33.1359	19.8968	-2.29592	0.00110902	0.0222745
MSTRG.7078.1	LncRNA	79.9977	29.1127	54.5552	1.45359	0.0011383	0.0227042
MSTRG.926.1	LncRNA	13.8809	0.649039	7.26496	4.46272	0.00116039	0.0229971
MSTRG.9910.1	LncRNA	2.68746	20.63	11.6587	-2.92218	0.00124327	0.0244034
MSTRG.17462.1	LncRNA	63.2804	23.6225	43.4515	1.42326	0.00127516	0.0248879
MSTRG.7520.1	LncRNA	2.55728	25.7551	14.1562	-3.2853	0.00134477	0.0258231
MSTRG.33952.1	LncRNA	524.519	252.099	388.309	1.05675	0.00135475	0.025943
MSTRG.12764.1	LncRNA	3.51626	30.3407	16.9285	-3.0689	0.00139505	0.0265968
MSTRG.7333.1	LncRNA	4.28988	27.8422	16.066	-2.67206	0.0014343	0.0270761
MSTRG.23685.1	LncRNA	85.5853	27.6563	56.6208	1.633	0.00143871	0.0271297
MSTRG.7128.1	LncRNA	15.0994	48.8486	31.974	-1.68118	0.00146911	0.0275228
MSTRG.7076.1	LncRNA	0.769506	13.4339	7.10169	-4.24322	0.00148134	0.0276547
MSTRG.33210.1	LncRNA	283.759	140.63	212.195	1.01177	0.00148235	0.0276547
MSTRG.23824.1	LncRNA	55.2164	18.9679	37.0922	1.53946	0.00149737	0.0278407
MSTRG.27073.1	LncRNA	9.48486	37.4841	23.4845	-1.97455	0.00151102	0.0279742
MSTRG.28451.1	LncRNA	24.4159	4.71281	14.5644	2.3777	0.00153568	0.0283698
MSTRG.7332.1	LncRNA	6.54823	28.1891	17.3687	-2.10478	0.00155221	0.0286064
MSTRG.2468.1	LncRNA	9.72038	38.4541	24.0872	-1.97161	0.00156324	0.028634
MSTRG.12461.1	LncRNA	1.62814	15.4511	8.53961	-3.1976	0.00159691	0.0290352
MSTRG.20587.1	LncRNA	44.5022	15.5532	30.0277	1.51522	0.00163623	0.0296254
MSTRG.657.1	LncRNA	231.393	78.2352	154.814	1.56147	0.00164955	0.0298352
MSTRG.27012.1	LncRNA	2212.98	1148.33	1680.66	0.946758	0.00165847	0.0299652
MSTRG.7081.1	LncRNA	14.2408	45.9571	30.0989	-1.68454	0.00169678	0.0304979
MSTRG.32638.1	LncRNA	1.40883	17.9832	9.69601	-3.68969	0.00175211	0.0313039
MSTRG.10209.1	LncRNA	3.9553	25.5175	14.7364	-2.66084	0.00176382	0.0314737
MSTRG.7377.1	LncRNA	55.0763	20.9197	37.998	1.39159	0.00181581	0.0322681
MSTRG.8359.1	LncRNA	22.5684	2.44386	12.5061	3.2022	0.00184352	0.0325304
MSTRG.16091.1	LncRNA	177.442	91.3223	134.382	0.956159	0.00189864	0.0331998
MSTRG.26787.1	LncRNA	20.7998	4.02436	12.4121	2.36987	0.00193512	0.0336609
MSTRG.27382.1	LncRNA	9.70998	37.7903	23.7502	-1.96164	0.00194156	0.033739
MSTRG.26799.1	LncRNA	42.9989	13.7684	28.3837	1.63382	0.00217667	0.0368605
MSTRG.11864.1	LncRNA	2.74716	18.0112	10.3792	-2.70762	0.00226698	0.0379433
MSTRG.21726.1	LncRNA	125.658	60.687	93.1724	1.04938	0.00232386	0.0386706
MSTRG.7027.1	LncRNA	162.365	61.0885	111.727	1.41251	0.00234293	0.038801
MSTRG.15669.2	LncRNA	16.0978	1.87366	8.98572	3.11204	0.00237272	0.0391441
MSTRG.23569.1	LncRNA	148.078	75.2276	111.653	0.974678	0.00238157	0.0392154
MSTRG.476.1	LncRNA	5.73936	30.2213	17.9803	-2.39021	0.00240628	0.0394717
MSTRG.27674.1	LncRNA	70.1184	30.4287	50.2736	1.20579	0.00244887	0.0400182
MSTRG.17468.1	LncRNA	57.0122	15.4177	36.215	1.88675	0.00252331	0.0408483
MSTRG.3488.2	LncRNA	13.3117	38.6658	25.9887	-1.53466	0.00257038	0.0414549
MSTRG.18917.1	LncRNA	231.696	115.985	173.841	0.999822	0.00263401	0.0422444
MSTRG.31966.1	LncRNA	124.639	254.381	189.51	-1.02583	0.00264446	0.0423334
MSTRG.24113.1	LncRNA	54.6085	14.0643	34.3364	1.95568	0.00273582	0.0434337
MSTRG.6803.1	LncRNA	32.2532	73.9161	53.0847	-1.19381	0.00275556	0.0436668
MSTRG.19949.1	LncRNA	97.9815	42.5423	70.2619	1.20046	0.00280695	0.044359
MSTRG.31804.1	LncRNA	11.2187	0.649039	5.93389	4.15836	0.0028734	0.0452437
MSTRG.30252.1	LncRNA	0.63932	12.3015	6.47042	-4.18693	0.00293008	0.0458902
MSTRG.18680.1	LncRNA	0	6.75064	3.37532	-5.1489	0.0029427	1
MSTRG.12513.1	LncRNA	9.87873	39.4297	24.6542	-1.97839	0.00299775	0.0467752
MSTRG.13882.1	LncRNA	1.97765	15.6186	8.79813	-2.94469	0.00303965	0.047131
MSTRG.19742.1	LncRNA	97.6717	41.88	69.7759	1.21804	0.0030487	0.0472071
MSTRG.26840.1	LncRNA	407.745	203.055	305.4	1.00499	0.00308005	0.0475015
MSTRG.22412.1	LncRNA	12.0326	0.936828	6.48472	3.69396	0.0031228	0.0480273
MSTRG.1869.1	LncRNA	12.9998	63.7585	38.3792	-2.28432	0.00312526	0.0480273
MSTRG.6580.1	LncRNA	24.2979	4.81426	14.5561	2.31749	0.00328138	0.0499377
MSTRG.27319.1	LncRNA	34.9427	86.876	60.9094	-1.30811	0.00330118	0.0500626
MSTRG.22384.1	LncRNA	67.7789	147.479	107.629	-1.12501	0.00336524	0.0507667
MSTRG.18842.1	LncRNA	44.0544	15.9458	30.0001	1.47082	0.0033789	0.0509282
MSTRG.29746.1	LncRNA	11.3377	0.643667	5.99069	4.17897	0.00352638	0.0523292
MSTRG.248.1	LncRNA	40.2479	13.5747	26.9113	1.56735	0.00359816	0.0529795
MSTRG.11520.1	LncRNA	26.8186	61.1013	43.9599	-1.18771	0.00369989	0.0541595
MSTRG.9485.1	LncRNA	83.4861	38.0669	60.7765	1.12944	0.00375719	0.0548588
MSTRG.14490.1	LncRNA	59.9855	22.171	41.0783	1.44032	0.00376283	0.0548853
MSTRG.30931.1	LncRNA	96.9184	48.8992	72.9088	0.986339	0.0037999	0.0552488
MSTRG.18990.1	LncRNA	6.12411	25.0622	15.5931	-2.02483	0.00384825	0.055723
MSTRG.10305.1	LncRNA	5.31936	22.7045	14.0119	-2.07131	0.00397604	0.0573752
Nitab4.5_0000452g0080.1	LncRNA	79.9636	33.9785	56.971	1.23951	0.00404217	0.0581353
MSTRG.19558.1	LncRNA	2.20818	17.8867	10.0474	-3.06179	0.00416567	0.059515
MSTRG.1084.1	LncRNA	16.3967	1.29808	8.84739	3.69415	0.00418843	0.0597907
MSTRG.29452.1	LncRNA	51.0206	19.002	35.0113	1.42966	0.00419628	0.0598534
MSTRG.186.1	LncRNA	85.3883	36.4528	60.9206	1.22878	0.00423205	0.0601772
MSTRG.30691.1	LncRNA	34.6587	78.3519	56.5053	-1.17315	0.00432953	0.0612482
MSTRG.6674.1	LncRNA	11.9605	0.649039	6.30477	4.23691	0.00437638	0.061558
MSTRG.27554.1	LncRNA	0.669165	10.9506	5.80988	-4.0006	0.00438511	0.0616306
MSTRG.28897.1	LncRNA	6.9475	29.6554	18.3014	-2.07609	0.00440925	0.0619195
MSTRG.5795.1	LncRNA	82.4695	35.5935	59.0315	1.2148	0.00441321	0.0619247
MSTRG.8239.1	LncRNA	18.6057	3.73925	11.1725	2.31721	0.00457622	0.0636947
MSTRG.7272.1	LncRNA	111.228	56.687	83.9573	0.97337	0.00461391	0.064013
MSTRG.28633.2	LncRNA	4.41055	20.0662	12.2384	-2.17743	0.00472945	0.0653012
MSTRG.32167.1	LncRNA	3.86576	23.958	13.9119	-2.59706	0.00474748	0.0654978
MSTRG.24687.1	LncRNA	34.5642	11.4688	23.0165	1.59229	0.00480261	0.0661
MSTRG.19010.1	LncRNA	314.367	174.104	244.236	0.851545	0.00487178	0.0667868
MSTRG.11690.1	LncRNA	14.786	43.414	29.1	-1.5613	0.00487488	0.0667868
MSTRG.26980.1	LncRNA	198.01	91.5606	144.785	1.10911	0.00487582	0.0667868
MSTRG.26643.1	LncRNA	1.30848	12.5185	6.91351	-3.21164	0.00501555	0.0681081
MSTRG.12029.1	LncRNA	122.579	220.854	171.716	-0.85029	0.00518411	0.0697392
MSTRG.31616.1	LncRNA	656.541	377.045	516.793	0.800107	0.00525002	0.070516
MSTRG.30082.1	LncRNA	104.709	46.375	75.5419	1.17705	0.00550123	0.07332
MSTRG.20174.1	LncRNA	19.0937	2.58541	10.8396	2.91192	0.00559366	0.0741514
MSTRG.6743.1	LncRNA	8.96249	33.6224	21.2925	-1.9228	0.00562745	0.074428
MSTRG.18652.1	LncRNA	13.8785	1.58318	7.73082	3.14022	0.00564565	0.0745854
MSTRG.17230.1	LncRNA	10.295	33.3843	21.8397	-1.69508	0.00565709	0.0745915
MSTRG.33451.1	LncRNA	1.039	10.713	5.87598	-3.36911	0.00573948	0.0753901
MSTRG.17848.1	LncRNA	21.9067	61.8339	41.8703	-1.49326	0.00581128	0.0759337
MSTRG.24150.1	LncRNA	21.9159	2.11934	12.0176	3.36338	0.00602683	0.0781823
MSTRG.30435.1	LncRNA	18.0771	46.8547	32.4659	-1.36802	0.00603878	0.0782504
MSTRG.3928.1	LncRNA	31.757	8.00461	19.8808	1.99634	0.00625024	0.0805074
MSTRG.6576.1	LncRNA	11.8879	36.1081	23.998	-1.59767	0.00629951	0.0809609
MSTRG.759.1	LncRNA	100.592	39.829	70.2107	1.33486	0.00632432	0.0811589
MSTRG.27378.1	LncRNA	6.96783	26.3757	16.6717	-1.90104	0.00636787	0.081636
MSTRG.28202.1	LncRNA	29.9915	7.53585	18.7637	2.00228	0.00637603	0.0816405
MSTRG.9289.1	LncRNA	42.5519	17.3534	29.9527	1.29591	0.00657358	0.0836739
MSTRG.20382.1	LncRNA	665.854	1389.97	1027.91	-1.06123	0.00669488	0.0849674
MSTRG.31378.1	LncRNA	10.5015	0.643667	5.57258	4.0526	0.00671053	1
MSTRG.9247.1	LncRNA	48.8534	19.374	34.1137	1.33958	0.00693146	0.0874913
MSTRG.6862.1	LncRNA	158.319	81.0124	119.666	0.96895	0.00701076	0.0883274
MSTRG.23957.1	LncRNA	235.397	114.654	175.026	1.03677	0.00703538	0.0885084
MSTRG.18752.1	LncRNA	166.512	65.4621	115.987	1.3451	0.00705316	0.0885651
MSTRG.11554.1	LncRNA	110.241	45.8433	78.0423	1.26773	0.00705526	0.0885651
MSTRG.3221.1	LncRNA	1.66339	13.3705	7.51693	-2.98446	0.00708812	0.0887197
MSTRG.22135.1	LncRNA	18.0576	1.94712	10.0024	3.23443	0.00717358	0.0895945
MSTRG.19871.1	LncRNA	13.048	35.9493	24.4987	-1.47421	0.00718824	0.0897127
MSTRG.18305.1	LncRNA	438.826	858.593	648.71	-0.967381	0.0072084	0.0898994
MSTRG.3845.1	LncRNA	9.11131	29.1098	19.1106	-1.6835	0.00724633	0.0902083
MSTRG.27374.1	LncRNA	34.3582	91.3995	62.8788	-1.40198	0.00732373	0.0907279
MSTRG.9061.1	LncRNA	6.71907	23.7963	15.2577	-1.83849	0.0075068	0.0922509
MSTRG.6115.1	LncRNA	43.5764	88.7638	66.1701	-1.02441	0.00759291	0.0931479
MSTRG.3646.11	LncRNA	5.07971	20.6626	12.8712	-2.01826	0.00765376	0.0936949
MSTRG.12953.1	LncRNA	204.71	119.313	162.011	0.779314	0.00768707	0.0939694
MSTRG.23122.1	LncRNA	11.9178	32.7812	22.3495	-1.45482	0.00784986	0.0954863
MSTRG.32122.1	LncRNA	150.519	74.104	112.312	1.01868	0.0078913	0.0958419
MSTRG.16972.1	LncRNA	47.4136	13.4905	30.452	1.81392	0.00792044	0.0958985
MSTRG.28610.1	LncRNA	45.6911	10.4485	28.0698	2.13618	0.00793484	0.095978
MSTRG.29750.1	LncRNA	338.475	198.342	268.408	0.771078	0.00801769	0.0966938
MSTRG.5242.1	LncRNA	53.9776	104.532	79.2548	-0.953914	0.0080239	0.0966938
MSTRG.24067.2	LncRNA	10.9605	33.2123	22.0864	-1.61223	0.00825314	0.0990338
MSTRG.21834.3	LncRNA	1.97765	13.5387	7.75817	-2.7392	0.00838547	0.0998499
MSTRG.26161.1	LncRNA	46.6657	18.1314	32.3985	1.36413	0.00841151	0.0999945
MSTRG.9974.1	LncRNA	8.93636	26.9692	17.9528	-1.59326	0.00854375	0.100778
MSTRG.24148.1	LncRNA	3.4014	17.5243	10.4629	-2.35304	0.00855776	0.100778
MSTRG.22559.1	LncRNA	450.946	176.204	313.575	1.35515	0.00857036	0.100778
MSTRG.623.1	LncRNA	396.833	220.418	308.625	0.84932	0.00858119	0.100785
MSTRG.6727.1	LncRNA	3.00172	16.0094	9.50556	-2.39139	0.00869941	0.101668
MSTRG.10325.2	LncRNA	184.618	383.69	284.154	-1.0552	0.00879461	0.102158
MSTRG.9076.1	LncRNA	186.149	99.9111	143.03	0.899862	0.00890667	0.103182
MSTRG.5423.1	LncRNA	174.808	81.1966	128.002	1.1062	0.00891338	0.103191
MSTRG.18836.1	LncRNA	929.192	592.228	760.71	0.649955	0.00897944	0.103762
MSTRG.828.1	LncRNA	28.3983	67.3339	47.8661	-1.24823	0.00913489	0.105176
MSTRG.8948.1	LncRNA	9.22286	36.6562	22.9395	-2.01353	0.00919063	0.105622
MSTRG.6270.2	LncRNA	87.3366	40.2969	63.8167	1.11091	0.00929314	0.106544
MSTRG.20113.4	LncRNA	0.334582	7.14324	3.73891	-4.26676	0.00940247	1
MSTRG.18397.1	LncRNA	28.0728	63.2563	45.6645	-1.16978	0.0094045	0.107577
MSTRG.22110.1	LncRNA	26.7738	7.94995	17.3619	1.76295	0.00958401	0.108911
MSTRG.23106.1	LncRNA	6.49806	23.7954	15.1467	-1.86721	0.00961882	0.1092
MSTRG.27381.1	LncRNA	70.2606	31.68	50.9703	1.15035	0.00975982	0.110184
MSTRG.22154.1	LncRNA	184.02	84.7442	134.382	1.12071	0.00980762	0.110435
MSTRG.27622.1	LncRNA	18.9507	53.3254	36.138	-1.48543	0.00983807	0.110634
MSTRG.11888.1	LncRNA	0.31966	7.57459	3.94712	-4.3552	0.00992589	1
MSTRG.18820.1	LncRNA	6.4641	0	3.23205	5.23667	0.00997955	1
MSTRG.1020.2	LncRNA	31.053	7.61132	19.3321	2.02665	0.0100912	0.112673
MSTRG.32889.1	LncRNA	119.981	55.8584	87.9199	1.10657	0.0101353	0.113093
MSTRG.33356.1	LncRNA	15.6131	41.356	28.4845	-1.39883	0.0101694	0.11323
MSTRG.16941.1	LncRNA	107.538	56.8711	82.2046	0.92272	0.010282	0.11414
MSTRG.11473.1	LncRNA	21.787	55.1725	38.4798	-1.33396	0.010569	0.116279
MSTRG.10967.1	LncRNA	22.5677	6.68255	14.6251	1.74607	0.0105873	0.116407
MSTRG.3849.1	LncRNA	19.9175	3.15024	11.5339	2.67147	0.0106282	0.116708
MSTRG.21235.1	LncRNA	9.86549	31.2589	20.5622	-1.65929	0.0106684	0.117
MSTRG.9161.1	LncRNA	9.96995	1.22462	5.59728	3.01442	0.0107008	1
MSTRG.6558.1	LncRNA	137.923	236.397	187.16	-0.776445	0.0107503	0.117466
MSTRG.955.1	LncRNA	83.717	39.4255	61.5712	1.0895	0.0107772	0.117466
MSTRG.19007.1	LncRNA	59.1891	108.619	83.904	-0.872403	0.0108098	0.117728
MSTRG.3044.1	LncRNA	0	5.54482	2.77241	-4.8642	0.0110907	1
MSTRG.12473.1	LncRNA	33.9515	71.4736	52.7125	-1.06941	0.0111939	0.120997
MSTRG.27212.1	LncRNA	19.3616	47.226	33.2938	-1.29133	0.0112129	0.12103
MSTRG.1398.1	LncRNA	332.591	202.333	267.462	0.718387	0.0112746	0.121337
MSTRG.8656.3	LncRNA	59.8803	29.56	44.7201	1.02059	0.0116457	0.124401
MSTRG.10031.1	LncRNA	235.507	133.392	184.45	0.817682	0.0116846	0.124739
MSTRG.17276.1	LncRNA	0.63932	8.95687	4.79809	-3.73697	0.0117825	1
MSTRG.11500.1	LncRNA	22.7145	6.61245	14.6635	1.78379	0.011797	0.125389
MSTRG.14793.1	LncRNA	2050.35	1080.11	1565.23	0.924297	0.0118598	0.125754
MSTRG.23888.1	LncRNA	19.2616	2.92068	11.0911	2.73963	0.0120901	0.127146
MSTRG.26329.1	LncRNA	81.1344	39.1012	60.1178	1.05787	0.0121829	0.127846
MSTRG.31130.1	LncRNA	18.5498	3.59502	11.0724	2.34088	0.0122723	0.128551
MSTRG.14481.1	LncRNA	16.3453	3.76793	10.0566	2.11645	0.0124849	0.129832
MSTRG.16094.1	LncRNA	42.877	92.4126	67.6448	-1.10739	0.012575	0.130614
MSTRG.13796.3	LncRNA	63.4695	124.586	94.0279	-0.975593	0.0126138	0.130751
MSTRG.12234.1	LncRNA	69.7814	34.2968	52.0391	1.02895	0.0126323	0.130751
MSTRG.30539.1	LncRNA	12.8585	2.19549	7.527	2.54924	0.0126495	0.130835
MSTRG.28978.2	LncRNA	0.384753	6.54168	3.46322	-4.13925	0.0126871	1
MSTRG.6838.1	LncRNA	7.34177	24.5334	15.9376	-1.72383	0.0127255	0.131464
MSTRG.33128.1	LncRNA	33.5899	97.8937	65.7418	-1.53573	0.0127428	0.131564
MSTRG.7644.1	LncRNA	1.10409	9.74746	5.42577	-3.19776	0.0128748	1
MSTRG.12019.1	LncRNA	10.2042	1.29539	5.74979	3.01207	0.0129913	0.133361
MSTRG.32747.1	LncRNA	8.92144	28.0885	18.505	-1.65063	0.0130616	0.133816
MSTRG.27836.1	LncRNA	19.6936	61.8202	40.7569	-1.63908	0.0131125	0.134178
MSTRG.13795.1	LncRNA	508.868	295.38	402.124	0.784796	0.0131565	0.134468
MSTRG.292.1	LncRNA	24.1146	6.86351	15.489	1.80658	0.0131842	0.134593
MSTRG.30399.1	LncRNA	0.958979	10.2254	5.59219	-3.35216	0.0132361	1
MSTRG.12594.1	LncRNA	21.0369	5.53676	13.2868	1.92448	0.0135328	0.137204
MSTRG.23919.3	LncRNA	46.754	91.1638	68.9589	-0.962151	0.0135353	0.137204
MSTRG.3456.1	LncRNA	0.669165	9.10648	4.88782	-3.73664	0.0136686	1
MSTRG.30346.4	LncRNA	40.8434	85.0506	62.947	-1.0521	0.0138119	0.139194
MSTRG.2770.1	LncRNA	15.6496	38.3592	27.0044	-1.28913	0.0138656	0.139569
MSTRG.7150.1	LncRNA	271.572	171.83	221.701	0.660486	0.0139834	0.14059
MSTRG.30142.1	LncRNA	90.2723	196.673	143.473	-1.11994	0.0139999	0.140594
MSTRG.20033.1	LncRNA	6.35295	22.0628	14.2079	-1.78236	0.0142573	0.142433
MSTRG.33548.1	LncRNA	1.30848	12.2845	6.7965	-3.19176	0.0144692	0.144216
MSTRG.19015.1	LncRNA	68.0741	33.2444	50.6592	1.03528	0.0144815	0.144238
MSTRG.9182.1	LncRNA	0.769506	8.87872	4.82411	-3.62755	0.0146715	1
MSTRG.8745.1	LncRNA	31.8378	9.33067	20.5842	1.76432	0.014702	0.14578
MSTRG.15644.1	LncRNA	284.535	177.51	231.023	0.680537	0.0147328	0.145926
MSTRG.1104.1	LncRNA	471.307	231.337	351.322	1.02708	0.0147421	0.145926
MSTRG.2269.1	LncRNA	312.141	162.444	237.292	0.943429	0.014761	0.145945
MSTRG.1681.1	LncRNA	516.796	300.088	408.442	0.782977	0.0148089	0.146336
MSTRG.9064.1	LncRNA	82.807	45.2234	64.0152	0.875291	0.0148854	0.14684
MSTRG.26636.2	LncRNA	224.069	340.2	282.134	-0.602388	0.0149603	0.147085
MSTRG.28164.1	LncRNA	68.1523	28.8821	48.5172	1.24313	0.01497	0.147085
MSTRG.4364.1	LncRNA	2.8475	13.8139	8.33071	-2.29914	0.0150104	0.147307
MSTRG.6556.1	LncRNA	442.462	293.811	368.137	0.590357	0.0150296	0.147336
MSTRG.22394.1	LncRNA	3.57595	17.2967	10.4363	-2.23884	0.0153094	0.149354
MSTRG.27078.1	LncRNA	850.606	502.602	676.604	0.759585	0.0156009	0.15139
MSTRG.3147.1	LncRNA	101.541	7.76698	54.6538	3.71289	0.0157806	0.15262
MSTRG.1665.1	LncRNA	235.35	364.899	300.125	-0.633191	0.0158983	0.153513
MSTRG.13440.1	LncRNA	186.641	304.17	245.405	-0.704096	0.0160248	0.15429
MSTRG.27377.1	LncRNA	14.4866	3.44878	8.96771	2.07013	0.0161321	0.155044
MSTRG.18945.1	LncRNA	38.4502	74.9835	56.7169	-0.960057	0.0166337	0.158126
MSTRG.1577.1	LncRNA	367.612	200.29	283.951	0.877272	0.01676	0.159063
MSTRG.13590.1	LncRNA	2.25835	12.9364	7.59739	-2.57859	0.0168772	0.159825
MSTRG.22090.1	LncRNA	22.1008	5.85322	13.977	1.92082	0.0169373	0.160074
MSTRG.14529.1	LncRNA	4.12073	16.4567	10.2887	-1.99218	0.0169406	0.160074
MSTRG.32643.1	LncRNA	9.38452	1.25866	5.32159	2.91472	0.0169938	1
MSTRG.16117.1	LncRNA	3.1966	52.8998	28.0482	-4.03253	0.0171872	0.161654
MSTRG.3671.1	LncRNA	145.051	77.3347	111.193	0.910446	0.0173851	0.162937
MSTRG.29457.1	LncRNA	18.8657	5.89264	12.3791	1.67929	0.0176458	0.165112
MSTRG.27076.1	LncRNA	333.981	180.038	257.009	0.89313	0.0176847	0.165268
MSTRG.30858.1	LncRNA	34.3942	75.5544	54.9743	-1.13165	0.0176859	0.165268
MSTRG.7770.1	LncRNA	145.358	82.5268	113.942	0.819129	0.0177262	0.165327
MSTRG.19878.1	LncRNA	348.042	223.817	285.93	0.63729	0.0177742	0.165565
MSTRG.6830.1	LncRNA	239.889	145.441	192.665	0.720933	0.0177805	0.165565
MSTRG.607.1	LncRNA	23.7928	6.75132	15.2721	1.82864	0.0178063	0.165716
MSTRG.20308.1	LncRNA	43.6543	19.3919	31.5231	1.177	0.0178857	0.166097
Nitab4.5_0000082g0410.1	LncRNA	3.92545	17.286	10.6057	-2.10714	0.0179921	0.166789
MSTRG.31186.1	LncRNA	197.68	114.245	155.963	0.793561	0.0180324	0.166921
MSTRG.26783.1	LncRNA	57.0962	105.803	81.4498	-0.885936	0.0180632	0.166992
MSTRG.33972.1	LncRNA	117.369	66.4683	91.9185	0.820586	0.0180691	0.166992
MSTRG.20132.1	LncRNA	71.7496	35.1122	53.4309	1.02606	0.0180859	0.167034
MSTRG.16027.1	LncRNA	7.3567	23.6387	15.4977	-1.66851	0.018093	0.167034
MSTRG.4894.1	LncRNA	50.9638	17.5149	34.2393	1.54269	0.0183724	0.168986
MSTRG.30529.1	LncRNA	918.331	557.844	738.088	0.718816	0.0183848	0.168986
MSTRG.12790.1	LncRNA	3.94578	16.2443	10.0951	-2.01262	0.0186958	0.171045
MSTRG.10874.1	LncRNA	2.46274	12.4838	7.47327	-2.3606	0.0188446	0.172045
MSTRG.13814.1	LncRNA	682.94	380.019	531.48	0.846633	0.0189193	0.17245
MSTRG.17479.1	LncRNA	7.60215	0.575578	4.08886	3.65388	0.0190049	1
MSTRG.27797.1	LncRNA	35.8059	77.6027	56.7043	-1.11044	0.0190675	0.173344
MSTRG.23593.1	LncRNA	2.31223	13.2403	7.77629	-2.49109	0.0191815	0.174105
MSTRG.29729.1	LncRNA	12.0683	29.9821	21.0252	-1.31252	0.0192381	0.174277
MSTRG.29791.1	LncRNA	65.2639	30.6529	47.9584	1.08647	0.0192407	0.174277
MSTRG.17335.1	LncRNA	1.85867	12.7969	7.32778	-2.83831	0.0192968	0.174283
MSTRG.17373.1	LncRNA	8.751	0.649039	4.70002	3.78682	0.0193137	1
MSTRG.14916.1	LncRNA	72.6045	30.951	51.7777	1.22988	0.0193377	0.174514
MSTRG.27743.1	LncRNA	51.5584	19.0072	35.2828	1.44069	0.0194806	0.17562
MSTRG.18817.1	LncRNA	32.344	9.72328	21.0336	1.74271	0.0195124	0.175816
MSTRG.27021.1	LncRNA	6.31939	19.8707	13.0951	-1.66443	0.0195266	0.175852
MSTRG.31962.1	LncRNA	17.0771	41.1658	29.1215	-1.25778	0.0196913	0.176966
MSTRG.13551.1	LncRNA	2.68206	12.4944	7.58821	-2.19956	0.0197587	0.177387
MSTRG.15984.1	LncRNA	1207.07	722.602	964.834	0.740771	0.0198091	0.177655
MSTRG.3054.1	LncRNA	67.846	33.4195	50.6328	1.01708	0.0198446	0.177788
MSTRG.23797.1	LncRNA	27.9973	11.1443	19.5708	1.32666	0.0199064	0.17825
MSTRG.12711.1	LncRNA	49.8746	22.6678	36.2712	1.13668	0.0199388	0.178447
MSTRG.15763.1	LncRNA	1.32341	10.3645	5.84393	-2.94109	0.019965	0.178497
MSTRG.5771.1	LncRNA	51.9398	103.754	77.8468	-0.991371	0.0199968	0.178689
MSTRG.5993.1	LncRNA	83.023	41.732	62.3775	0.996379	0.0200773	0.17915
MSTRG.20848.1	LncRNA	16.5928	41.6456	29.1192	-1.32866	0.0200882	0.17915
MSTRG.11944.1	LncRNA	20.709	44.1658	32.4374	-1.08786	0.0202075	0.179642
MSTRG.6560.1	LncRNA	77.0258	36.6667	56.8462	1.06496	0.0203455	0.180169
MSTRG.32336.1	LncRNA	0.63932	7.87649	4.2579	-3.55092	0.0204302	1
MSTRG.17508.1	LncRNA	100.41	58.1439	79.2768	0.788678	0.0204651	0.180723
MSTRG.28125.2	LncRNA	0	5.54751	2.77375	-4.86459	0.020503	1
MSTRG.20004.1	LncRNA	12.9526	33.5263	23.2395	-1.36986	0.0206437	0.182021
MSTRG.24932.1	LncRNA	1.02407	8.33382	4.67894	-3.0193	0.0206585	1
MSTRG.12030.1	LncRNA	287.082	141.087	214.085	1.02669	0.0210179	0.184192
MSTRG.14654.1	LncRNA	151.966	244.71	198.338	-0.688059	0.0210318	0.18422
MSTRG.12585.1	LncRNA	16.1592	35.8293	25.9942	-1.14947	0.0211462	0.185034
MSTRG.13572.1	LncRNA	18.0866	40.4727	29.2797	-1.15624	0.0212315	0.185397
MSTRG.11345.1	LncRNA	12.516	43.2237	27.8699	-1.77918	0.0213351	0.185934
MSTRG.6439.1	LncRNA	315.32	205.483	260.402	0.617542	0.0213629	0.186082
MSTRG.775.1	LncRNA	0.63932	7.65879	4.14906	-3.51501	0.0213645	1
MSTRG.15832.1	LncRNA	23.6278	8.12217	15.875	1.53793	0.0214281	0.186396
MSTRG.3075.1	LncRNA	307.201	170.071	238.636	0.854659	0.0216404	0.187906
MSTRG.25348.1	LncRNA	21.879	5.68906	13.784	1.9468	0.0219498	0.189743
MSTRG.28435.1	LncRNA	7.04244	21.0586	14.0505	-1.56609	0.0220165	0.190145
MSTRG.33096.1	LncRNA	33.9854	14.983	24.4842	1.18711	0.0220779	0.190514
MSTRG.6010.1	LncRNA	2.02782	10.6755	6.35168	-2.38603	0.0221243	0.190695
MSTRG.11818.1	LncRNA	3.41632	15.3082	9.36226	-2.15447	0.0222098	0.191146
MSTRG.7655.1	LncRNA	273.941	162.296	218.119	0.753545	0.0224707	0.192815
MSTRG.3065.1	LncRNA	1.75833	10.4359	6.09712	-2.58158	0.0226264	0.19367
MSTRG.10904.1	LncRNA	10.6225	1.25329	5.9379	3.09464	0.0227228	0.19408
MSTRG.15780.1	LncRNA	8.65235	0.968186	4.81027	3.18049	0.022857	1
MSTRG.5292.1	LncRNA	102.924	177.723	140.324	-0.784694	0.0230106	0.195698
MSTRG.14782.1	LncRNA	111.574	54.786	83.1799	1.02439	0.0230481	0.195823
MSTRG.19277.3	LncRNA	1.15426	9.1945	5.17438	-3.08316	0.0230855	1
MSTRG.32827.2	LncRNA	15.6816	38.0962	26.8889	-1.29326	0.0231302	0.196191
MSTRG.28889.1	LncRNA	43.8675	19.5729	31.7202	1.17052	0.0231367	0.196191
MSTRG.8773.1	LncRNA	0.384753	5.86665	3.1257	-3.98368	0.0231539	1
MSTRG.14303.1	LncRNA	32.9183	67.123	50.0206	-1.02682	0.023181	0.196277
MSTRG.19798.1	LncRNA	335.385	212.672	274.028	0.65842	0.0233071	0.196862
MSTRG.15574.1	LncRNA	568.337	853.61	710.974	-0.586862	0.023604	0.198668
MSTRG.9122.1	LncRNA	3.87157	14.2972	9.0844	-1.89932	0.0236181	0.198668
MSTRG.9348.1	LncRNA	99.0116	170.754	134.883	-0.784124	0.0236251	0.198668
MSTRG.7376.1	LncRNA	91.9315	44.1643	68.0479	1.06301	0.0236359	0.198668
MSTRG.1717.1	LncRNA	181.443	302.383	241.913	-0.734809	0.0236767	0.198914
MSTRG.29889.1	LncRNA	7.88784	26.5828	17.2353	-1.75241	0.0237517	0.199253
MSTRG.9902.1	LncRNA	8.71164	23.2353	15.9735	-1.42242	0.0238238	0.199643
MSTRG.929.1	LncRNA	5.02414	20.4725	12.7483	-2.01529	0.0238559	0.199643
MSTRG.27416.1	LncRNA	96.7199	53.6055	75.1627	0.85341	0.024119	0.201065
MSTRG.8424.1	LncRNA	110.593	60.9017	85.7475	0.86445	0.0241859	0.201271
MSTRG.19287.1	LncRNA	99.913	53.5896	76.7513	0.899163	0.0241882	0.201271
Nitab4.5_0002684g0110.1	LncRNA	19.6745	5.71504	12.6948	1.79324	0.0243016	0.201753
MSTRG.19932.1	LncRNA	23.4773	51.5854	37.5314	-1.13955	0.0243552	0.201932
MSTRG.7696.1	LncRNA	205.994	130.781	168.388	0.65702	0.0243711	0.201932
MSTRG.23651.1	LncRNA	4.61704	23.5258	14.0714	-2.39023	0.0243864	0.201932
MSTRG.8431.1	LncRNA	71.2582	33.7328	52.4955	1.0797	0.0243983	0.201932
MSTRG.30107.1	LncRNA	0.769506	7.61937	4.19444	-3.41075	0.0245283	1
MSTRG.3248.1	LncRNA	140.736	85.2226	112.979	0.724147	0.0246775	0.203619
MSTRG.7447.1	LncRNA	9.60012	1.86828	5.7342	2.36466	0.0247327	1
MSTRG.6687.1	LncRNA	13.1761	33.8372	23.5066	-1.35302	0.0249431	0.205163
MSTRG.2883.1	LncRNA	191.34	113.175	152.257	0.759788	0.0249894	0.205348
MSTRG.226.1	LncRNA	6.0499	20.7977	13.4238	-1.79788	0.0250216	0.205515
MSTRG.27403.1	LncRNA	22.9636	48.1212	35.5424	-1.0727	0.0251008	0.205579
MSTRG.23315.1	LncRNA	143.639	310.394	227.016	-1.11088	0.0251917	0.206128
MSTRG.30961.1	LncRNA	58.9432	109.744	84.3438	-0.891147	0.0252599	0.206444
MSTRG.8727.1	LncRNA	27.3091	10.6968	19.003	1.35667	0.0252858	0.206506
MSTRG.14653.1	LncRNA	5.22111	20.1057	12.6634	-1.98243	0.0254018	0.206672
MSTRG.21241.1	LncRNA	17.4084	37.8947	27.6515	-1.12712	0.0255915	0.207917
MSTRG.24742.1	LncRNA	81.0727	136.023	108.548	-0.745259	0.025728	0.208443
MSTRG.30479.1	LncRNA	29.2431	9.66526	19.4542	1.58993	0.0257582	0.20859
MSTRG.27394.1	LncRNA	34.3556	65.8952	50.1254	-0.940325	0.0257732	0.208613
MSTRG.6145.1	LncRNA	88.9328	45.487	67.2099	0.964683	0.0259869	0.209851
MSTRG.5248.1	LncRNA	8.47199	0.9655	4.71875	3.15524	0.0260763	1
MSTRG.27190.1	LncRNA	23.9413	47.3615	35.6514	-0.980813	0.0261434	0.21088
MSTRG.23595.1	LncRNA	197.022	118.556	157.789	0.735181	0.026151	0.21088
MSTRG.29834.1	LncRNA	35.6302	15.5633	25.5967	1.1894	0.0262863	0.211281
MSTRG.30294.1	LncRNA	4.94041	16.7933	10.8668	-1.78275	0.0263846	0.211775
MSTRG.25640.1	LncRNA	8.22823	0.936828	4.58253	3.13185	0.0263882	1
MSTRG.12064.1	LncRNA	223.774	110.054	166.914	1.0265	0.0264002	0.211802
MSTRG.14179.1	LncRNA	1.65799	10.5654	6.11167	-2.64908	0.0265904	0.212878
MSTRG.26777.1	LncRNA	18.9727	51.9332	35.4529	-1.45239	0.0267265	0.213528
MSTRG.7434.1	LncRNA	62.6109	33.8802	48.2455	0.883931	0.0267869	0.213755
MSTRG.8075.1	LncRNA	56.7438	24.4006	40.5722	1.22413	0.0267921	0.213755
MSTRG.13655.2	LncRNA	9.45089	26.9459	18.1984	-1.50382	0.0270413	0.215545
MSTRG.6584.1	LncRNA	119.402	68.8412	94.1214	0.794009	0.027056	0.215555
MSTRG.11485.1	LncRNA	80.0067	37.8768	58.9418	1.07808	0.0274529	0.217332
MSTRG.12878.2	LncRNA	0.384753	5.35379	2.86927	-3.84809	0.0275063	1
MSTRG.13025.1	LncRNA	244.121	153.56	198.841	0.667006	0.0275683	0.217935
MSTRG.23470.1	LncRNA	5.58513	19.9561	12.7706	-1.8461	0.0277085	0.218443
MSTRG.11858.1	LncRNA	8.59097	1.1852	4.88809	2.8242	0.0277386	1
MSTRG.12053.7	LncRNA	40.049	76.2511	58.1501	-0.937407	0.0278215	0.218847
MSTRG.5039.1	LncRNA	92.5357	145.975	119.255	-0.658993	0.027864	0.21897
MSTRG.18279.1	LncRNA	26.1224	8.80995	17.4662	1.56042	0.0280769	0.220141
MSTRG.9578.1	LncRNA	3.07222	13.7691	8.42067	-2.15855	0.0281428	0.220358
MSTRG.10745.1	LncRNA	35.0401	66.2721	50.6561	-0.921446	0.0281986	0.220691
MSTRG.9502.1	LncRNA	10.351	26.9752	18.6631	-1.39666	0.0282551	0.220899
MSTRG.24146.1	LncRNA	15.8835	41.3128	28.5981	-1.36553	0.0283461	0.221259
MSTRG.3369.1	LncRNA	54.4365	28.5651	41.5008	0.926466	0.0283793	0.221408
MSTRG.7361.1	LncRNA	0.31966	5.49197	2.90582	-3.89062	0.0285813	1
MSTRG.1685.1	LncRNA	68.8096	37.5112	53.1604	0.870435	0.0286576	0.22272
MSTRG.29430.3	LncRNA	3.53699	13.7631	8.65003	-1.98047	0.0286765	0.22272
MSTRG.6369.1	LncRNA	144.842	86.0954	115.469	0.75082	0.0289003	0.223831
MSTRG.8248.1	LncRNA	22.9064	7.64267	15.2745	1.57862	0.0289048	0.223831
MSTRG.5861.1	LncRNA	66.47	34.4911	50.4805	0.940834	0.029162	0.225175
MSTRG.761.1	LncRNA	8.41602	22.8855	15.6507	-1.42948	0.0293532	0.226246
MSTRG.9521.1	LncRNA	2.24342	11.8894	7.06642	-2.46025	0.0295005	0.227078
MSTRG.24680.1	LncRNA	5.44002	20.3789	12.9095	-1.89918	0.0295283	0.22719
MSTRG.25336.1	LncRNA	35.2819	69.7343	52.5081	-0.989346	0.0295616	0.227345
MSTRG.30174.1	LncRNA	28.4584	56.4185	42.4384	-0.992648	0.0296074	0.22747
MSTRG.9654.1	LncRNA	6.67261	20.5271	13.5999	-1.60743	0.0296826	0.227566
MSTRG.7092.1	LncRNA	1.15426	10.295	5.72465	-3.22834	0.0297016	1
MSTRG.6906.2	LncRNA	11.8469	32.2343	22.0406	-1.42702	0.0297419	0.22792
MSTRG.17015.1	LncRNA	3.03157	13.6328	8.33216	-2.15193	0.0299625	0.229204
MSTRG.9755.1	LncRNA	10.2452	1.89964	6.07244	2.43806	0.03023	0.230739
MSTRG.2909.1	LncRNA	14.7615	4.12649	9.44401	1.8456	0.0303866	0.231525
MSTRG.1181.1	LncRNA	287.506	459.267	373.387	-0.674604	0.0309924	0.234794
MSTRG.22517.1	LncRNA	2.64681	12.6961	7.67147	-2.23733	0.0314706	0.237584
MSTRG.23570.1	LncRNA	139.753	86.363	113.058	0.697056	0.0314888	0.237618
MSTRG.104.1	LncRNA	42.6216	16.9521	29.7868	1.31887	0.0316724	0.23839
MSTRG.29823.1	LncRNA	37.3814	67.5353	52.4583	-0.84838	0.031717	0.238402
MSTRG.3110.1	LncRNA	177.23	106.94	142.085	0.727809	0.0317314	0.238407
MSTRG.18939.1	LncRNA	276.829	187.289	232.059	0.563566	0.0317477	0.238425
MSTRG.724.1	LncRNA	237.846	151.445	194.646	0.649903	0.031778	0.238445
MSTRG.19718.1	LncRNA	35.0626	13.7091	24.3858	1.35133	0.0321252	0.24032
MSTRG.17457.1	LncRNA	34.701	15.5738	25.1374	1.15741	0.0321532	0.240322
MSTRG.2807.1	LncRNA	63.4459	28.0276	45.7367	1.17476	0.0321997	0.240565
MSTRG.8615.1	LncRNA	350.564	234.913	292.739	0.576562	0.0324715	0.242072
MSTRG.15441.5	LncRNA	0.384753	5.25435	2.81955	-3.82451	0.0325068	1
MSTRG.16762.1	LncRNA	42.2302	16.1722	29.2012	1.37899	0.0326575	0.243039
MSTRG.11282.1	LncRNA	42.4972	83.5429	63.02	-0.977068	0.0326878	0.243055
MSTRG.3851.1	LncRNA	119.303	67.4672	93.3853	0.824296	0.0329911	0.244259
MSTRG.23263.1	LncRNA	107.356	64.9906	86.1735	0.721118	0.0332309	0.245613
MSTRG.16217.1	LncRNA	10.7639	1.94174	6.35282	2.49336	0.0332736	0.245824
MSTRG.23446.1	LncRNA	15.9937	4.95044	10.4721	1.6929	0.0332921	0.245855
MSTRG.4244.1	LncRNA	0.63932	6.83484	3.73708	-3.35093	0.0333422	1
MSTRG.31735.1	LncRNA	140.988	82.6704	111.829	0.769312	0.0336499	0.247486
MSTRG.28921.1	LncRNA	194.934	287.956	241.445	-0.562359	0.0337797	0.247972
MSTRG.843.1	LncRNA	33.0526	63.8038	48.4282	-0.947863	0.034171	0.24936
MSTRG.23496.1	LncRNA	54.8686	24.7249	39.7967	1.15194	0.034514	0.250909
MSTRG.12597.1	LncRNA	411.846	271.098	341.472	0.6033	0.0346189	0.251323
MSTRG.609.1	LncRNA	101.428	53.9558	77.6917	0.91021	0.0346503	0.251323
MSTRG.22065.1	LncRNA	7.97157	22.1316	15.0516	-1.45473	0.0346625	0.251323
MSTRG.20739.1	LncRNA	11.271	2.22953	6.75027	2.34183	0.0346936	0.251369
MSTRG.8271.1	LncRNA	111.089	57.7961	84.4428	0.939637	0.0347912	0.25197
MSTRG.23411.1	LncRNA	8.48692	23.7587	16.1228	-1.49581	0.0350429	0.252905
MSTRG.23647.1	LncRNA	0.958979	7.80034	4.37966	-2.9634	0.0352704	1
MSTRG.21792.1	LncRNA	32.6645	13.5942	23.1294	1.26708	0.0354443	0.254693
MSTRG.11719.1	LncRNA	56.1041	30.9989	43.5515	0.855425	0.0354721	0.254695
MSTRG.23714.1	LncRNA	81.6618	46.9373	64.2996	0.803093	0.035667	0.255633
MSTRG.6194.1	LncRNA	68.7707	37.3578	53.0642	0.876255	0.0359402	0.257079
MSTRG.31995.1	LncRNA	7.74145	25.4458	16.5936	-1.70654	0.0359432	0.257079
MSTRG.29850.1	LncRNA	23.4044	8.26641	15.8354	1.50485	0.036128	0.257604
MSTRG.26785.1	LncRNA	627.17	929.464	778.317	-0.567216	0.0361519	0.257612
MSTRG.3346.1	LncRNA	35.0543	63.4941	49.2742	-0.853538	0.0362856	0.258352
Nitab4.5_0008249g0010.1	LncRNA	114.198	72.3242	93.2612	0.659546	0.0364868	0.25893
MSTRG.33561.1	LncRNA	605.011	311.95	458.48	0.95623	0.0366038	0.259207
MSTRG.8523.1	LncRNA	10.6561	1.29271	5.97442	3.05771	0.0366158	0.259207
MSTRG.12185.1	LncRNA	11.5554	30.2444	20.8999	-1.40842	0.0367595	0.260011
MSTRG.31504.1	LncRNA	25.2701	10.6655	17.9678	1.25096	0.0367787	0.26004
MSTRG.20783.5	LncRNA	1.30848	8.23437	4.77143	-2.61715	0.0368768	1
MSTRG.33383.1	LncRNA	7.92181	1.18789	4.55485	2.70562	0.0369183	1
MSTRG.18730.1	LncRNA	2.34748	10.6075	6.47747	-2.16296	0.0369289	0.260676
MSTRG.3469.1	LncRNA	32.6786	59.9087	46.2937	-0.873427	0.0370034	0.260988
MSTRG.8824.10	LncRNA	24.4608	57.4182	40.9395	-1.2264	0.0374028	0.262674
MSTRG.4830.1	LncRNA	12.3187	34.8103	23.5645	-1.49521	0.0374401	0.262674
MSTRG.29278.1	LncRNA	17.9142	5.10811	11.5111	1.81497	0.0374844	0.262781
MSTRG.15814.1	LncRNA	29.5136	57.1416	43.3276	-0.960724	0.0376464	0.263287
MSTRG.15665.1	LncRNA	238.957	158.44	198.699	0.593279	0.0377803	0.263811
MSTRG.23290.1	LncRNA	29.1512	13.2869	21.219	1.13247	0.0378166	0.263922
MSTRG.8298.1	LncRNA	20.0365	6.74526	13.3909	1.56077	0.0378648	0.264044
MSTRG.21158.7	LncRNA	4.98477	17.4336	11.2092	-1.79418	0.0379646	0.264489
MSTRG.5783.1	LncRNA	15.0351	37.7486	26.3919	-1.33329	0.0379954	0.264489
MSTRG.21496.1	LncRNA	1.43867	8.73111	5.08489	-2.63824	0.0381474	1
MSTRG.27196.1	LncRNA	140.144	78.5071	109.325	0.832661	0.0381745	0.265491
MSTRG.11893.1	LncRNA	101.618	58.6838	80.1507	0.788298	0.0381952	0.265491
MSTRG.15504.1	LncRNA	13.9211	4.34619	9.13366	1.68305	0.038211	0.265494
MSTRG.12756.1	LncRNA	6.43296	19.9556	13.1943	-1.62152	0.0383697	0.266275
MSTRG.10933.1	LncRNA	27.3041	10.5445	18.9243	1.36893	0.0384723	0.266607
MSTRG.15748.2	LncRNA	7.2228	20.1664	13.6946	-1.4779	0.0384792	0.266607
MSTRG.2953.1	LncRNA	16.4303	36.4335	26.4319	-1.15612	0.0387662	0.268058
MSTRG.11556.2	LncRNA	79.7858	44.6352	62.2105	0.835704	0.0388351	0.268391
MSTRG.23188.1	LncRNA	6.12992	18.1099	12.1199	-1.58601	0.0389531	0.268811
MSTRG.3216.1	LncRNA	410.145	266.007	338.076	0.624039	0.0392537	0.269771
MSTRG.3670.1	LncRNA	81.5304	43.7952	62.6628	0.901773	0.0394486	0.270671
MSTRG.24143.1	LncRNA	14.8764	35.4635	25.17	-1.25646	0.0396559	0.271385
MSTRG.7083.1	LncRNA	32.8328	15.598	24.2154	1.07724	0.0398424	0.272338
MSTRG.29204.1	LncRNA	3.25629	13.1514	8.20387	-1.97949	0.0398885	0.272545
MSTRG.4176.1	LncRNA	198.451	125.952	162.202	0.658152	0.039906	0.272557
MSTRG.779.1	LncRNA	8.38826	23.6693	16.0288	-1.52239	0.0402429	0.273775
MSTRG.21077.1	LncRNA	70.9259	24.8899	47.9079	1.50684	0.0407523	0.276153
MSTRG.23619.1	LncRNA	7.84179	1.29539	4.56859	2.62922	0.0409811	1
MSTRG.9721.1	LncRNA	56.3296	29.8764	43.103	0.913652	0.0411583	0.278468
MSTRG.6947.1	LncRNA	12.6466	3.45415	8.05038	1.88044	0.0413375	0.279133
MSTRG.22257.1	LncRNA	746.171	412.033	579.102	0.856575	0.0413958	0.279308
MSTRG.23240.1	LncRNA	174.985	256.224	215.605	-0.550845	0.0416091	0.279879
MSTRG.23264.1	LncRNA	88.4614	52.5218	70.4916	0.750219	0.0424058	0.282918
MSTRG.25314.1	LncRNA	19.4942	43.5445	31.5194	-1.15781	0.0424688	0.283053
MSTRG.2134.1	LncRNA	223.944	145.12	184.532	0.625469	0.0426163	0.283647
MSTRG.7357.1	LncRNA	74.7181	42.6451	58.6816	0.808773	0.0429035	0.284809
MSTRG.27003.1	LncRNA	3.41632	12.5044	7.96037	-1.87051	0.0432578	0.286278
MSTRG.33477.3	LncRNA	10.715	30.1203	20.4176	-1.49761	0.0433401	0.286278
MSTRG.3175.1	LncRNA	4.49597	15.4323	9.96412	-1.78338	0.043442	0.286512
MSTRG.5960.1	LncRNA	65.7356	24.2312	44.9834	1.44242	0.0438274	0.287845
MSTRG.6615.1	LncRNA	143.839	89.7731	116.806	0.681101	0.043995	0.288069
MSTRG.628.1	LncRNA	3.11158	13.1982	8.15491	-2.08787	0.0440889	0.288256
MSTRG.25823.1	LncRNA	2.51291	10.3544	6.43365	-2.06878	0.0440904	0.288256
MSTRG.12706.1	LncRNA	256.479	166.791	211.635	0.621002	0.044147	0.288495
MSTRG.15636.1	LncRNA	39.3782	19.3605	29.3694	1.02154	0.0441604	0.288495
MSTRG.29683.1	LncRNA	59.6485	106.748	83.1981	-0.840608	0.0443978	0.289499
MSTRG.27031.1	LncRNA	81.4242	45.2368	63.3305	0.847473	0.0448168	0.291834
MSTRG.21611.1	LncRNA	57.0017	101.781	79.3914	-0.832977	0.0448775	0.292018
MSTRG.8800.1	LncRNA	33.2681	12.2354	22.7518	1.44376	0.0449883	0.292231
MSTRG.3596.1	LncRNA	1.29356	7.79228	4.54292	-2.54181	0.0451289	1
MSTRG.28603.1	LncRNA	12.3568	3.15562	7.75621	1.97852	0.0451815	0.292981
MSTRG.25580.1	LncRNA	22.9582	9.56649	16.2624	1.25754	0.0453093	0.2931
MSTRG.22586.1	LncRNA	1.64307	8.79183	5.21745	-2.38384	0.0454044	1
MSTRG.1695.1	LncRNA	7.98109	21.5166	14.7489	-1.41324	0.045619	0.294241
MSTRG.28888.1	LncRNA	39.9134	18.813	29.3632	1.07803	0.0459743	0.295409
MSTRG.6437.1	LncRNA	203.831	133.638	168.735	0.608974	0.0459925	0.295409
MSTRG.3017.1	LncRNA	0.988825	6.79542	3.89212	-2.7449	0.0459934	1
MSTRG.18852.3	LncRNA	63.6063	124.769	94.1876	-0.968439	0.0460053	0.295409
MSTRG.17544.1	LncRNA	165.378	93.9309	129.654	0.815009	0.0461419	0.295825
MSTRG.32392.1	LncRNA	8.96249	1.83155	5.39702	2.2705	0.0461709	1
MSTRG.9786.1	LncRNA	58.3583	29.8551	44.1067	0.960226	0.0461867	0.295825
MSTRG.15448.1	LncRNA	12.9887	3.37532	8.182	1.92867	0.0461899	0.295825
MSTRG.12591.1	LncRNA	273.435	190.943	232.189	0.518093	0.046272	0.296108
MSTRG.6198.1	LncRNA	6.48314	19.0141	12.7486	-1.55289	0.046369	0.296417
MSTRG.8425.1	LncRNA	84.3261	44.0657	64.1959	0.942108	0.0464267	0.296571
MSTRG.9278.1	LncRNA	53.5916	28.7093	41.1505	0.901722	0.0466061	0.297168
MSTRG.12114.1	LncRNA	7.54826	1.25598	4.40212	2.58562	0.0468387	1
MSTRG.13809.8	LncRNA	9.33023	23.2801	16.3052	-1.30386	0.0469163	0.298595
MSTRG.265.1	LncRNA	18.9515	6.5811	12.7663	1.52597	0.0470133	0.298992
MSTRG.27245.1	LncRNA	7.84719	1.15116	4.49917	2.71985	0.0474891	1
MSTRG.7391.1	LncRNA	34.2076	15.3803	24.794	1.14545	0.0479205	0.302422
MSTRG.32267.1	LncRNA	225.727	100.955	163.341	1.16214	0.0480845	0.303018
MSTRG.4707.2	LncRNA	6.394	18.9906	12.6923	-1.58705	0.0482129	0.303491
MSTRG.578.1	LncRNA	182.9	125.371	154.136	0.545405	0.0484646	0.30418
MSTRG.14930.1	LncRNA	18.1944	5.4633	11.8289	1.73376	0.0484751	0.30418
MSTRG.19741.1	LncRNA	47.3025	23.6335	35.468	0.999927	0.0484808	0.30418
MSTRG.22067.1	LncRNA	44.0471	19.6096	31.8283	1.16636	0.0487592	0.304599
MSTRG.27885.1	LncRNA	36.5191	19.0387	27.7789	0.941552	0.0488237	0.304755
MSTRG.31843.1	LncRNA	16.2931	35.7506	26.0219	-1.13111	0.0488371	0.304755
MSTRG.27271.1	LncRNA	16.8809	5.06063	10.9708	1.74945	0.048889	0.304969
MSTRG.3006.1	LncRNA	123.464	200.761	162.112	-0.700018	0.0489628	0.305065
MSTRG.6014.1	LncRNA	26.5197	11.4401	18.9799	1.20825	0.0490573	0.305323
MSTRG.608.1	LncRNA	99.0739	56.4976	77.7857	0.809589	0.0491723	0.305632
MSTRG.18944.1	LncRNA	188.165	123.909	156.037	0.602025	0.0493428	0.306033
MSTRG.6758.1	LncRNA	0.669165	6.17237	3.42077	-3.18037	0.0493795	1
MSTRG.21541.1	LncRNA	42.5226	76.6016	59.5621	-0.856756	0.0493991	0.306083
MSTRG.31276.1	LncRNA	5.72855	17.6625	11.6955	-1.61075	0.0494584	0.306083
MSTRG.31864.1	LncRNA	1.33833	11.5642	6.45127	-3.09829	0.0495004	0.306083
MSTRG.9787.1	LncRNA	35.9917	16.95	26.4709	1.07872	0.0495077	0.306083
MSTRG.12084.1	LncRNA	37.4125	67.9328	52.6727	-0.855325	0.0497866	0.307349
MSTRG.11163.3	LncRNA	1.74341	8.32576	5.03458	-2.2669	0.0500117	1
MSTRG.5391.1	LncRNA	349.385	240.112	294.749	0.541058	0.0501602	0.308663
MSTRG.2900.1	LncRNA	99.9989	60.5423	80.2706	0.719812	0.0502968	0.309095
MSTRG.18823.1	LncRNA	11.0442	2.73702	6.89061	2.00078	0.0504576	0.309383
MSTRG.12463.1	LncRNA	13.429	3.49088	8.45995	1.94412	0.0504882	0.309383
MSTRG.12598.1	LncRNA	11.8232	3.19235	7.50778	1.90138	0.0504921	0.309383
MSTRG.30452.1	LncRNA	34.0381	14.77	24.404	1.19176	0.0505198	0.309443
MSTRG.8717.1	LncRNA	13.8469	29.0285	21.4377	-1.07198	0.0506517	0.310031
MSTRG.7622.1	LncRNA	3.51666	12.16	7.83831	-1.8017	0.0509491	0.31141
MSTRG.30242.1	LncRNA	255.318	172.464	213.891	0.566043	0.0510329	0.31174
MSTRG.28532.3	LncRNA	1.33833	8.54883	4.94358	-2.65154	0.0511283	1
MSTRG.29019.1	LncRNA	6.64317	0.934142	3.78865	2.82934	0.0512326	1
MSTRG.27779.1	LncRNA	129.328	83.3856	106.357	0.63313	0.0514625	0.313265
MSTRG.23517.1	LncRNA	46.4737	25.5797	36.0267	0.86064	0.0515375	0.313265
MSTRG.1623.1	LncRNA	3.1966	15.4598	9.32821	-2.24008	0.0515432	0.313265
MSTRG.7099.1	LncRNA	9.98987	25.3233	17.6566	-1.32939	0.0517768	0.313925
MSTRG.26786.1	LncRNA	12.6164	3.73657	8.17646	1.76578	0.0520259	0.314272
MSTRG.29752.1	LncRNA	11.4049	26.2061	18.8055	-1.2145	0.0520638	0.314272
MSTRG.20008.1	LncRNA	37.5626	18.3637	27.9631	1.03121	0.0521405	0.314463
MSTRG.13614.1	LncRNA	28.6106	60.1142	44.3624	-1.08231	0.0523145	0.315072
MSTRG.688.1	LncRNA	0.63932	6.16968	3.4045	-3.20869	0.0524503	1
MSTRG.4061.1	LncRNA	2.69698	12.5103	7.60363	-2.19788	0.0524616	0.315518
MSTRG.6017.1	LncRNA	218.538	150.12	184.329	0.541467	0.0529633	0.316991
MSTRG.626.1	LncRNA	0.958979	7.30091	4.12994	-2.86955	0.0529928	1
MSTRG.6812.1	LncRNA	28.1325	50.3561	39.2443	-0.839812	0.0532262	0.317877
MSTRG.6258.1	LncRNA	254.466	176.237	215.351	0.528713	0.0532656	0.317877
MSTRG.13863.1	LncRNA	11.8523	31.411	21.6316	-1.39516	0.05331	0.317964
MSTRG.27195.1	LncRNA	45.6287	82.7082	64.1684	-0.858385	0.0534567	0.318509
MSTRG.19474.1	LncRNA	32.101	15.4538	23.7774	1.05755	0.0535475	0.318932
MSTRG.225.1	LncRNA	9.78007	23.5139	16.647	-1.25423	0.0535646	0.318932
MSTRG.29402.1	LncRNA	553.911	388.164	471.038	0.512847	0.0538779	0.319969
MSTRG.13057.1	LncRNA	197.637	129.432	163.535	0.608667	0.0540582	0.320875
MSTRG.21817.1	LncRNA	43.3198	20.7249	32.0223	1.06969	0.054144	0.321187
MSTRG.3215.1	LncRNA	192.641	121.115	156.878	0.668824	0.0545431	0.322976
MSTRG.8485.1	LncRNA	1.64307	8.58824	5.11566	-2.34912	0.0551175	1
MSTRG.23389.1	LncRNA	28.579	55.1988	41.8889	-0.956947	0.0552443	0.325849
MSTRG.33131.1	LncRNA	37.4432	17.5021	27.4727	1.09785	0.0554866	0.326897
MSTRG.52.1	LncRNA	11.9086	3.42011	7.66437	1.79666	0.0555503	0.327035
MSTRG.16909.1	LncRNA	10.8489	24.1569	17.5029	-1.14803	0.0556971	0.327453
MSTRG.2984.1	LncRNA	61.6739	34.9124	48.2931	0.818049	0.0559314	0.3282
MSTRG.15641.1	LncRNA	4.28988	16.1788	10.2343	-1.89273	0.0559763	0.3282
MSTRG.23403.1	LncRNA	16.2653	5.01584	10.6406	1.69612	0.056096	0.328568
MSTRG.32388.2	LncRNA	12.0641	3.12695	7.59555	1.95085	0.05626	0.329109
MSTRG.25162.1	LncRNA	1389.88	1020.94	1205.41	0.44525	0.0563247	0.329126
MSTRG.13666.1	LncRNA	456.946	289.861	373.403	0.656717	0.0564065	0.329285
MSTRG.5520.1	LncRNA	2.34748	10.3222	6.33482	-2.11924	0.0564538	0.329285
MSTRG.11912.1	LncRNA	1.9478	9.19181	5.56981	-2.20236	0.0567543	1
MSTRG.21965.1	LncRNA	12.0351	3.01944	7.52728	1.97005	0.0568103	0.330686
MSTRG.4346.1	LncRNA	17.165	6.21447	11.6897	1.45706	0.0568358	0.330686
MSTRG.8358.1	LncRNA	19.369	6.69129	13.0301	1.54888	0.0570029	0.331407
MSTRG.22360.1	LncRNA	1.77325	8.91814	5.34569	-2.34472	0.0571686	1
MSTRG.13096.1	LncRNA	1742.09	1199.45	1470.77	0.538782	0.0573487	0.332859
MSTRG.29786.1	LncRNA	32.4742	57.6118	45.043	-0.826939	0.0573683	0.332859
MSTRG.9497.1	LncRNA	0.704413	5.5287	3.11656	-2.9958	0.0575901	1
MSTRG.6449.1	LncRNA	22.3185	41.9542	32.1363	-0.911107	0.057651	0.333772
MSTRG.11260.1	LncRNA	21.6107	8.04871	14.8297	1.4307	0.0579409	0.334059
MSTRG.23954.1	LncRNA	1.47392	8.11881	4.79636	-2.51307	0.058351	1
MSTRG.7273.1	LncRNA	97.51	60.8655	79.1878	0.682852	0.058364	0.335593
MSTRG.6392.1	LncRNA	104.466	68.8461	86.6562	0.601669	0.0584806	0.335928
MSTRG.12841.1	LncRNA	127.645	72.4508	100.048	0.81808	0.0585425	0.336172
MSTRG.6847.1	LncRNA	32.655	16.239	24.447	1.00505	0.0585753	0.336248
MSTRG.24215.1	LncRNA	4.037	14.4334	9.23521	-1.86749	0.0586564	0.33649
MSTRG.18700.1	LncRNA	32.9058	15.1004	24.0031	1.13078	0.0588372	0.336968
MSTRG.31678.1	LncRNA	1015.54	632.366	823.951	0.682972	0.0588722	0.337032
MSTRG.12325.1	LncRNA	31.3192	68.8622	50.0907	-1.1454	0.0591752	0.338231
MSTRG.28191.1	LncRNA	201.352	134.341	167.846	0.584045	0.0592672	0.338533
MSTRG.18624.1	LncRNA	8.32688	20.1525	14.2397	-1.28267	0.0592992	0.338603
MSTRG.8224.1	LncRNA	10.6951	2.7657	6.73039	1.938	0.0593543	0.338682
MSTRG.4088.1	LncRNA	17.575	4.3435	10.9593	2.02307	0.0593718	0.338682
MSTRG.31562.1	LncRNA	86.2428	53.4317	69.8373	0.688145	0.0596107	0.339588
MSTRG.23397.1	LncRNA	8.91603	20.6873	14.8017	-1.20999	0.0596683	0.339588
MSTRG.5018.1	LncRNA	14.2412	5.06332	9.65226	1.49917	0.0597619	0.339843
MSTRG.11775.1	LncRNA	13.468	4.24406	8.85602	1.64719	0.059772	0.339843
MSTRG.11318.1	LncRNA	1.42375	7.10651	4.26513	-2.34611	0.060057	1
MSTRG.6041.1	LncRNA	98.675	150.464	124.569	-0.60873	0.060448	0.342334
MSTRG.556.1	LncRNA	1.72308	9.25272	5.4879	-2.42558	0.0604646	1
MSTRG.32920.2	LncRNA	5.26919	15.7102	10.4897	-1.55469	0.0604916	0.342469
MSTRG.4381.1	LncRNA	98.6933	63.6206	81.157	0.631683	0.06057	0.342748
MSTRG.7187.1	LncRNA	15.9456	5.42725	10.6864	1.56077	0.0605806	0.342748
MSTRG.25023.1	LncRNA	56.1572	90.7562	73.4567	-0.694369	0.0606309	0.34292
MSTRG.11680.1	LncRNA	17.9287	6.74795	12.3383	1.39927	0.0606848	0.343113
MSTRG.15332.1	LncRNA	167.551	249.451	208.501	-0.574181	0.0607249	0.343132
MSTRG.17243.1	LncRNA	399.523	277.505	338.514	0.526661	0.0607785	0.343305
MSTRG.755.1	LncRNA	56.3068	31.9223	44.1146	0.81491	0.0611322	0.344515
MSTRG.27040.1	LncRNA	68.6976	37.0427	52.8702	0.896514	0.0612009	0.344677
MSTRG.15482.1	LncRNA	8.28171	23.2414	15.7615	-1.47297	0.061242	0.344684
MSTRG.27287.3	LncRNA	0.958979	8.75597	4.85748	-3.14442	0.0617109	1
MSTRG.19576.1	LncRNA	4.1709	12.6039	8.38738	-1.60339	0.0617387	0.346696
MSTRG.12576.1	LncRNA	72.8896	43.8187	58.3541	0.736579	0.0617602	0.346696
MSTRG.27501.1	LncRNA	55.6497	30.6238	43.1367	0.867619	0.0619876	0.347295
MSTRG.791.1	LncRNA	352.023	251.157	301.59	0.486734	0.0620102	0.347309
MSTRG.23798.1	LncRNA	40.2049	21.1849	30.6949	0.925933	0.0621989	0.347803
MSTRG.13869.1	LncRNA	42.8364	21.4358	32.1361	0.99935	0.0622843	0.347942
MSTRG.23803.1	LncRNA	6.19872	16.0867	11.1427	-1.37676	0.062585	0.349057
MSTRG.20336.1	LncRNA	10.0997	23.021	16.5604	-1.17783	0.0626613	0.34937
MSTRG.11762.1	LncRNA	222.172	107.707	164.94	1.04489	0.0628368	0.350236
MSTRG.6273.1	LncRNA	67.8248	141.459	104.642	-1.05627	0.0636548	0.353426
MSTRG.27303.1	LncRNA	104.591	64.3167	84.4536	0.705049	0.0637977	0.353881
MSTRG.6458.1	LncRNA	1.69324	7.61669	4.65496	-2.16177	0.0638135	1
MSTRG.3049.1	LncRNA	20.8135	50.0863	35.4499	-1.26329	0.0639591	0.354432
MSTRG.5861.2	LncRNA	97.5295	152.386	124.958	-0.640486	0.0643008	0.355127
MSTRG.6271.1	LncRNA	82.0926	49.3827	65.7376	0.730187	0.0643877	0.355127
Nitab4.5_0000304g0050.1	LncRNA	34.9601	60.7248	47.8425	-0.798524	0.0644445	0.355127
MSTRG.20910.1	LncRNA	38.3363	19.8087	29.0725	0.959826	0.0644471	0.355127
MSTRG.9032.1	LncRNA	31.3465	13.7223	22.5344	1.19593	0.0644957	0.355127
MSTRG.19455.1	LncRNA	1.91796	10.5394	6.22866	-2.42232	0.0645232	0.355165
MSTRG.8189.1	LncRNA	8.91063	22.0904	15.5005	-1.30718	0.0650483	0.356918
MSTRG.22219.1	LncRNA	57.2492	33.131	45.1901	0.783894	0.0651246	0.357013
MSTRG.24628.1	LncRNA	43.3957	16.5023	29.949	1.40028	0.0654429	0.358173
MSTRG.11470.1	LncRNA	115.231	70.8629	93.0469	0.700125	0.0655267	0.358405
MSTRG.33396.1	LncRNA	14.7114	4.13924	9.4253	1.80638	0.0657618	0.359463
MSTRG.8924.1	LncRNA	14.9597	4.92714	9.94343	1.60594	0.0662002	0.36106
MSTRG.7488.1	LncRNA	8.18218	22.4067	15.2944	-1.46311	0.0664322	0.361982
MSTRG.18843.2	LncRNA	0.334582	4.86174	2.59816	-3.71451	0.066466	1
MSTRG.1660.1	LncRNA	44.1781	73.0409	58.6095	-0.726836	0.0664954	0.362098
MSTRG.9593.1	LncRNA	82.756	51.3671	67.0615	0.685986	0.0666235	0.362567
MSTRG.21642.1	LncRNA	3.88109	15.2175	9.54927	-1.98559	0.0667673	0.363006
MSTRG.6134.1	LncRNA	46.8999	75.5912	61.2455	-0.691127	0.0669102	0.3631
MSTRG.8566.1	LncRNA	49.0418	27.4827	38.2622	0.839474	0.0669106	0.3631
MSTRG.6525.1	LncRNA	167.995	111.694	139.845	0.587805	0.0669842	0.363193
MSTRG.25239.2	LncRNA	6.58348	16.6596	11.6215	-1.34428	0.0670022	0.363193
MSTRG.12091.3	LncRNA	2.63729	10.3564	6.49685	-1.95175	0.0670158	0.363193
MSTRG.1223.1	LncRNA	44.4032	23.2346	33.8189	0.928271	0.0672204	0.363998
MSTRG.23357.1	LncRNA	2.25254	10.0686	6.16057	-2.12407	0.0672236	0.363998
MSTRG.27321.1	LncRNA	75.7543	38.9191	57.3367	0.958698	0.0673172	0.364196
MSTRG.3751.1	LncRNA	8.02586	1.28733	4.6566	2.665	0.0676633	1
MSTRG.11481.1	LncRNA	28.6548	13.876	21.2654	1.0488	0.0679926	0.366324
MSTRG.6174.1	LncRNA	8.52716	1.29808	4.91262	2.74018	0.0680538	1
MSTRG.27954.1	LncRNA	51.7545	87.7688	69.7616	-0.76359	0.0680758	0.366544
MSTRG.23571.1	LncRNA	14.6388	4.15516	9.39697	1.83375	0.0683915	0.367512
MSTRG.256.1	LncRNA	32.0475	16.4954	24.2715	0.95894	0.0684066	0.367512
MSTRG.26550.1	LncRNA	174.735	265.283	220.009	-0.603002	0.0684464	0.367512
MSTRG.28148.1	LncRNA	2.3678	10.2568	6.31228	-2.10567	0.0686032	0.368007
MSTRG.4471.1	LncRNA	64.297	38.1213	51.2092	0.755016	0.0686246	0.368008
MSTRG.31899.1	LncRNA	35.1886	17.2907	26.2397	1.01677	0.0689187	0.368555
MSTRG.432.1	LncRNA	2.3678	9.59785	5.98283	-2.00978	0.0689705	0.368599
MSTRG.20522.1	LncRNA	31.5376	58.7598	45.1487	-0.891403	0.0690123	0.368599
MSTRG.3646.8	LncRNA	2.20818	10.2514	6.22978	-2.25066	0.0690961	0.368932
MSTRG.12661.1	LncRNA	143.891	92.7157	118.303	0.637296	0.0692427	0.369226
MSTRG.16254.1	LncRNA	31.6923	14.5015	23.0969	1.12624	0.0693033	0.369226
MSTRG.478.2	LncRNA	214.863	391.843	303.353	-0.868011	0.0693088	0.369226
MSTRG.6579.1	LncRNA	24.666	11.0207	17.8433	1.15795	0.0695178	0.369585
MSTRG.7126.1	LncRNA	2.11324	9.8115	5.96237	-2.23517	0.069567	0.369733
MSTRG.24836.3	LncRNA	7.11874	18.1287	12.6237	-1.36326	0.0696531	0.369963
MSTRG.19965.1	LncRNA	7.12245	17.4188	12.2706	-1.28169	0.0697874	0.370334
MSTRG.30463.1	LncRNA	83.1971	48.6576	65.9273	0.779208	0.0700742	0.371514
MSTRG.27219.1	LncRNA	9.08147	20.5164	14.7989	-1.18626	0.0701409	0.371525
MSTRG.4493.1	LncRNA	31.3743	13.6444	22.5093	1.20722	0.0702961	0.371904
MSTRG.6741.1	LncRNA	34.5787	60.5817	47.5802	-0.802564	0.0706046	0.372649
MSTRG.10635.1	LncRNA	5.59465	15.4616	10.5281	-1.47123	0.0706323	0.372649
MSTRG.8139.1	LncRNA	14.252	5.03465	9.64332	1.50494	0.0707103	0.372826
MSTRG.31935.1	LncRNA	19.6198	8.19495	13.9074	1.25424	0.0711465	0.374212
MSTRG.7849.1	LncRNA	1.53901	8.1822	4.86061	-2.47696	0.0712605	1
MSTRG.7598.1	LncRNA	71.5501	44.3727	57.9614	0.687277	0.0713588	0.374636
MSTRG.28952.1	LncRNA	77.8147	47.9037	62.8592	0.704396	0.0713605	0.374636
MSTRG.17877.1	LncRNA	103.468	63.5539	83.5111	0.706684	0.0713892	0.374636
MSTRG.14692.2	LncRNA	2.00749	10.4718	6.23963	-2.36421	0.071418	0.374636
MSTRG.24617.1	LncRNA	14.424	4.0584	9.24119	1.83238	0.0714791	0.374636
MSTRG.27925.1	LncRNA	13.2433	3.65773	8.45049	1.84153	0.0714884	0.374636
MSTRG.25825.1	LncRNA	3.51666	11.3306	7.42365	-1.69737	0.0715027	0.374636
MSTRG.12718.1	LncRNA	341.295	238.695	289.995	0.515702	0.0715091	0.374636
MSTRG.2765.1	LncRNA	256.433	177.675	217.054	0.530308	0.0715889	0.374827
MSTRG.17441.1	LncRNA	3.57595	12.5132	8.04455	-1.7754	0.0716879	0.375111
MSTRG.31048.1	LncRNA	8.38617	19.8546	14.1204	-1.23099	0.0717312	0.375111
MSTRG.26442.1	LncRNA	12.9207	36.5149	24.7178	-1.4837	0.0724064	0.377505
MSTRG.322.2	LncRNA	9.39032	2.11666	5.75349	2.13374	0.0726718	0.378318
MSTRG.8845.1	LncRNA	21.2596	9.07424	15.1669	1.22844	0.0727583	0.378365
MSTRG.11994.1	LncRNA	1.3885	7.12263	4.25557	-2.36439	0.0730012	1
MSTRG.7279.1	LncRNA	1.72849	7.7896	4.75904	-2.17505	0.073044	1
MSTRG.13368.1	LncRNA	37.571	18.9185	28.2447	0.990428	0.0731059	0.379444
MSTRG.30277.1	LncRNA	45.6072	20.3325	32.9699	1.16333	0.0731089	0.379444
MSTRG.24223.1	LncRNA	68.5745	108.699	88.6366	-0.668036	0.0739295	0.382216
MSTRG.30382.1	LncRNA	60.1004	35.6121	47.8562	0.756027	0.0739765	0.382345
MSTRG.3397.1	LncRNA	137.539	87.6131	112.576	0.653001	0.0740078	0.382375
MSTRG.5922.1	LncRNA	33.3793	13.3593	23.3693	1.33056	0.0744645	0.38349
MSTRG.25249.1	LncRNA	2.81765	10.5499	6.68379	-1.91833	0.0746036	0.383661
MSTRG.14933.1	LncRNA	5.76549	20.367	13.0662	-1.83907	0.0747616	0.383661
MSTRG.32922.1	LncRNA	5.49391	18.2804	11.8871	-1.71057	0.0747665	0.383661
MSTRG.7110.2	LncRNA	5.82349	17.5505	11.687	-1.58742	0.0748733	0.383765
MSTRG.14867.1	LncRNA	209.859	117.28	163.569	0.839251	0.0750106	0.38433
MSTRG.25855.1	LncRNA	3.62612	12.029	7.82754	-1.70258	0.0750979	0.38433
MSTRG.22168.1	LncRNA	0.719335	5.4212	3.07027	-2.95472	0.0752622	1
MSTRG.19906.2	LncRNA	14.0422	5.27765	9.65992	1.40625	0.0753475	0.385013
MSTRG.8015.2	LncRNA	38.2164	62.645	50.4307	-0.713161	0.0753844	0.385013
MSTRG.18673.1	LncRNA	5.91431	15.3964	10.6554	-1.38767	0.075546	0.385611
MSTRG.18816.1	LncRNA	16.2616	5.8586	11.0601	1.45955	0.076695	0.389977
MSTRG.3107.1	LncRNA	50.2436	29.2984	39.771	0.777784	0.0768049	0.390306
MSTRG.5722.1	LncRNA	1.35865	6.46285	3.91075	-2.24223	0.0770892	1
MSTRG.1516.1	LncRNA	48.0077	28.2052	38.1065	0.769563	0.0774461	0.392756
MSTRG.23893.1	LncRNA	38.2368	19.2584	28.7476	0.982491	0.0774822	0.39278
MSTRG.27916.1	LncRNA	78.7915	128.398	103.595	-0.699668	0.0774963	0.39278
MSTRG.20339.1	LncRNA	3.45697	12.7375	8.09726	-1.88761	0.0778093	0.393549
MSTRG.10144.1	LncRNA	107.426	170.297	138.861	-0.665821	0.0781523	0.394477
MSTRG.3973.1	LncRNA	14.9663	5.13878	10.0526	1.52347	0.0781737	0.394477
MSTRG.7118.1	LncRNA	94.3731	59.3323	76.8527	0.671329	0.0784327	0.395385
MSTRG.20540.1	LncRNA	11.8435	3.8154	7.82947	1.6431	0.0785442	0.395401
MSTRG.5021.1	LncRNA	26.5565	47.931	37.2438	-0.844621	0.0785807	0.395401
MSTRG.28184.1	LncRNA	316.718	218.89	267.804	0.532238	0.0785858	0.395401
MSTRG.30937.1	LncRNA	31.0085	15.5606	23.2846	0.988605	0.0789751	0.396436
MSTRG.2736.1	LncRNA	84.1192	51.5576	67.8384	0.707952	0.0791337	0.396656
MSTRG.9462.1	LncRNA	9.91938	23.2622	16.5908	-1.21335	0.0792783	0.397035
MSTRG.2688.1	LncRNA	16.9274	5.79588	11.3616	1.5393	0.0797289	0.398137
MSTRG.19092.8	LncRNA	8.51636	19.0434	13.7799	-1.15831	0.0800382	0.399105
MSTRG.33217.1	LncRNA	1.35865	6.69329	4.02597	-2.29544	0.0801774	1
MSTRG.29845.1	LncRNA	24.7746	44.2178	34.4962	-0.836198	0.0804494	0.400065
MSTRG.12008.3	LncRNA	2.00749	9.60322	5.80536	-2.24155	0.0804529	0.400065
MSTRG.11867.1	LncRNA	7.82646	21.8116	14.819	-1.45888	0.0808872	0.401175
MSTRG.23998.1	LncRNA	73.4079	44.2245	58.8162	0.726767	0.0809495	0.401217
MSTRG.12665.1	LncRNA	77.4126	49.8421	63.6274	0.638051	0.0810218	0.401345
MSTRG.3423.1	LncRNA	166.061	115.266	140.663	0.526733	0.0810219	0.401345
MSTRG.19944.1	LncRNA	152.963	105.41	129.186	0.535755	0.0814292	0.402762
MSTRG.4749.1	LncRNA	5.78372	19.038	12.4109	-1.69574	0.0814593	0.402762
MSTRG.19596.1	LncRNA	86.7947	53.5793	70.187	0.694544	0.0816103	0.402874
MSTRG.6955.2	LncRNA	9.72619	21.8091	15.7676	-1.17156	0.0817666	0.403216
MSTRG.27954.7	LncRNA	3.98103	12.8475	8.41428	-1.6705	0.0818491	0.403246
MSTRG.8393.1	LncRNA	47.3182	27.6162	37.4672	0.77948	0.0828486	0.406316
MSTRG.2407.1	LncRNA	259.829	182.016	220.922	0.51315	0.082937	0.406519
MSTRG.4483.1	LncRNA	27.0877	13.4133	20.2505	1.01969	0.0831456	0.407124
MSTRG.19603.3	LncRNA	88.4082	57.0736	72.7409	0.628564	0.0831548	0.407124
MSTRG.16582.1	LncRNA	200.344	127.121	163.733	0.658515	0.0832632	0.407308
MSTRG.31919.1	LncRNA	6.34012	21.1173	13.7287	-1.75718	0.0833484	0.407493
MSTRG.31205.1	LncRNA	2.07799	7.68746	4.88273	-1.89409	0.0835401	1
MSTRG.5457.1	LncRNA	347.273	250.423	298.848	0.471631	0.08373	0.408383
MSTRG.6393.1	LncRNA	1.27864	7.15667	4.21766	-2.43561	0.0838633	1
MSTRG.7590.1	LncRNA	86.1047	133.03	109.567	-0.629033	0.0842581	0.410205
MSTRG.3336.1	LncRNA	17.3901	5.15021	11.2702	1.76039	0.0842828	0.410205
MSTRG.685.1	LncRNA	4.21567	16.1751	10.1954	-1.94465	0.0848455	0.411899
MSTRG.18643.1	LncRNA	11.6093	3.9509	7.7801	1.53827	0.0849199	0.412144
MSTRG.342.1	LncRNA	35.8001	18.9426	27.3714	0.921596	0.085044	0.412453
MSTRG.2347.1	LncRNA	54.9518	96.3296	75.6407	-0.805665	0.0852894	0.413042
MSTRG.32222.1	LncRNA	8.23566	21.1301	14.6829	-1.33946	0.0853785	0.413125
MSTRG.11666.1	LncRNA	6.89773	17.2179	12.0578	-1.31847	0.0853971	0.413125
MSTRG.24404.1	LncRNA	629.948	433.211	531.579	0.539814	0.0854727	0.413125
MSTRG.27027.1	LncRNA	159.391	109.682	134.537	0.537679	0.0855645	0.413125
Nitab4.5_0001574g0020.1	LncRNA	1209.67	807.616	1008.64	0.583402	0.0857343	0.41331
MSTRG.29661.1	LncRNA	14.7914	5.63084	10.2111	1.39105	0.0858599	0.413334
MSTRG.591.1	LncRNA	6.65769	16.8352	11.7464	-1.32118	0.0858707	0.413334
MSTRG.20734.1	LncRNA	59.724	33.1837	46.4538	0.843638	0.0860215	0.41354
MSTRG.15523.1	LncRNA	64.6079	38.6505	51.6292	0.741636	0.0863635	0.414539
MSTRG.2805.4	LncRNA	29.7217	51.07	40.3959	-0.785111	0.0864692	0.414539
MSTRG.29811.2	LncRNA	19.3321	39.629	29.4806	-1.04391	0.0865175	0.414655
MSTRG.27777.1	LncRNA	2.41257	8.78196	5.59727	-1.86239	0.0865926	1
MSTRG.33448.1	LncRNA	4.25092	12.7268	8.48886	-1.60078	0.0868512	0.415478
MSTRG.9409.1	LncRNA	5.3492	13.944	9.64662	-1.36659	0.0868628	0.415478
MSTRG.33397.1	LncRNA	9.27634	2.80243	6.03938	1.72876	0.0869027	0.415478
MSTRG.27231.1	LncRNA	24.7974	9.00884	16.9031	1.46771	0.0870106	0.415609
MSTRG.33427.1	LncRNA	1.99797	7.76361	4.88079	-1.93612	0.0870957	1
Nitab4.5_0003596g0060.1	LncRNA	6.394	1.21924	3.80662	2.37208	0.0871096	1
MSTRG.20205.3	LncRNA	16.9436	35.6132	26.2784	-1.07346	0.0871323	0.415609
MSTRG.27917.1	LncRNA	4.70077	14.8909	9.79585	-1.68679	0.0872851	0.415681
MSTRG.23645.1	LncRNA	11.533	3.8154	7.6742	1.61094	0.0874	0.415999
MSTRG.6193.1	LncRNA	82.336	52.0248	67.1804	0.662091	0.0875675	0.416346
MSTRG.7745.1	LncRNA	38.4631	21.5742	30.0187	0.830015	0.0878434	0.416825
MSTRG.19466.1	LncRNA	124.759	81.3884	103.074	0.614963	0.0878706	0.416825
MSTRG.3155.1	LncRNA	1.43867	7.3522	4.39543	-2.38273	0.0879752	1
MSTRG.27320.1	LncRNA	2.29731	8.73448	5.5159	-1.89561	0.0882288	1
MSTRG.4568.1	LncRNA	9.312	20.5511	14.9316	-1.15944	0.0882749	0.41786
MSTRG.19813.1	LncRNA	104.463	69.6091	87.0362	0.583435	0.0883079	0.417881
MSTRG.6473.1	LncRNA	123.27	84.2329	103.751	0.548004	0.0887958	0.419067
MSTRG.28390.1	LncRNA	31.3929	56.3742	43.8835	-0.839473	0.0887967	0.419067
MSTRG.11511.1	LncRNA	10.1354	3.44878	6.79208	1.55625	0.0889188	0.419529
MSTRG.26994.1	LncRNA	33.1052	17.0155	25.0603	0.961066	0.0891452	0.420252
MSTRG.8550.1	LncRNA	22.4197	9.8048	16.1122	1.19286	0.0893875	0.420705
MSTRG.9540.1	LncRNA	5.48479	14.0381	9.76145	-1.35287	0.0894105	0.420705
MSTRG.28611.1	LncRNA	25.8699	9.70736	17.7886	1.41157	0.0894966	0.42099
MSTRG.27866.1	LncRNA	17.7313	6.90225	12.3168	1.35407	0.0896902	0.421347
MSTRG.7048.1	LncRNA	5.54988	14.1564	9.85312	-1.3523	0.0897188	0.421347
MSTRG.11812.1	LncRNA	59.9304	38.0929	49.0117	0.654257	0.0898128	0.421627
MSTRG.6097.1	LncRNA	522.028	377.719	449.873	0.466785	0.0898273	0.421627
MSTRG.956.1	LncRNA	6.53871	15.443	10.9909	-1.24127	0.089987	0.421803
MSTRG.12497.1	LncRNA	17.2774	6.07898	11.6782	1.5231	0.090014	0.421815
MSTRG.7051.1	LncRNA	42.9869	24.876	33.9314	0.787756	0.0900549	0.421893
MSTRG.2780.1	LncRNA	26.4749	13.5174	19.9961	0.962468	0.090138	0.422168
MSTRG.9279.1	LncRNA	12.3215	3.40399	7.86277	1.8557	0.0902168	0.422238
MSTRG.6914.1	LncRNA	144.4	100.156	122.278	0.527221	0.0903095	0.422238
MSTRG.27106.1	LncRNA	65.9754	40.6134	53.2944	0.702794	0.0906868	0.423131
MSTRG.27433.1	LncRNA	49.142	26.5551	37.8486	0.884652	0.0910665	0.423926
MSTRG.32908.1	LncRNA	4.12073	11.6124	7.86655	-1.49674	0.0911631	0.423926
MSTRG.6053.1	LncRNA	28.1565	13.0314	20.594	1.11402	0.0911644	0.423926
MSTRG.3472.1	LncRNA	32.2391	56.8161	44.5276	-0.822197	0.0911671	0.423926
MSTRG.27163.1	LncRNA	0.973902	5.56275	3.26833	-2.46953	0.091376	1
MSTRG.28951.1	LncRNA	138.927	238.483	188.705	-0.776791	0.0914356	0.424851
MSTRG.9539.1	LncRNA	7.74314	18.0331	12.8881	-1.23362	0.0915644	0.425065
MSTRG.29586.1	LncRNA	6.36416	15.26	10.8121	-1.27495	0.0918266	0.425752
MSTRG.30225.1	LncRNA	4.30109	13.0258	8.66346	-1.61379	0.0919163	0.425763
MSTRG.20151.1	LncRNA	31.3643	15.295	23.3296	1.03943	0.0921572	0.42665
MSTRG.11674.1	LncRNA	3.99595	11.8113	7.90361	-1.54557	0.0923373	0.427026
MSTRG.7067.1	LncRNA	9.79911	24.3701	17.0846	-1.30689	0.0927478	0.428122
MSTRG.19259.1	LncRNA	301.019	208.921	254.97	0.527839	0.0927736	0.428127
MSTRG.8266.1	LncRNA	7.31733	18.3823	12.8498	-1.31051	0.0929774	0.428609
MSTRG.18895.1	LncRNA	3.32678	14.0086	8.66768	-2.06144	0.0932717	0.429702
MSTRG.19607.1	LncRNA	2.70239	9.09305	5.89772	-1.73717	0.0933276	0.429765
MSTRG.22203.1	LncRNA	17.2632	31.1745	24.2189	-0.853074	0.0939717	0.431317
MSTRG.10192.1	LncRNA	2.04815	10.3358	6.19196	-2.3343	0.0940177	0.431333
MSTRG.19609.5	LncRNA	2.25835	8.7972	5.52777	-2.00988	0.0942066	1
MSTRG.6218.2	LncRNA	19.8951	9.66057	14.7779	1.04496	0.0944342	0.43265
MSTRG.671.1	LncRNA	167.171	118.571	142.871	0.496445	0.0944357	0.43265
MSTRG.13239.1	LncRNA	3.1966	12.7562	7.97638	-1.96511	0.094455	0.43265
MSTRG.48.1	LncRNA	105.664	71.4489	88.5567	0.563932	0.0945397	0.432922
MSTRG.4559.1	LncRNA	64.9678	39.6613	52.3146	0.717566	0.0946534	0.433002
MSTRG.28078.5	LncRNA	13.5649	30.0634	21.8142	-1.14032	0.0947122	0.433024
MSTRG.20987.1	LncRNA	4.41635	14.3098	9.36307	-1.72296	0.0947389	0.433031
MSTRG.20582.1	LncRNA	132.735	87.4118	110.073	0.602922	0.0950227	0.433906
MSTRG.6504.1	LncRNA	4.53493	15.0184	9.77665	-1.7073	0.0950777	0.433906
MSTRG.11939.1	LncRNA	9.85097	20.6873	15.2691	-1.07858	0.0951564	0.433906
MSTRG.8681.1	LncRNA	25.7348	47.7304	36.7326	-0.887856	0.0952559	0.434245
MSTRG.2998.1	LncRNA	19.8471	8.01267	13.9299	1.31392	0.0953033	0.434347
MSTRG.12647.1	LncRNA	6.64276	1.15116	3.89696	2.49056	0.0956577	1
MSTRG.14673.1	LncRNA	20.5979	40.9394	30.7687	-0.982435	0.0960089	0.436641
MSTRG.11070.1	LncRNA	94.9742	43.4855	69.2299	1.13111	0.0964872	0.438061
MSTRG.979.1	LncRNA	9.48486	20.9679	15.2264	-1.13555	0.0968953	0.439054
MSTRG.27143.1	LncRNA	2.74716	9.20592	5.97654	-1.73807	0.0970041	0.439302
MSTRG.11463.4	LncRNA	11.3639	4.34888	7.85637	1.3859	0.0970298	0.439302
MSTRG.8444.1	LncRNA	88.8651	58.4565	73.6608	0.605271	0.0973735	0.440156
MSTRG.20063.1	LncRNA	22.1854	7.9459	15.0657	1.4613	0.0975851	0.440446
MSTRG.23531.1	LncRNA	3.3363	10.134	6.73516	-1.58659	0.0976246	0.440509
MSTRG.11724.1	LncRNA	127.226	88.2602	107.743	0.529578	0.0976771	0.440631
MSTRG.8837.1	LncRNA	134.043	94.7338	114.388	0.501328	0.0977469	0.440831
MSTRG.22499.1	LncRNA	3.21192	10.4558	6.83388	-1.72334	0.0978554	0.44109
MSTRG.22498.1	LncRNA	1.72849	7.8129	4.77069	-2.17864	0.0979968	1
MSTRG.1518.1	LncRNA	178.069	258.342	218.206	-0.538878	0.0980361	0.441214
MSTRG.24125.1	LncRNA	3561.91	5601.18	4581.55	-0.652971	0.0981871	0.441562
MSTRG.9190.1	LncRNA	34.859	56.6154	45.7372	-0.694722	0.098232	0.441635
MSTRG.7747.1	LncRNA	111.862	74.736	93.2988	0.579117	0.099151	0.444193
MSTRG.13980.1	LncRNA	10.2096	3.08216	6.64588	1.72687	0.0991609	0.444193
MSTRG.12954.1	LncRNA	146.336	96.3951	121.365	0.603725	0.0992863	0.444639
MSTRG.262.1	LncRNA	0.973902	5.35379	3.16385	-2.41014	0.0995716	1
MSTRG.26984.1	LncRNA	8.02755	18.5294	13.2785	-1.2108	0.0996242	0.445352
MSTRG.26749.1	LncRNA	2.97188	9.674	6.32294	-1.67756	0.0999797	0.44624
MSTRG.6859.1	LncRNA	10.6611	3.09559	6.87836	1.77637	0.100143	0.446509
MSTRG.26894.1	LncRNA	9.90486	21.926	15.9154	-1.13876	0.100325	0.447088
MSTRG.3244.1	LncRNA	104.191	67.512	85.8515	0.623687	0.100531	0.447891
MSTRG.6399.1	LncRNA	112.653	76.3414	94.497	0.561357	0.101677	0.451021
MSTRG.5013.1	LncRNA	4.20615	12.7394	8.47275	-1.61125	0.102205	0.452365
MSTRG.33111.1	LncRNA	14.6347	30.2939	22.4643	-1.03549	0.102489	0.453048
MSTRG.11518.1	LncRNA	29.6233	51.3062	40.4648	-0.785417	0.103187	0.455031
MSTRG.9493.1	LncRNA	9.4513	20.3408	14.896	-1.118	0.10332	0.455371
MSTRG.27985.1	LncRNA	8.67268	19.7039	14.1883	-1.20264	0.103611	0.456045
MSTRG.16784.1	LncRNA	7.08309	16.914	11.9985	-1.24498	0.103846	0.456419
MSTRG.17949.3	LncRNA	4.7953	12.1358	8.46554	-1.33635	0.104861	0.458392
MSTRG.30141.1	LncRNA	40.3761	23.5867	31.9814	0.772748	0.104923	0.458392
MSTRG.31369.1	LncRNA	22.3226	38.8028	30.5627	-0.796762	0.105556	0.45984
MSTRG.9542.1	LncRNA	31.3	17.6358	24.4679	0.823484	0.106159	0.461422
MSTRG.33429.1	LncRNA	31.72	17.6051	24.6626	0.85057	0.106236	0.461639
MSTRG.332.1	LncRNA	23.1054	10.2368	16.6711	1.18624	0.106273	0.461686
MSTRG.19884.1	LncRNA	81.1129	120.681	100.897	-0.573834	0.10633	0.461816
MSTRG.5738.1	LncRNA	9.72659	2.87857	6.30258	1.7611	0.1064	0.461857
MSTRG.17158.1	LncRNA	5.36953	14.6417	10.0056	-1.43917	0.10642	0.461857
MSTRG.32961.1	LncRNA	2.25254	8.75778	5.50516	-1.92004	0.106514	1
MSTRG.26236.1	LncRNA	28.4475	12.5085	20.478	1.19078	0.106534	0.461889
MSTRG.25040.1	LncRNA	7.70249	17.5525	12.6275	-1.1975	0.106555	0.461889
MSTRG.10480.1	LncRNA	221.505	141.408	181.456	0.64792	0.106927	0.46271
MSTRG.32138.1	LncRNA	184.065	251.861	217.963	-0.451494	0.107195	0.4634
MSTRG.12740.1	LncRNA	20.5904	8.38579	14.4881	1.29364	0.107727	0.464932
MSTRG.30145.1	LncRNA	4.92008	13.0045	8.9623	-1.4127	0.10773	0.464932
MSTRG.1161.1	LncRNA	71.557	36.5628	54.0599	0.973981	0.107748	0.464932
MSTRG.3260.1	LncRNA	11.2187	4.31483	7.76679	1.37839	0.10782	0.465128
MSTRG.28078.2	LncRNA	20.4996	8.67626	14.5879	1.2381	0.107929	0.465248
MSTRG.9426.1	LncRNA	0.669165	4.89578	2.78247	-2.85028	0.108188	1
MSTRG.20368.4	LncRNA	5.69499	13.6222	9.6586	-1.27663	0.108332	0.466523
MSTRG.27749.1	LncRNA	29.1843	15.2206	22.2025	0.945112	0.108422	0.466676
MSTRG.30376.1	LncRNA	37.7997	19.2965	28.5481	0.966015	0.108577	0.46713
MSTRG.31776.1	LncRNA	50.465	31.0704	40.7677	0.702031	0.108599	0.46713
MSTRG.477.3	LncRNA	1.69324	6.89687	4.29506	-2.02279	0.108867	1
MSTRG.8161.1	LncRNA	42.9209	23.2895	33.1052	0.875942	0.108949	0.467415
MSTRG.21060.1	LncRNA	45.2046	69.9941	57.5993	-0.628086	0.108953	0.467415
MSTRG.516.1	LncRNA	11.4716	0	5.73581	6.06375	0.109031	1
MSTRG.11868.1	LncRNA	218.285	153.664	185.975	0.50532	0.109108	0.467415
MSTRG.142.1	LncRNA	92.0444	61.7539	76.8992	0.576067	0.109257	0.467632
MSTRG.22915.1	LncRNA	27.1665	50.8674	39.0169	-0.912426	0.10951	0.467798
MSTRG.17929.1	LncRNA	58.4731	37.3442	47.9087	0.647665	0.109595	0.467878
MSTRG.29770.1	LncRNA	289.97	216.576	253.273	0.421088	0.109941	0.46898
MSTRG.17754.1	LncRNA	13.6412	5.03465	9.33794	1.44035	0.110245	0.469489
MSTRG.23607.1	LncRNA	85.5732	55.9764	70.7748	0.613252	0.110461	0.469716
MSTRG.12564.1	LncRNA	297.816	403.346	350.581	-0.436487	0.110536	0.469732
MSTRG.29831.1	LncRNA	40.3487	23.055	31.7019	0.808227	0.110546	0.469732
MSTRG.27972.1	LncRNA	240.76	179.661	210.211	0.421964	0.110634	0.469874
MSTRG.2702.1	LncRNA	9.94922	21.4252	15.6872	-1.09094	0.110894	0.470749
MSTRG.9613.1	LncRNA	568.703	398.993	483.848	0.510958	0.111043	0.471034
MSTRG.1186.1	LncRNA	6.52419	1.25598	3.89008	2.37412	0.111117	1
MSTRG.2603.1	LncRNA	1.30848	6.48165	3.89507	-2.27619	0.111117	1
MSTRG.554.1	LncRNA	185.156	126.098	155.627	0.552159	0.111559	0.471948
MSTRG.11413.1	LncRNA	3.35663	10.5026	6.92963	-1.63939	0.112045	0.473034
MSTRG.2911.1	LncRNA	43.9649	26.8384	35.4016	0.712555	0.112062	0.473034
MSTRG.18111.1	LncRNA	162.085	221.607	191.846	-0.449738	0.112793	0.474959
MSTRG.3249.1	LncRNA	37.2886	20.9733	29.1309	0.832033	0.112908	0.475326
MSTRG.32471.1	LncRNA	1.33833	7.03373	4.18603	-2.3716	0.113035	1
MSTRG.9210.1	LncRNA	13.9547	5.53676	9.74573	1.33827	0.113216	0.475913
MSTRG.5539.1	LncRNA	12.4368	3.56434	8.00058	1.81771	0.113509	0.476726
MSTRG.6453.1	LncRNA	268.88	183.15	226.015	0.55271	0.113642	0.47686
MSTRG.31557.1	LncRNA	28.2162	14.28	21.2481	0.991831	0.113659	0.47686
MSTRG.23722.1	LncRNA	47.1673	27.7586	37.463	0.770519	0.1138	0.477218
MSTRG.16750.2	LncRNA	4.39022	12.4191	8.40465	-1.49055	0.113903	0.477534
MSTRG.16110.1	LncRNA	12.6819	4.68145	8.68166	1.44117	0.114117	0.478085
MSTRG.23583.1	LncRNA	260.107	190.133	225.12	0.451118	0.114185	0.47814
MSTRG.3029.1	LncRNA	28.717	14.6424	21.6797	0.96935	0.114545	0.478948
MSTRG.3365.1	LncRNA	190.217	124.42	157.319	0.610065	0.114891	0.479698
MSTRG.33462.1	LncRNA	51.8034	77.2093	64.5063	-0.576113	0.114955	0.479731
MSTRG.24664.1	LncRNA	3.38647	9.76739	6.57693	-1.52268	0.114976	0.479731
MSTRG.6033.1	LncRNA	5.65974	13.5066	9.58319	-1.27151	0.114982	0.479731
MSTRG.11029.1	LncRNA	74.954	46.5282	60.7411	0.693247	0.115016	0.479754
MSTRG.27588.6	LncRNA	22.3579	11.6751	17.0165	0.933211	0.115357	0.48032
MSTRG.12889.1	LncRNA	153.986	110.289	132.138	0.481469	0.115763	0.48084
MSTRG.9299.1	LncRNA	43.5545	26.1273	34.8409	0.733094	0.115985	0.481473
MSTRG.14825.1	LncRNA	10.3099	20.1872	15.2486	-0.968645	0.116237	0.482173
MSTRG.21236.1	LncRNA	7.77298	16.699	12.236	-1.11707	0.116403	0.482558
MSTRG.30381.1	LncRNA	90.6259	58.3265	74.4762	0.635388	0.116525	0.482786
MSTRG.11502.1	LncRNA	122.974	83.2152	103.095	0.560388	0.116906	0.483194
MSTRG.33736.1	LncRNA	17.3449	7.28211	12.3135	1.25317	0.117132	0.483628
MSTRG.8283.1	LncRNA	36.2371	18.1966	27.2169	1.00142	0.117435	0.484105
MSTRG.7050.1	LncRNA	96.3064	63.241	79.7737	0.605408	0.117666	0.484724
MSTRG.12370.1	LncRNA	59.7807	38.7605	49.2706	0.626189	0.117707	0.484776
MSTRG.11196.1	LncRNA	4.05564	11.519	7.78731	-1.49589	0.118168	0.486094
MSTRG.4913.1	LncRNA	60.3786	87.8581	74.1184	-0.539164	0.119071	0.487834
MSTRG.486.1	LncRNA	3.98683	11.6617	7.82425	-1.57493	0.119139	0.487874
MSTRG.31847.5	LncRNA	12.4642	25.9896	19.2269	-1.07419	0.119214	0.487874
MSTRG.13009.1	LncRNA	2.65222	8.64759	5.6499	-1.68453	0.119223	1
MSTRG.30359.1	LncRNA	217.291	154.842	186.067	0.488158	0.119343	0.488137
MSTRG.10409.1	LncRNA	236.813	320.781	278.797	-0.437679	0.119723	0.489138
MSTRG.1200.1	LncRNA	30.7383	54.0607	42.3995	-0.819484	0.12002	0.489726
MSTRG.18865.4	LncRNA	9.66521	20.0678	14.8665	-1.05288	0.120239	0.490063
MSTRG.9824.1	LncRNA	10.9476	2.59616	6.77186	2.09625	0.120382	0.490364
MSTRG.1935.1	LncRNA	15.2437	36.7074	25.9756	-1.25754	0.120401	0.490364
MSTRG.4140.1	LncRNA	67.0939	40.7426	53.9182	0.724738	0.120468	0.490364
MSTRG.19797.1	LncRNA	3.7509	10.4845	7.11771	-1.47875	0.120493	0.490364
MSTRG.28163.1	LncRNA	489.047	363.327	426.187	0.429028	0.120552	0.490364
MSTRG.11691.1	LncRNA	5.99433	1.54645	3.77039	1.94568	0.120811	1
MSTRG.17596.1	LncRNA	23.6274	10.9318	17.2796	1.11194	0.121089	0.491556
MSTRG.12480.1	LncRNA	24.8007	42.1833	33.492	-0.769786	0.121584	0.492503
MSTRG.9922.1	LncRNA	110.049	74.4001	92.2247	0.561553	0.121847	0.492862
MSTRG.12211.1	LncRNA	9.43428	26.1056	17.7699	-1.45335	0.121896	0.492862
MSTRG.11646.1	LncRNA	2.12816	7.26418	4.69617	-1.78652	0.122222	1
MSTRG.19096.1	LncRNA	86.6276	58.9837	72.8057	0.557014	0.122713	0.495217
MSTRG.21724.1	LncRNA	7.3621	17.0557	12.2089	-1.19986	0.122766	0.495217
MSTRG.6908.1	LncRNA	53.8897	81.5516	67.7207	-0.601685	0.122795	0.495217
MSTRG.10963.1	LncRNA	137.531	96.9524	117.242	0.505885	0.122839	0.495217
MSTRG.12236.1	LncRNA	61.321	40.7177	51.0194	0.589451	0.123003	0.495483
MSTRG.7057.1	LncRNA	108.444	74.0659	91.2547	0.548107	0.123632	0.497087
MSTRG.23549.1	LncRNA	21.5084	36.0123	28.7603	-0.742325	0.124406	0.498807
MSTRG.17484.1	LncRNA	36.1808	21.0351	28.6079	0.783384	0.124614	0.499293
MSTRG.8379.1	LncRNA	14.2893	5.88727	10.0883	1.28683	0.124703	0.49942
MSTRG.22344.1	LncRNA	2.64681	9.40614	6.02648	-1.81235	0.124776	0.499594
MSTRG.14480.1	LncRNA	83.7693	119.437	101.603	-0.513359	0.124817	0.499644
MSTRG.18088.1	LncRNA	5.24474	16.0481	10.6464	-1.59776	0.125027	0.499791
MSTRG.25214.1	LncRNA	2492.95	1751.82	2122.38	0.509207	0.125104	0.499961
MSTRG.6610.1	LncRNA	43.4578	26.7522	35.105	0.69815	0.125157	0.499961
MSTRG.17059.1	LncRNA	9.14116	3.01944	6.0803	1.57887	0.125211	0.500063
MSTRG.18098.1	LncRNA	4675.32	3449.33	4062.32	0.438869	0.125316	0.500366
MSTRG.7337.1	LncRNA	8.31568	2.55137	5.43352	1.72621	0.125642	1
MSTRG.9136.1	LncRNA	1.05392	6.13364	3.59378	-2.5474	0.125706	1
MSTRG.19784.1	LncRNA	117.753	79.0173	98.3849	0.575513	0.126114	0.50197
MSTRG.731.1	LncRNA	53.4212	34.5973	44.0092	0.63071	0.126209	0.50197
MSTRG.9546.1	LncRNA	2.39765	7.57795	4.9878	-1.653	0.126224	1
MSTRG.2164.1	LncRNA	22.5125	11.8587	17.1856	0.925255	0.126407	0.502398
MSTRG.11664.1	LncRNA	28.6773	46.1107	37.394	-0.684462	0.126965	0.503521
MSTRG.22705.1	LncRNA	8.89199	18.4418	13.6669	-1.06922	0.127233	0.503944
MSTRG.9798.1	LncRNA	12.0575	4.48774	8.2726	1.43912	0.127738	0.505199
MSTRG.26938.1	LncRNA	6.67261	15.2394	10.956	-1.17574	0.127838	0.505199
MSTRG.10507.1	LncRNA	74.5892	47.3806	60.9849	0.653539	0.128134	0.505855
MSTRG.29744.4	LncRNA	3.06682	8.7739	5.92036	-1.50785	0.128174	0.505855
MSTRG.11526.1	LncRNA	137.645	98.3852	118.015	0.483751	0.128184	0.505855
MSTRG.12981.1	LncRNA	28.0756	14.2417	21.1587	0.97954	0.128428	0.506188
MSTRG.9469.1	LncRNA	39.7048	62.3975	51.0512	-0.650538	0.12852	0.506226
MSTRG.21963.1	LncRNA	59.3467	39.1164	49.2315	0.60439	0.128711	0.506431
MSTRG.11937.1	LncRNA	19.0274	34.1146	26.571	-0.853561	0.128949	0.506677
MSTRG.29714.1	LncRNA	11.5977	3.72582	7.66176	1.64478	0.12895	0.506677
MSTRG.33305.1	LncRNA	4.60002	12.2935	8.44674	-1.39254	0.129156	0.506911
MSTRG.6391.1	LncRNA	84.9832	55.1661	70.0747	0.62711	0.129461	0.507688
MSTRG.16565.1	LncRNA	6.3936	16.0569	11.2252	-1.31728	0.129478	0.507688
MSTRG.19564.1	LncRNA	7.03332	15.9747	11.504	-1.19501	0.129502	0.507688
MSTRG.12963.1	LncRNA	73.2528	47.2052	60.229	0.635433	0.130035	0.508627
MSTRG.1019.1	LncRNA	75.823	48.7201	62.2715	0.63424	0.130406	0.509153
MSTRG.30059.1	LncRNA	14.4456	6.31123	10.3784	1.20168	0.130461	0.50921
MSTRG.7481.1	LncRNA	11.2988	23.2079	17.2534	-1.04184	0.130479	0.50921
MSTRG.6537.1	LncRNA	31.9381	17.3554	24.6467	0.872368	0.130713	0.509663
MSTRG.11744.1	LncRNA	9.02218	2.8732	5.94769	1.65341	0.131049	0.510511
MSTRG.18031.1	LncRNA	8.96789	0	4.48395	5.707	0.131063	1
MSTRG.20010.1	LncRNA	143.372	92.3388	117.855	0.63445	0.131871	0.511732
MSTRG.20284.1	LncRNA	28.0976	16.0553	22.0765	0.803153	0.131946	0.511732
MSTRG.758.1	LncRNA	30.7668	16.6596	23.7132	0.887075	0.131985	0.511732
MSTRG.20005.2	LncRNA	19.3002	34.3344	26.8173	-0.82257	0.132196	0.511732
MSTRG.29272.1	LncRNA	5.15601	14.7506	9.95328	-1.53695	0.132215	0.511732
MSTRG.22191.1	LncRNA	6.90314	1.60917	4.25615	2.1182	0.132231	1
MSTRG.8125.1	LncRNA	55.4972	29.6842	42.5907	0.895462	0.132261	0.511732
MSTRG.7877.1	LncRNA	4.64479	12.4809	8.56285	-1.40758	0.132394	0.511732
MSTRG.6125.1	LncRNA	159.426	110.038	134.732	0.535603	0.132417	0.511732
MSTRG.6209.1	LncRNA	173.635	125.099	149.367	0.471889	0.132426	0.511732
MSTRG.725.1	LncRNA	249.693	189.479	219.586	0.39791	0.132441	0.511732
MSTRG.9598.1	LncRNA	101.725	148.381	125.053	-0.546299	0.13258	0.511732
MSTRG.7450.1	LncRNA	55.2508	34.1227	44.6867	0.690037	0.132654	0.511732
MSTRG.9551.1	LncRNA	133.504	94.3046	113.904	0.502572	0.132654	0.511732
MSTRG.33447.1	LncRNA	20.9076	10.0585	15.4831	1.06771	0.132977	0.512446
MSTRG.26393.1	LncRNA	10.5757	21.5733	16.0745	-1.03951	0.13302	0.512446
MSTRG.31246.1	LncRNA	33.3428	50.9852	42.164	-0.61564	0.133177	0.512773
MSTRG.27698.1	LncRNA	3.45697	10.8438	7.15037	-1.64772	0.133274	0.512931
MSTRG.33609.1	LncRNA	3.83592	14.2316	9.03378	-1.86568	0.133439	0.513111
MSTRG.13467.1	LncRNA	36.5464	60.0321	48.2893	-0.707588	0.133799	0.513808
MSTRG.33459.1	LncRNA	151.308	208.29	179.799	-0.462444	0.133983	0.51403
MSTRG.8669.1	LncRNA	37.2541	20.64	28.9471	0.846132	0.134087	0.514117
MSTRG.19925.1	LncRNA	60.5109	37.8008	49.1559	0.675614	0.134118	0.514117
MSTRG.29302.1	LncRNA	32.8391	51.755	42.297	-0.65912	0.134816	0.515937
MSTRG.10111.1	LncRNA	10185.5	6609.58	8397.55	0.623931	0.134831	0.515937
MSTRG.2972.1	LncRNA	14.9809	7.14862	11.0647	1.06414	0.134998	0.516107
MSTRG.30299.1	LncRNA	115.337	65.3647	90.351	0.820948	0.13515	0.516244
MSTRG.30081.1	LncRNA	101.19	70.1442	85.6671	0.525643	0.135329	0.516304
MSTRG.5987.1	LncRNA	100.718	142.437	121.578	-0.498092	0.135366	0.516304
MSTRG.7004.1	LncRNA	95.787	67.4772	81.6321	0.503103	0.135371	0.516304
MSTRG.21119.1	LncRNA	3.80648	10.53	7.16823	-1.46544	0.135488	0.516304
MSTRG.29031.1	LncRNA	142.201	93.8686	118.035	0.595775	0.13568	0.516554
MSTRG.676.1	LncRNA	10.9107	3.22908	7.06989	1.76247	0.135744	0.51661
MSTRG.22689.1	LncRNA	87.1114	59.6868	73.3991	0.546737	0.136215	0.517486
MSTRG.22667.1	LncRNA	71.1123	104.538	87.8253	-0.558005	0.136548	0.518371
MSTRG.605.1	LncRNA	15.2557	26.9566	21.1062	-0.825042	0.136964	0.519327
MSTRG.15713.1	LncRNA	169.398	121.602	145.5	0.475852	0.137608	0.520359
MSTRG.19669.1	LncRNA	13.888	26.0017	19.9448	-0.915977	0.137631	0.520359
MSTRG.19579.1	LncRNA	123.312	82.6329	102.972	0.575744	0.137686	0.520359
MSTRG.12932.1	LncRNA	10.2245	3.8387	7.03161	1.42969	0.137807	0.520359
MSTRG.23854.1	LncRNA	118.819	82.2159	100.518	0.527234	0.138107	0.520923
MSTRG.9587.1	LncRNA	0.769506	4.55783	2.66367	-2.64849	0.138173	1
MSTRG.27732.1	LncRNA	47.6113	26.9678	37.2896	0.816665	0.13836	0.521126
MSTRG.7599.1	LncRNA	315.819	209.845	262.832	0.587624	0.138412	0.52121
MSTRG.9592.1	LncRNA	50.764	30.1434	40.4537	0.750427	0.138779	0.522059
MSTRG.8960.1	LncRNA	206.981	271.477	239.229	-0.390888	0.138863	0.522224
MSTRG.8565.1	LncRNA	2.31223	7.75824	5.03523	-1.72192	0.139111	1
MSTRG.25022.1	LncRNA	90.7239	62.7564	76.7401	0.528198	0.139205	0.522722
MSTRG.30549.1	LncRNA	321.903	238.269	280.086	0.434794	0.139326	0.523029
MSTRG.19663.1	LncRNA	2.55728	9.7815	6.16939	-1.90093	0.139349	0.523029
MSTRG.9056.1	LncRNA	41.0104	77.9763	59.4934	-0.920202	0.139656	0.523454
MSTRG.20386.1	LncRNA	10.0811	3.33859	6.70984	1.58223	0.139764	0.523469
MSTRG.9291.1	LncRNA	161.827	117.456	139.641	0.4613	0.140086	0.523571
MSTRG.31647.1	LncRNA	2.70239	8.14816	5.42527	-1.57955	0.14016	1
MSTRG.6959.2	LncRNA	97.7062	66.5702	82.1382	0.551078	0.140202	0.523602
MSTRG.31532.1	LncRNA	7.0238	1.93637	4.48009	1.87396	0.140333	1
MSTRG.29388.1	LncRNA	47.6263	29.5535	38.5899	0.694322	0.140393	0.523963
MSTRG.17391.1	LncRNA	18.3968	9.12909	13.7629	1.00554	0.140423	0.523963
MSTRG.23476.1	LncRNA	86.5036	61.2661	73.8849	0.499567	0.140598	0.524073
MSTRG.18361.1	LncRNA	83.6392	56.8156	70.2274	0.560201	0.140719	0.524232
MSTRG.33336.1	LncRNA	0	9.28876	4.64438	-5.60796	0.140771	1
MSTRG.6898.1	LncRNA	34.7748	20.3628	27.5688	0.779211	0.140871	0.524523
MSTRG.30350.1	LncRNA	9.10591	2.55943	5.83267	1.8406	0.141256	0.525392
MSTRG.28970.1	LncRNA	9.85057	3.47745	6.66401	1.51299	0.141522	0.525815
MSTRG.17630.1	LncRNA	62.4765	41.2312	51.8539	0.603971	0.141643	0.526017
MSTRG.31426.11	LncRNA	132.228	86.1151	109.171	0.622091	0.141668	0.526017
MSTRG.30930.1	LncRNA	3.4014	9.01959	6.21049	-1.39907	0.141862	0.526376
MSTRG.5592.2	LncRNA	12.2988	5.31169	8.80524	1.20826	0.14218	0.5269
MSTRG.12621.1	LncRNA	31.3838	18.4938	24.9388	0.75998	0.142372	0.527002
MSTRG.9590.1	LncRNA	24.1925	13.0646	18.6285	0.884805	0.142448	0.527002
MSTRG.29174.1	LncRNA	197.205	133.996	165.6	0.559266	0.142453	0.527002
MSTRG.14185.1	LncRNA	6.71366	1.82887	4.27126	1.86021	0.14251	1
MSTRG.23418.1	LncRNA	42.2874	23.3782	32.8328	0.849066	0.142953	0.527724
MSTRG.6961.1	LncRNA	0.63932	4.8463	2.74281	-2.86765	0.143035	1
MSTRG.11848.1	LncRNA	2.5722	8.79451	5.68336	-1.73718	0.143173	1
MSTRG.8294.1	LncRNA	174.005	127.747	150.876	0.444621	0.143222	0.528247
MSTRG.11491.1	LncRNA	6.3231	1.83155	4.07733	1.78707	0.143309	1
MSTRG.3911.2	LncRNA	5.68378	1.50972	3.59675	1.90378	0.143314	1
MSTRG.701.1	LncRNA	203.277	144.044	173.66	0.496365	0.143327	0.528247
MSTRG.8877.1	LncRNA	4.76546	12.3823	8.5739	-1.37343	0.143358	0.528247
MSTRG.32300.1	LncRNA	6.73399	14.4074	10.5707	-1.10976	0.143461	0.528247
MSTRG.26836.1	LncRNA	68.5301	38.2261	53.3781	0.840302	0.143656	0.528512
MSTRG.26185.1	LncRNA	48.9297	26.528	37.7288	0.888425	0.144124	0.529784
MSTRG.24719.1	LncRNA	35.8184	18.0123	26.9154	0.996622	0.144298	0.529861
MSTRG.11632.1	LncRNA	6.69334	1.58587	4.1396	2.08407	0.144319	1
MSTRG.5040.1	LncRNA	27.7908	44.7633	36.2771	-0.680759	0.144755	0.530575
MSTRG.12103.1	LncRNA	17.3578	32.2403	24.799	-0.894673	0.145253	0.531897
MSTRG.11434.1	LncRNA	32.623	18.0417	25.3324	0.860268	0.145424	0.531958
MSTRG.8509.1	LncRNA	15.7242	5.9027	10.8135	1.39876	0.145561	0.532043
MSTRG.9560.1	LncRNA	152.32	112.718	132.519	0.434735	0.145634	0.532043
MSTRG.1237.1	LncRNA	2.51291	9.36828	5.9406	-1.91619	0.145758	0.532043
MSTRG.28809.2	LncRNA	6.05942	1.51241	3.78591	1.98008	0.14589	1
MSTRG.3106.1	LncRNA	75.9635	44.8444	60.404	0.763731	0.146553	0.533273
MSTRG.1157.1	LncRNA	9.54995	19.8512	14.7006	-1.05494	0.146834	0.533614
MSTRG.1044.1	LncRNA	10143.7	6352.97	8248.34	0.67509	0.147128	0.534135
MSTRG.20447.1	LncRNA	19.5237	8.77053	14.1471	1.13684	0.147131	0.534135
MSTRG.19842.1	LncRNA	51.7491	33.8642	42.8067	0.608765	0.14753	0.534457
MSTRG.6521.1	LncRNA	169.899	121.643	145.771	0.48073	0.14763	0.534704
MSTRG.10257.1	LncRNA	16.9212	6.19836	11.5598	1.4534	0.147811	0.535138
MSTRG.12608.2	LncRNA	17.7815	32.0419	24.9117	-0.844128	0.147883	0.535173
MSTRG.13796.2	LncRNA	10.2747	19.7444	15.0096	-0.941597	0.148082	0.535556
MSTRG.29235.1	LncRNA	256.551	193.8	225.175	0.403244	0.14823	0.535981
MSTRG.11745.1	LncRNA	45.3164	70.255	57.7857	-0.627288	0.148477	0.536222
MSTRG.33585.1	LncRNA	39.0622	23.5553	31.3088	0.726358	0.148597	0.536409
MSTRG.31491.2	LncRNA	38.0535	59.0854	48.5695	-0.635289	0.148699	0.536666
MSTRG.16549.1	LncRNA	9.83645	2.73434	6.2854	1.83049	0.148772	0.536708
MSTRG.11627.1	LncRNA	31.5505	18.5861	25.0683	0.760715	0.149028	0.537179
MSTRG.8998.1	LncRNA	93.9224	63.0038	78.4631	0.576854	0.149389	0.537805
MSTRG.424.1	LncRNA	13.4364	24.1782	18.8073	-0.845118	0.149499	0.537978
MSTRG.12844.1	LncRNA	25.8522	12.9443	19.3982	0.997365	0.149726	0.538649
MSTRG.7189.2	LncRNA	12.8937	5.56812	9.23094	1.19945	0.149748	0.538649
MSTRG.14651.1	LncRNA	18.2558	31.9243	25.09	-0.802006	0.14987	0.538698
MSTRG.7930.1	LncRNA	579.231	385.159	482.195	0.588751	0.150115	0.538849
MSTRG.31149.1	LncRNA	5.30443	13.7391	9.52176	-1.36423	0.150225	0.538936
MSTRG.15584.1	LncRNA	8.4015	2.37577	5.38864	1.79993	0.150248	1
MSTRG.5943.1	LncRNA	15.9995	28.4489	22.2242	-0.830553	0.150542	0.539296
MSTRG.18738.1	LncRNA	33.3664	20.3442	26.8553	0.714233	0.150771	0.539633
MSTRG.27572.2	LncRNA	2.62818	8.43864	5.53341	-1.72518	0.150779	1
MSTRG.29966.1	LncRNA	0.973902	5.38447	3.17919	-2.43628	0.151048	1
MSTRG.4433.1	LncRNA	44.7622	28.7235	36.7428	0.639755	0.151143	0.540515
MSTRG.11845.1	LncRNA	107.215	69.8613	88.538	0.614402	0.151631	0.541045
MSTRG.7691.1	LncRNA	148.784	107.609	128.197	0.467692	0.15184	0.541245
MSTRG.33174.1	LncRNA	2.81765	8.89665	5.85715	-1.66677	0.151901	0.541245
MSTRG.25378.1	LncRNA	24.4528	12.68	18.5664	0.95218	0.152124	0.541782
MSTRG.410.1	LncRNA	16.1542	6.12309	11.1386	1.39267	0.152493	0.5428
MSTRG.21093.1	LncRNA	34.8234	55.6906	45.257	-0.679491	0.152498	0.5428
MSTRG.18587.1	LncRNA	17.3192	31.0056	24.1624	-0.845663	0.152731	0.543271
MSTRG.21184.1	LncRNA	14.1703	6.79005	10.4802	1.06469	0.152874	0.543311
MSTRG.21398.1	LncRNA	9.5856	2.55674	6.07117	1.913	0.1529	0.543311
MSTRG.26850.1	LncRNA	15.7893	8.01198	11.9007	0.976219	0.153447	0.544472
MSTRG.10140.1	LncRNA	17.9506	8.38398	13.1673	1.10591	0.153531	0.544547
MSTRG.2831.1	LncRNA	115.76	76.9788	96.3691	0.590704	0.153765	0.544732
MSTRG.1699.1	LncRNA	98.114	69.1417	83.6279	0.506837	0.153826	0.544732
MSTRG.6688.1	LncRNA	12.8913	28.8173	20.8543	-1.15313	0.153926	0.544828
MSTRG.6095.1	LncRNA	1.29356	6.34997	3.82177	-2.26495	0.154127	1
MSTRG.26961.3	LncRNA	10.6205	20.1999	15.4102	-0.942697	0.154368	0.545609
MSTRG.10129.1	LncRNA	256.654	190.686	223.67	0.429633	0.15457	0.545684
MSTRG.33931.1	LncRNA	19.4598	9.90625	14.683	0.979299	0.155188	0.546661
MSTRG.22058.1	LncRNA	11.9331	4.60531	8.26919	1.36536	0.155225	0.546661
MSTRG.306.1	LncRNA	36.813	54.9314	45.8722	-0.576049	0.155337	0.546797
MSTRG.13616.1	LncRNA	24.2057	39.2033	31.7045	-0.695011	0.155469	0.547039
MSTRG.32915.1	LncRNA	25.4711	13.8506	19.6609	0.880266	0.156184	0.549064
MSTRG.27758.1	LncRNA	113.006	82.0423	97.524	0.46261	0.156265	0.549064
MSTRG.9738.1	LncRNA	59.4765	35.842	47.6593	0.723355	0.156429	0.549064
MSTRG.19779.2	LncRNA	6.49806	14.5382	10.5181	-1.15479	0.156831	0.549591
MSTRG.20762.1	LncRNA	5.2099	11.6858	8.44787	-1.17255	0.157028	0.550172
MSTRG.27086.1	LncRNA	1.40883	5.56006	3.48444	-1.99695	0.157035	1
MSTRG.23530.1	LncRNA	198.001	144.629	171.315	0.454986	0.157295	0.550631
MSTRG.20690.1	LncRNA	76.7447	105.771	91.2581	-0.463545	0.157331	0.550631
MSTRG.27800.1	LncRNA	38.5382	21.0779	29.808	0.874059	0.15735	0.550631
MSTRG.12751.1	LncRNA	34.6268	21.6261	28.1265	0.675637	0.157537	0.550725
MSTRG.15630.1	LncRNA	128.938	91.3971	110.167	0.492769	0.157603	0.550845
MSTRG.224.2	LncRNA	30.6027	50.5776	40.5901	-0.719712	0.157754	0.55115
MSTRG.32506.1	LncRNA	196.042	121.36	158.701	0.692318	0.157962	0.551542
MSTRG.25790.1	LncRNA	2.58712	10.1889	6.38799	-1.95725	0.158486	0.55223
MSTRG.11891.1	LncRNA	2.70239	7.72688	5.21463	-1.50612	0.158667	1
MSTRG.786.1	LncRNA	2.30852	8.44601	5.37726	-1.92416	0.158774	1
MSTRG.6316.1	LncRNA	2.38273	7.54054	4.96163	-1.66229	0.158824	1
MSTRG.23829.1	LncRNA	9.39201	19.2029	14.2974	-1.05053	0.159325	0.554324
MSTRG.4102.1	LncRNA	50.9514	72.3683	61.6599	-0.508377	0.159404	0.554324
MSTRG.6486.1	LncRNA	77.7778	52.197	64.9874	0.57193	0.15965	0.554856
MSTRG.19580.1	LncRNA	165.412	118.665	142.038	0.478163	0.159846	0.555201
MSTRG.6826.1	LncRNA	37.0079	23.6154	30.3116	0.649711	0.160202	0.555768
MSTRG.26656.1	LncRNA	17.5323	35.1227	26.3275	-1.00134	0.160237	0.555779
MSTRG.10050.1	LncRNA	15.951	28.276	22.1135	-0.834278	0.160547	0.556405
MSTRG.9941.1	LncRNA	24.8119	13.3264	19.0691	0.889693	0.160958	0.55709
MSTRG.9259.1	LncRNA	167.221	126.281	146.751	0.40414	0.161542	0.558017
MSTRG.3096.1	LncRNA	71.5435	44.9611	58.2523	0.664934	0.161591	0.558017
MSTRG.13386.2	LncRNA	6.37868	15.3208	10.8497	-1.25046	0.161884	0.558685
MSTRG.15799.1	LncRNA	3.25629	10.2736	6.76492	-1.62863	0.162034	0.558911
MSTRG.8648.1	LncRNA	512.573	371.689	442.131	0.462779	0.162138	0.559005
MSTRG.23520.1	LncRNA	322.026	247.301	284.664	0.380575	0.162736	0.560281
MSTRG.5472.1	LncRNA	18.2351	8.42789	13.3315	1.12248	0.162831	0.560317
MSTRG.23573.1	LncRNA	62.5449	41.3961	51.9705	0.594934	0.163512	0.561463
MSTRG.27049.1	LncRNA	127.661	92.6673	110.164	0.462256	0.163841	0.562053
MSTRG.30115.1	LncRNA	72.3449	50.1718	61.2584	0.529258	0.164153	0.562524
MSTRG.121.1	LncRNA	24.3691	13.4386	18.9038	0.857371	0.164162	0.562524
MSTRG.13981.1	LncRNA	152.618	108.291	130.454	0.494142	0.164298	0.56275
MSTRG.9681.1	LncRNA	97.6336	69.4147	83.5242	0.491041	0.164332	0.56275
MSTRG.9174.1	LncRNA	23.6718	39.5	31.5859	-0.736051	0.164501	0.562881
MSTRG.3050.1	LncRNA	10.8195	20.0062	15.4128	-0.894835	0.164577	0.562924
MSTRG.20289.1	LncRNA	2.3624	7.45702	4.90971	-1.64687	0.16503	1
MSTRG.16394.1	LncRNA	8.64283	17.5057	13.0743	-1.03552	0.16536	0.564208
MSTRG.24367.1	LncRNA	3.37155	9.75752	6.56454	-1.5267	0.165557	0.564208
MSTRG.11310.1	LncRNA	8.63162	17.8408	13.2362	-1.04377	0.165569	0.564208
MSTRG.18534.1	LncRNA	6.61332	1.93637	4.27485	1.78894	0.165795	1
MSTRG.23487.1	LncRNA	42.8981	27.9201	35.4091	0.621585	0.166206	0.565577
MSTRG.4286.1	LncRNA	81.4583	124.238	102.848	-0.611028	0.166514	0.565847
MSTRG.16357.1	LncRNA	14.3374	6.31929	10.3284	1.18462	0.167056	0.566504
MSTRG.13625.1	LncRNA	6.71366	14.4235	10.5686	-1.11264	0.167056	0.566504
MSTRG.10426.1	LncRNA	13.5567	24.7717	19.1642	-0.862103	0.167068	0.566504
MSTRG.21746.1	LncRNA	49.2017	78.3351	63.7684	-0.663933	0.167171	0.566513
MSTRG.7310.1	LncRNA	3.48141	9.19181	6.33661	-1.40895	0.167258	0.566513
MSTRG.11536.1	LncRNA	20.2857	11.0995	15.6926	0.86267	0.167268	0.566513
MSTRG.6832.1	LncRNA	23.4325	12.9597	18.1961	0.848297	0.167432	0.566845
MSTRG.14865.1	LncRNA	6.29906	13.0359	9.66747	-1.05794	0.167711	0.567363
MSTRG.13464.1	LncRNA	183.142	274.021	228.581	-0.579482	0.167716	0.567363
MSTRG.18670.1	LncRNA	8.30075	17.8096	13.0552	-1.08612	0.168075	0.568198
MSTRG.3720.1	LncRNA	31.4655	18.2815	24.8735	0.774156	0.168226	0.568311
MSTRG.3693.1	LncRNA	25.04	9.87153	17.4558	1.33074	0.169185	0.570298
MSTRG.10273.2	LncRNA	36.5991	23.636	30.1175	0.630556	0.169374	0.570359
MSTRG.159.1	LncRNA	72.6574	48.6562	60.6568	0.581348	0.169443	0.570359
MSTRG.17352.1	LncRNA	9.28046	18.1287	13.7046	-0.96364	0.169512	0.570422
MSTRG.7414.1	LncRNA	3.48682	10.0939	6.79036	-1.54661	0.169568	0.570436
MSTRG.20564.1	LncRNA	256.393	170.835	213.614	0.585747	0.170859	0.573385
MSTRG.11173.1	LncRNA	3.64104	9.26527	6.45316	-1.32741	0.17127	0.573878
MSTRG.18940.1	LncRNA	7.45292	2.26089	4.85691	1.74137	0.171357	1
MSTRG.4142.1	LncRNA	32.0562	50.481	41.2686	-0.651863	0.171549	0.574059
MSTRG.20313.2	LncRNA	1.29356	5.25435	3.27395	-1.98323	0.171579	1
MSTRG.7237.1	LncRNA	51.9473	27.5982	39.7728	0.910542	0.171636	0.574177
MSTRG.11667.1	LncRNA	9.59843	2.58541	6.09192	1.91084	0.171658	0.574177
MSTRG.13006.1	LncRNA	45.8787	26.9457	36.4122	0.768308	0.171845	0.574567
MSTRG.9379.1	LncRNA	33.6205	17.851	25.7358	0.910582	0.171874	0.574567
MSTRG.5081.1	LncRNA	1.53901	6.07024	3.80462	-2.0429	0.172806	1
MSTRG.8364.1	LncRNA	10.5184	21.0105	15.7645	-0.996048	0.173039	0.576896
MSTRG.31479.1	LncRNA	32.6384	49.6858	41.1621	-0.606529	0.173264	0.577224
MSTRG.406.1	LncRNA	7.30281	14.7053	11.004	-1.01777	0.173313	0.577224
MSTRG.6434.1	LncRNA	4.5851	11.3506	7.96783	-1.28714	0.173322	0.577224
MSTRG.22831.2	LncRNA	8.24727	2.08798	5.16763	1.96109	0.173379	1
MSTRG.23488.1	LncRNA	104.481	76.1804	90.3308	0.452981	0.173416	0.577224
MSTRG.17337.1	LncRNA	13.7059	6.32398	10.015	1.10477	0.173511	0.577224
MSTRG.16329.1	LncRNA	6.43837	13.355	9.8967	-1.04459	0.173533	0.577224
MSTRG.27456.1	LncRNA	490.873	627.506	559.189	-0.354595	0.173806	0.57771
MSTRG.12596.1	LncRNA	2.26746	7.29217	4.77982	-1.65649	0.173851	1
MSTRG.14165.1	LncRNA	22.3694	10.7784	16.5739	1.06415	0.173871	0.57771
MSTRG.1456.1	LncRNA	18.0663	30.4146	24.2404	-0.749968	0.173906	0.57771
MSTRG.29789.1	LncRNA	2.59293	7.76898	5.18096	-1.62021	0.173907	1
MSTRG.8357.1	LncRNA	15.388	7.40505	11.3965	1.06015	0.173911	0.57771
MSTRG.19538.1	LncRNA	113.228	81.6938	97.4607	0.469444	0.174143	0.578235
MSTRG.17553.1	LncRNA	4.84547	11.426	8.13575	-1.24729	0.174256	0.578276
MSTRG.13514.1	LncRNA	28.5931	16.5315	22.5623	0.785659	0.174774	0.579437
MSTRG.2568.1	LncRNA	38.0896	58.8767	48.4831	-0.630865	0.174914	0.579772
MSTRG.6304.1	LncRNA	6.30858	1.87097	4.08978	1.75193	0.175806	1
MSTRG.15870.1	LncRNA	2.17833	6.75601	4.46717	-1.66566	0.175959	1
MSTRG.18707.2	LncRNA	14.3374	6.57304	10.4552	1.12425	0.176549	0.582527
MSTRG.24941.1	LncRNA	13.4269	5.97079	9.69886	1.1538	0.17703	0.583559
MSTRG.19279.1	LncRNA	30.276	47.1709	38.7234	-0.64422	0.177066	0.583563
MSTRG.3115.1	LncRNA	6.79368	15.0744	10.934	-1.16235	0.177464	0.584294
MSTRG.18396.1	LncRNA	24.5101	39.384	31.947	-0.682347	0.177625	0.584294
MSTRG.2202.1	LncRNA	3.55191	8.68969	6.1208	-1.30861	0.178426	0.585698
MSTRG.20521.1	LncRNA	2.34208	8.4908	5.41644	-1.84772	0.178452	1
MSTRG.4670.1	LncRNA	8.82109	23.9795	16.4003	-1.43695	0.178781	0.586196
MSTRG.28668.1	LncRNA	3.6821	9.51364	6.59787	-1.40378	0.179615	0.587781
MSTRG.10226.2	LncRNA	9.76015	18.6067	14.1834	-0.935983	0.179883	0.588246
MSTRG.5433.1	LncRNA	1.30848	5.87652	3.5925	-2.1397	0.18006	1
MSTRG.7175.1	LncRNA	16.5344	8.69775	12.6161	0.926585	0.180305	0.588381
MSTRG.33023.1	LncRNA	32.2607	48.9993	40.63	-0.607876	0.18033	0.588381
MSTRG.30290.1	LncRNA	39.7803	22.673	31.2266	0.81212	0.180386	0.588381
MSTRG.2701.1	LncRNA	14.7972	6.38939	10.5933	1.19567	0.180461	0.588381
MSTRG.341.1	LncRNA	13.4062	6.32735	9.86677	1.09753	0.180543	0.588381
MSTRG.17248.1	LncRNA	2.81765	8.39116	5.60441	-1.58587	0.180588	1
MSTRG.6452.1	LncRNA	244.749	181.663	213.206	0.428537	0.180838	0.588806
MSTRG.2454.1	LncRNA	19.1318	33.3279	26.2299	-0.808445	0.181019	0.589285
MSTRG.19966.1	LncRNA	4.78038	11.1409	7.96065	-1.22384	0.181176	0.589572
MSTRG.12885.1	LncRNA	89.5886	63.505	76.5468	0.492765	0.181353	0.589927
MSTRG.9339.1	LncRNA	10.39	4.42771	7.40883	1.23713	0.181701	0.590601
MSTRG.23802.1	LncRNA	10.191	19.9126	15.0518	-0.97103	0.182092	0.591216
MSTRG.557.1	LncRNA	146.223	108.745	127.484	0.425453	0.182316	0.591713
MSTRG.9464.1	LncRNA	8.70543	22.3542	15.5298	-1.34669	0.18255	0.591942
MSTRG.2920.1	LncRNA	6.52379	13.5013	10.0125	-1.05125	0.182555	0.591942
MSTRG.13471.1	LncRNA	32.9651	51.7216	42.3434	-0.652458	0.18291	0.592642
MSTRG.23971.1	LncRNA	13.1968	22.9296	18.0632	-0.800943	0.183091	0.592799
MSTRG.24088.1	LncRNA	19.7616	32.1955	25.9786	-0.711586	0.183094	0.592799
MSTRG.29884.1	LncRNA	80.0213	107.358	93.6898	-0.424587	0.183163	0.592912
MSTRG.616.1	LncRNA	22.2107	37.2689	29.7398	-0.753785	0.183228	0.592948
MSTRG.17338.1	LncRNA	1003.65	631.428	817.54	0.66867	0.183602	0.593442
MSTRG.15471.1	LncRNA	19.4764	10.3858	14.9311	0.9135	0.183936	0.59419
MSTRG.20973.1	LncRNA	15.3507	8.01467	11.6827	0.930311	0.18414	0.594625
MSTRG.12874.1	LncRNA	31.1437	46.1476	38.6457	-0.564239	0.185201	0.596167
MSTRG.17303.1	LncRNA	23.3413	37.2951	30.3182	-0.676462	0.185214	0.596167
MSTRG.810.1	LncRNA	30.3432	14.66	22.5016	1.05027	0.185221	0.596167
MSTRG.24667.1	LncRNA	134.617	178.646	156.631	-0.409364	0.185239	0.596167
MSTRG.8149.1	LncRNA	74.6356	48.5136	61.5746	0.618739	0.18537	0.596366
MSTRG.22256.1	LncRNA	569.028	375.798	472.413	0.598023	0.185591	0.596744
MSTRG.13751.6	LncRNA	16.5381	29.1535	22.8458	-0.807897	0.18594	0.597532
MSTRG.28946.1	LncRNA	7.96246	15.2233	11.5929	-0.937796	0.186323	0.598351
MSTRG.647.1	LncRNA	30.0322	18.6121	24.3221	0.685905	0.186427	0.598541
MSTRG.3061.2	LncRNA	17.274	8.87804	13.076	0.953932	0.186548	0.598819
MSTRG.7476.1	LncRNA	40.9267	25.7634	33.345	0.662469	0.187108	0.600087
MSTRG.33255.1	LncRNA	34.9701	53.8705	44.4203	-0.617462	0.187209	0.600087
MSTRG.3151.1	LncRNA	387.057	490.097	438.577	-0.339571	0.187234	0.600087
MSTRG.23907.1	LncRNA	173.193	101.161	137.177	0.776741	0.187256	0.600087
MSTRG.13519.1	LncRNA	4.06685	9.95104	7.00895	-1.3241	0.187434	0.600545
MSTRG.28185.1	LncRNA	264.459	191.663	228.061	0.464046	0.187473	0.60056
MSTRG.5863.1	LncRNA	17.2607	34.5986	25.9297	-0.992797	0.187768	0.600949
MSTRG.19453.1	LncRNA	12.9058	30.3881	21.6469	-1.22575	0.187822	0.600976
MSTRG.9350.1	LncRNA	5.50512	14.3693	9.93722	-1.38909	0.187863	0.600976
MSTRG.28145.1	LncRNA	75.6883	52.2273	63.9578	0.536448	0.187974	0.601163
MSTRG.776.1	LncRNA	22.9362	11.9	17.4181	0.950186	0.188089	0.60117
MSTRG.10346.1	LncRNA	16.0219	7.13518	11.5785	1.17251	0.188234	0.601437
MSTRG.19113.1	LncRNA	8.12249	2.9854	5.55394	1.41902	0.188305	1
MSTRG.11663.1	LncRNA	6.24889	12.9425	9.59569	-1.05043	0.188477	0.6021
MSTRG.7839.1	LncRNA	5.91803	14.2245	10.0712	-1.24488	0.188577	0.602229
MSTRG.12924.1	LncRNA	29.157	17.7675	23.4622	0.713788	0.188803	0.602677
MSTRG.22665.1	LncRNA	64.6349	45.5313	55.0831	0.504553	0.188987	0.602839
MSTRG.816.1	LncRNA	7.14278	2.7657	4.95424	1.36701	0.189106	1
MSTRG.3737.4	LncRNA	17.3433	9.52439	13.4338	0.857927	0.189595	0.604332
MSTRG.150.1	LncRNA	23.343	13.7897	18.5664	0.759386	0.190109	0.605389
MSTRG.5940.1	LncRNA	8.58726	2.94867	5.76796	1.51245	0.190176	0.605389
MSTRG.7085.1	LncRNA	4.55566	10.7797	7.66767	-1.25817	0.190179	0.605389
MSTRG.23642.1	LncRNA	7.84179	15.3622	11.602	-0.963192	0.190383	0.605617
MSTRG.7162.1	LncRNA	428.735	326.088	377.411	0.393573	0.19071	0.605987
MSTRG.6022.1	LncRNA	32.9037	49.8669	41.3853	-0.604364	0.1908	0.606159
MSTRG.480.2	LncRNA	7.66684	2.87051	5.26868	1.4384	0.190936	1
MSTRG.1173.1	LncRNA	42.365	27.9248	35.1449	0.596932	0.191649	0.607628
MSTRG.30892.1	LncRNA	5.68378	13.1841	9.43396	-1.20829	0.191889	0.608053
MSTRG.11776.4	LncRNA	29.8469	17.9583	23.9026	0.732787	0.191987	0.608092
MSTRG.7276.1	LncRNA	45.9894	30.4921	38.2407	0.595336	0.19208	0.608092
MSTRG.16433.1	LncRNA	20.7484	34.475	27.6117	-0.731799	0.192444	0.608253
MSTRG.31823.1	LncRNA	14.3195	6.52556	10.4225	1.13634	0.19256	0.608253
MSTRG.31778.1	LncRNA	17.085	8.94881	13.0169	0.92169	0.192885	0.608939
MSTRG.24202.1	LncRNA	2.52784	6.97034	4.74909	-1.49568	0.193165	1
MSTRG.2689.1	LncRNA	50.0575	32.7644	41.4109	0.611642	0.193166	0.609084
MSTRG.25581.1	LncRNA	31.407	51.164	41.2855	-0.695015	0.193774	0.610667
MSTRG.30760.1	LncRNA	16.9705	36.6287	26.7996	-1.1066	0.193887	0.610911
MSTRG.12820.1	LncRNA	1.61322	5.79319	3.70321	-1.81095	0.193906	1
MSTRG.25187.9	LncRNA	60.9703	39.0203	49.9953	0.635994	0.193984	0.611083
MSTRG.31228.1	LncRNA	6.55903	2.22953	4.39428	1.56849	0.194016	1
MSTRG.11548.1	LncRNA	2398.13	2929.11	2663.62	-0.288509	0.194042	0.611083
MSTRG.33896.1	LncRNA	34.6716	50.3709	42.5212	-0.539659	0.19431	0.611342
MSTRG.28649.1	LncRNA	13.8378	24.9246	19.3812	-0.862789	0.194795	0.611653
MSTRG.27852.1	LncRNA	9.47203	3.23176	6.3519	1.55606	0.195894	0.61364
MSTRG.8573.1	LncRNA	83.6885	53.778	68.7332	0.638266	0.19628	0.613976
MSTRG.12906.1	LncRNA	23.5142	11.8361	17.6751	1.00169	0.196389	0.613976
MSTRG.11910.1	LncRNA	65.9849	46.6291	56.307	0.500481	0.196432	0.613976
MSTRG.27020.1	LncRNA	490.93	396.408	443.669	0.3083	0.196452	0.613976
MSTRG.7529.1	LncRNA	10.89	19.245	15.0675	-0.830563	0.196515	0.613976
MSTRG.713.1	LncRNA	7.93092	2.79705	5.36399	1.51322	0.196551	1
MSTRG.12636.1	LncRNA	42.872	26.4669	34.6694	0.699808	0.196555	0.613976
MSTRG.8794.1	LncRNA	64.2303	42.7828	53.5066	0.579643	0.196572	0.613976
MSTRG.6462.1	LncRNA	26.4749	40.7002	33.5876	-0.627229	0.196713	0.613976
MSTRG.8392.1	LncRNA	17.483	9.41488	13.4489	0.892941	0.19686	0.613976
MSTRG.21531.4	LncRNA	3.6821	9.1244	6.40325	-1.33897	0.196996	0.613976
MSTRG.7006.1	LncRNA	70.9684	48.5895	59.779	0.545024	0.19708	0.61399
MSTRG.26958.1	LncRNA	30.8738	19.3733	25.1236	0.672923	0.197374	0.61472
MSTRG.20954.1	LncRNA	12.9236	23.0711	17.9974	-0.850164	0.197698	0.615178
MSTRG.7074.1	LncRNA	15.3561	6.87357	11.1148	1.1449	0.198439	0.616244
MSTRG.6085.1	LncRNA	65.2643	46.3853	55.8248	0.496118	0.198505	0.616244
MSTRG.6467.1	LncRNA	31.1276	18.3583	24.743	0.754417	0.198635	0.616536
MSTRG.12753.1	LncRNA	32.2039	19.1023	25.6531	0.752557	0.199016	0.617037
MSTRG.20082.1	LncRNA	10.05	18.789	14.4195	-0.910232	0.199181	0.617037
MSTRG.17481.1	LncRNA	51.0037	31.7982	41.4009	0.673162	0.199682	0.617125
MSTRG.6286.1	LncRNA	27.7274	16.4741	22.1008	0.746945	0.199794	0.617248
MSTRG.17930.1	LncRNA	30.7217	15.4135	23.0676	0.991911	0.200127	0.617428
MSTRG.5443.1	LncRNA	20.7368	42.4338	31.5853	-1.024	0.200245	0.617428
MSTRG.22913.1	LncRNA	121.651	160.309	140.98	-0.397069	0.200705	0.618294
MSTRG.7035.1	LncRNA	3.02205	7.79497	5.40851	-1.35284	0.200746	1
MSTRG.3348.1	LncRNA	60.7542	84.0974	72.4258	-0.466559	0.201435	0.619259
MSTRG.24571.1	LncRNA	62.0921	40.3023	51.1972	0.625121	0.201484	0.619259
MSTRG.7044.1	LncRNA	124.925	90.4558	107.691	0.462471	0.201713	0.61952
MSTRG.12111.1	LncRNA	6.19332	13.2189	9.70609	-1.09509	0.20178	0.619616
MSTRG.20732.1	LncRNA	30.5699	45.9073	38.2386	-0.588236	0.202283	0.620617
MSTRG.17351.1	LncRNA	676.035	514.644	595.34	0.39394	0.202421	0.620643
MSTRG.17672.3	LncRNA	107.703	78.0173	92.8604	0.461822	0.20274	0.621018
MSTRG.18937.1	LncRNA	45.7026	28.7844	37.2435	0.666321	0.202825	0.621169
MSTRG.31712.1	LncRNA	10.2299	3.86737	7.04865	1.41796	0.203063	0.621524
MSTRG.28631.1	LncRNA	17.5456	8.23706	12.8913	1.07858	0.203118	0.621524
MSTRG.13035.1	LncRNA	2.8475	7.15399	5.00074	-1.34818	0.203418	1
MSTRG.30070.1	LncRNA	46.7639	31.3978	39.0808	0.575348	0.20342	0.621903
MSTRG.1020.1	LncRNA	36.5166	18.0224	27.2695	1.02132	0.20369	0.622603
MSTRG.11685.1	LncRNA	10.4828	22.386	16.4344	-1.07909	0.203765	0.622641
MSTRG.5858.1	LncRNA	11.1093	19.8154	15.4623	-0.84244	0.203774	0.622641
MSTRG.2996.1	LncRNA	76.6232	101.795	89.2093	-0.407694	0.204158	0.623462
MSTRG.9583.1	LncRNA	51.7499	34.6708	43.2103	0.576201	0.204187	0.623462
MSTRG.768.1	LncRNA	4.91968	11.2885	8.10411	-1.17418	0.204918	0.624478
MSTRG.765.1	LncRNA	15.4883	27.8916	21.69	-0.842169	0.205734	0.625593
MSTRG.290.1	LncRNA	67.63	47.4197	57.5249	0.510824	0.205754	0.625593
MSTRG.680.1	LncRNA	35.5825	51.9554	43.7689	-0.553891	0.205813	0.625641
MSTRG.7284.1	LncRNA	20.471	33.0468	26.7589	-0.696544	0.205843	0.625641
MSTRG.2694.1	LncRNA	2.06307	5.85322	3.95815	-1.50625	0.206079	1
MSTRG.45.1	LncRNA	36.114	24.1435	30.1287	0.580159	0.206268	0.626131
MSTRG.20292.4	LncRNA	3.74719	9.62921	6.6882	-1.39725	0.206494	0.626196
MSTRG.2982.1	LncRNA	1.99797	6.03688	4.01743	-1.57085	0.206552	1
MSTRG.20227.1	LncRNA	19.59	31.0177	25.3039	-0.656037	0.206799	0.626557
MSTRG.18847.1	LncRNA	7.013	14.2766	10.6448	-1.03297	0.206815	0.626557
MSTRG.27367.1	LncRNA	29.3054	17.8096	23.5575	0.722796	0.206833	0.626557
MSTRG.18400.1	LncRNA	2.83257	7.18266	5.00762	-1.35742	0.207017	1
MSTRG.1636.1	LncRNA	15.1736	6.99901	11.0863	1.1182	0.207171	0.626891
MSTRG.14218.1	LncRNA	74.6385	54.5155	64.577	0.452162	0.207258	0.626891
MSTRG.14873.4	LncRNA	4.3753	10.3248	7.35007	-1.22646	0.207311	0.626891
MSTRG.30375.1	LncRNA	23.6622	14.3026	18.9824	0.727757	0.207401	0.626891
MSTRG.17636.1	LncRNA	23.5383	13.8258	18.682	0.758605	0.207572	0.627254
MSTRG.2345.1	LncRNA	55.2438	89.2339	72.2388	-0.690887	0.208007	0.627691
MSTRG.17086.1	LncRNA	57.357	91.9539	74.6555	-0.675292	0.208402	0.628226
MSTRG.19662.1	LncRNA	12.0073	22.3101	17.1587	-0.892638	0.20846	0.62829
MSTRG.4561.1	LncRNA	12.0737	22.9271	17.5004	-0.928449	0.208501	0.628303
Nitab4.5_0000536g0030.1	LncRNA	166.09	104.36	135.225	0.670808	0.208744	0.628761
MSTRG.8750.1	LncRNA	22.5793	13.2977	17.9385	0.755652	0.209016	0.628888
MSTRG.5969.1	LncRNA	29.1329	16.6938	22.9134	0.793658	0.209083	0.628888
MSTRG.5219.1	LncRNA	18.5921	29.0392	23.8156	-0.6448	0.209614	0.629414
MSTRG.13409.1	LncRNA	1.75833	5.25166	3.505	-1.59334	0.209742	1
MSTRG.4519.1	LncRNA	15.0256	7.78422	11.4049	0.945914	0.209764	0.629414
MSTRG.18954.1	LncRNA	110.05	36.2492	73.1494	1.60306	0.209869	0.629498
MSTRG.17716.2	LncRNA	3.06682	7.44178	5.2543	-1.27315	0.210495	1
MSTRG.17349.1	LncRNA	33.4191	20.3046	26.8618	0.716057	0.210615	0.629695
MSTRG.11510.1	LncRNA	52.9034	33.7308	43.3171	0.641907	0.210707	0.629695
MSTRG.27888.1	LncRNA	19.6613	10.5246	15.093	0.90576	0.210792	0.629695
MSTRG.9715.1	LncRNA	9.34555	17.0817	13.2136	-0.872166	0.210825	0.629695
MSTRG.33349.1	LncRNA	117.211	75.0445	96.1276	0.6453	0.210973	0.629695
MSTRG.3852.1	LncRNA	27.1888	13.7002	20.4445	0.99444	0.211	0.629695
MSTRG.20372.1	LncRNA	4.29528	10.106	7.20065	-1.21116	0.211038	0.629695
MSTRG.29864.1	LncRNA	369.419	296.633	333.026	0.317007	0.211041	0.629695
MSTRG.30091.1	LncRNA	37.9913	22.8577	30.4245	0.735937	0.211145	0.629821
MSTRG.32523.1	LncRNA	640.057	471.198	555.627	0.442858	0.211266	0.62999
MSTRG.16340.1	LncRNA	314.709	250.07	282.389	0.331475	0.211496	0.630087
MSTRG.33520.1	LncRNA	11741.8	7783.36	9762.59	0.593196	0.2115	0.630087
MSTRG.1171.1	LncRNA	9.36588	17.632	13.4989	-0.912797	0.211767	0.630554
MSTRG.19605.1	LncRNA	8.9608	3.56097	6.26089	1.31203	0.21185	0.630692
MSTRG.7845.1	LncRNA	10.6093	18.8056	14.7074	-0.821037	0.212232	0.631288
MSTRG.5546.1	LncRNA	14.6666	7.65073	11.1587	0.928855	0.2127	0.631713
MSTRG.31545.1	LncRNA	9.34184	18.1053	13.7235	-0.965782	0.21297	0.63186
MSTRG.27268.1	LncRNA	2.66174	7.80571	5.23373	-1.53418	0.21299	1
MSTRG.27494.1	LncRNA	26.6088	39.5085	33.0587	-0.572954	0.213157	0.63186
MSTRG.12920.1	LncRNA	47.2469	32.6815	39.9642	0.535645	0.213288	0.63186
MSTRG.11166.5	LncRNA	4.32142	9.56112	6.94127	-1.17019	0.213313	0.63186
MSTRG.7372.1	LncRNA	71.4042	52.4428	61.9235	0.447322	0.213339	0.63186
MSTRG.10353.1	LncRNA	40.0635	62.8896	51.4766	-0.645322	0.213376	0.63186
MSTRG.13414.1	LncRNA	9.26014	3.5536	6.40687	1.39752	0.213532	0.632214
MSTRG.19715.1	LncRNA	104.616	78.1273	91.3719	0.4199	0.213778	0.632291
MSTRG.11816.1	LncRNA	9.87501	17.6365	13.7558	-0.828322	0.214549	0.633188
MSTRG.15655.1	LncRNA	48531.9	31676.9	40104.4	0.615501	0.214555	0.633188
MSTRG.692.1	LncRNA	10.6391	20.107	15.3731	-0.912263	0.214606	0.633188
MSTRG.22493.1	LncRNA	16.8805	32.3191	24.5998	-0.931053	0.214621	0.633188
MSTRG.2140.1	LncRNA	3.59087	9.8957	6.74329	-1.44632	0.214687	0.633188
MSTRG.7875.1	LncRNA	220.821	175.009	197.915	0.334782	0.21483	0.633235
MSTRG.299.1	LncRNA	97.2899	63.7532	80.5215	0.606926	0.215155	0.633803
MSTRG.14932.2	LncRNA	2.59293	7.32353	4.95823	-1.53599	0.215295	1
MSTRG.16330.1	LncRNA	20.6203	11.7279	16.1741	0.808244	0.215309	0.633803
MSTRG.5466.1	LncRNA	12.3564	21.8859	17.1212	-0.811628	0.215543	0.634147
MSTRG.17209.1	LncRNA	14.8507	26.1358	20.4933	-0.812213	0.215682	0.634339
MSTRG.8567.1	LncRNA	60.9652	41.2332	51.0992	0.56588	0.215979	0.634663
MSTRG.16358.1	LncRNA	3.10206	7.88118	5.49162	-1.3514	0.216709	1
MSTRG.21523.3	LncRNA	25.0237	39.4684	32.2461	-0.658423	0.216775	0.63569
MSTRG.12869.1	LncRNA	399.662	325.611	362.637	0.295508	0.216804	0.63569
MSTRG.7472.1	LncRNA	7.018	15.3644	11.1912	-1.1253	0.21702	0.636098
MSTRG.12831.1	LncRNA	9.44009	4.06915	6.75462	1.2229	0.217151	0.636166
MSTRG.26955.1	LncRNA	8.60589	2.91462	5.76026	1.5388	0.217211	0.636166
MSTRG.23667.1	LncRNA	18.2803	9.1244	13.7023	0.99503	0.217333	0.636271
MSTRG.24256.1	LncRNA	70.3469	93.4234	81.8852	-0.411147	0.217901	0.637172
MSTRG.6104.1	LncRNA	8.28792	15.624	11.956	-0.932364	0.217914	0.637172
MSTRG.17214.1	LncRNA	7.45292	15.1299	11.2914	-1.01283	0.217922	0.637172
MSTRG.27075.1	LncRNA	21.1539	12.0157	16.5848	0.811813	0.21825	0.637534
MSTRG.6328.1	LncRNA	56.051	77.5387	66.7949	-0.468864	0.218353	0.637589
MSTRG.23512.1	LncRNA	16.9643	9.33605	13.1502	0.855288	0.218936	0.637917
MSTRG.1471.1	LncRNA	28.0695	17.0835	22.5765	0.711895	0.219324	0.638205
MSTRG.32685.1	LncRNA	7.48277	3.12426	5.30351	1.26651	0.219794	1
MSTRG.9718.1	LncRNA	29.2634	17.6887	23.4761	0.728896	0.219848	0.639298
MSTRG.21070.1	LncRNA	2.28239	6.46822	4.3753	-1.47413	0.21995	1
MSTRG.1170.1	LncRNA	69.0335	49.7185	59.376	0.471031	0.22007	0.639621
MSTRG.29526.1	LncRNA	5.12988	10.7669	7.94841	-1.06877	0.220134	0.639655
MSTRG.26004.1	LncRNA	29.3796	43.4126	36.3961	-0.557102	0.220191	0.639655
MSTRG.7868.1	LncRNA	2.32715	6.92892	4.62803	-1.55292	0.220244	1
MSTRG.33414.6	LncRNA	6.81941	1.931	4.3752	1.82719	0.220388	1
MSTRG.12326.1	LncRNA	158.631	204.55	181.591	-0.369169	0.220404	0.639894
MSTRG.12130.1	LncRNA	23.2443	12.5544	17.8993	0.898038	0.220678	0.639894
MSTRG.457.1	LncRNA	499.051	402.166	450.609	0.310615	0.221012	0.640159
MSTRG.21532.1	LncRNA	389.937	317.214	353.575	0.297986	0.221406	0.6407
MSTRG.7304.1	LncRNA	8.65066	2.82841	5.73954	1.61634	0.221494	1
MSTRG.23492.1	LncRNA	14.007	7.20865	10.6078	0.957353	0.221497	0.640858
MSTRG.8279.1	LncRNA	5.26007	11.3606	8.31035	-1.1269	0.221573	0.640862
MSTRG.2783.1	LncRNA	9.3862	4.28079	6.8335	1.1226	0.221739	0.641128
MSTRG.26596.3	LncRNA	10.9795	20.2447	15.6121	-0.894351	0.221892	0.641141
MSTRG.16209.1	LncRNA	31.14	20.4544	25.7972	0.604206	0.222298	0.641883
MSTRG.18843.3	LncRNA	1.53901	6.41087	3.97494	-2.10636	0.222526	1
MSTRG.3333.1	LncRNA	43.2472	30.1329	36.69	0.52222	0.222737	0.642465
MSTRG.16603.1	LncRNA	295.866	223.954	259.91	0.400977	0.222857	0.642483
MSTRG.6539.1	LncRNA	9.67433	4.28079	6.97756	1.17822	0.222965	0.642553
MSTRG.11592.1	LncRNA	186.556	142.178	164.367	0.390256	0.223071	0.642719
MSTRG.6463.1	LncRNA	177.936	230.336	204.136	-0.372187	0.223169	0.642787
MSTRG.6217.1	LncRNA	241.082	193.737	217.409	0.315105	0.223449	0.643057
MSTRG.17428.2	LncRNA	9.78588	17.1697	13.4778	-0.821123	0.223721	0.643489
MSTRG.9296.1	LncRNA	1.97765	6.03419	4.00592	-1.5801	0.223968	1
MSTRG.23639.1	LncRNA	11.7951	4.84899	8.32203	1.28837	0.224284	0.644282
MSTRG.27236.1	LncRNA	44.0408	29.4437	36.7423	0.579431	0.224859	0.644959
MSTRG.6804.1	LncRNA	31.6221	19.2349	25.4285	0.721648	0.225067	0.644959
MSTRG.27774.1	LncRNA	49.0965	34.9238	42.0101	0.490682	0.225212	0.645015
MSTRG.14811.1	LncRNA	34.1645	51.2233	42.6939	-0.580251	0.225343	0.645054
MSTRG.444.4	LncRNA	9.62045	16.9086	13.2645	-0.810543	0.225351	0.645054
MSTRG.2956.1	LncRNA	27.5068	17.254	22.3804	0.670802	0.225417	0.645054
MSTRG.27447.3	LncRNA	11.1449	4.17597	7.66045	1.39731	0.225455	0.645054
MSTRG.22655.1	LncRNA	20.5137	11.6552	16.0844	0.825795	0.225514	0.645054
MSTRG.20219.1	LncRNA	255.102	201.817	228.46	0.33946	0.225753	0.645383
MSTRG.29733.1	LncRNA	141.477	103.316	122.396	0.450669	0.226066	0.64567
MSTRG.9470.1	LncRNA	2.66174	7.93046	5.2961	-1.56214	0.226244	1
MSTRG.16531.2	LncRNA	9.38492	20.5343	14.9596	-1.13292	0.226787	0.646207
MSTRG.11480.1	LncRNA	18.8561	11.0187	14.9374	0.781439	0.227245	0.646608
MSTRG.27362.1	LncRNA	11.0289	4.87967	7.95427	1.17618	0.227263	0.646608
MSTRG.3612.1	LncRNA	174.697	223.023	198.86	-0.351874	0.227447	0.646911
MSTRG.25794.1	LncRNA	5.10956	11.0115	8.06052	-1.09969	0.227558	0.647122
MSTRG.20030.1	LncRNA	25.5992	16.0085	20.8039	0.683255	0.227645	0.647261
MSTRG.10166.1	LncRNA	2.00749	6.53631	4.2719	-1.68782	0.227794	1
MSTRG.27069.1	LncRNA	3.65596	8.40728	6.03162	-1.1816	0.228076	0.648059
MSTRG.11474.1	LncRNA	10.7635	18.759	14.7612	-0.789688	0.228642	0.648407
MSTRG.26941.1	LncRNA	14.1575	7.51255	10.835	0.90953	0.229222	0.649286
MSTRG.1650.1	LncRNA	279.175	226.713	252.944	0.300652	0.229349	0.649433
MSTRG.14806.1	LncRNA	10.9306	19.6978	15.3142	-0.860307	0.229785	0.650456
MSTRG.29348.1	LncRNA	24.6796	14.7507	19.7152	0.746993	0.229988	0.650741
MSTRG.13601.3	LncRNA	3.98103	9.71791	6.84947	-1.27025	0.230065	0.650741
MSTRG.9706.1	LncRNA	16.9738	8.33719	12.6555	1.03003	0.230215	0.651033
MSTRG.22096.2	LncRNA	37.9764	54.0389	46.0076	-0.508021	0.230286	0.651126
MSTRG.11684.1	LncRNA	93.2107	124.166	108.688	-0.413059	0.230536	0.651512
MSTRG.709.1	LncRNA	6.55903	14.0784	10.3187	-1.10208	0.230951	0.652459
MSTRG.31409.1	LncRNA	87.2984	114.301	100.8	-0.388413	0.231135	0.652459
MSTRG.30352.1	LncRNA	2.71191	7.25544	4.98367	-1.41683	0.231547	1
MSTRG.21665.1	LncRNA	3.48682	7.93852	5.71267	-1.1986	0.231601	1
MSTRG.27312.1	LncRNA	11.1238	5.34305	8.23343	1.06806	0.231649	0.653065
MSTRG.1770.1	LncRNA	147.193	111.047	129.12	0.407299	0.231689	0.653065
MSTRG.162.1	LncRNA	9.23569	16.299	12.7673	-0.814115	0.231964	0.653144
MSTRG.11879.1	LncRNA	15.509	8.25835	11.8837	0.917124	0.23205	0.653217
MSTRG.20641.1	LncRNA	127.604	95.8818	111.743	0.411008	0.232095	0.653217
MSTRG.29532.1	LncRNA	147.867	188.618	168.242	-0.350963	0.232245	0.653217
MSTRG.27430.1	LncRNA	71.0104	49.1281	60.0692	0.526016	0.232258	0.653217
MSTRG.387.1	LncRNA	303.77	240.306	272.038	0.3367	0.232262	0.653217
MSTRG.9241.1	LncRNA	8.86755	17.0609	12.9642	-0.951997	0.23253	0.653619
MSTRG.20304.1	LncRNA	39.7086	25.9483	32.8285	0.604828	0.232917	0.653961
MSTRG.27054.1	LncRNA	547.972	680.36	614.166	-0.311882	0.233003	0.653961
MSTRG.24914.1	LncRNA	17.9623	28.1784	23.0703	-0.64898	0.233087	0.653961
MSTRG.11118.1	LncRNA	14.6392	7.7663	11.2027	0.917981	0.233127	0.653961
MSTRG.21847.1	LncRNA	6.36416	1.931	4.14758	1.73021	0.233129	1
MSTRG.5924.1	LncRNA	22.8451	35.46	29.1525	-0.646669	0.233144	0.653961
MSTRG.3482.1	LncRNA	251.949	316.839	284.394	-0.331411	0.233295	0.654067
MSTRG.6199.1	LncRNA	30.8987	20.1764	25.5376	0.615588	0.233794	0.654784
MSTRG.20064.1	LncRNA	63.8887	42.9277	53.4082	0.567253	0.233915	0.654784
MSTRG.20863.1	LncRNA	18159.9	12108.3	15134.1	0.584758	0.233941	0.654784
MSTRG.11900.1	LncRNA	83.5188	59.8393	71.6791	0.485766	0.233954	0.654784
MSTRG.14398.1	LncRNA	25.5905	39.197	32.3938	-0.618693	0.234044	0.654784
MSTRG.11311.1	LncRNA	12.4792	6.17237	9.32576	1.00414	0.234195	0.654794
MSTRG.15728.3	LncRNA	12.3693	21.576	16.9726	-0.813511	0.234538	0.655418
MSTRG.780.1	LncRNA	9.21706	16.6002	12.9086	-0.859259	0.234793	0.655712
MSTRG.15635.1	LncRNA	148.718	195.449	172.083	-0.396682	0.235621	0.656296
MSTRG.20260.1	LncRNA	9.30079	16.4266	12.8637	-0.825959	0.235917	0.656373
MSTRG.27251.1	LncRNA	58.3935	77.5913	67.9924	-0.411316	0.235949	0.656373
MSTRG.8887.1	LncRNA	8.18718	3.47745	5.83231	1.24523	0.236181	0.656634
MSTRG.22579.1	LncRNA	27.1183	40.3706	33.7444	-0.575516	0.236303	0.656744
MSTRG.29811.1	LncRNA	2.7824	6.71659	4.7495	-1.28205	0.236641	1
MSTRG.10141.1	LncRNA	24.8849	39.8075	32.3462	-0.675116	0.236677	0.656847
MSTRG.140.1	LncRNA	218.565	167.339	192.952	0.383321	0.236878	0.656955
MSTRG.8953.1	LncRNA	7.10753	13.6007	10.3541	-0.929654	0.236936	0.656955
MSTRG.30.1	LncRNA	538.201	350.956	444.578	0.616912	0.23731	0.657129
MSTRG.20399.1	LncRNA	5.67467	12.1537	8.91419	-1.1097	0.237342	0.657129
MSTRG.7550.1	LncRNA	59.6949	43.0982	51.3965	0.468584	0.237506	0.657443
MSTRG.6474.1	LncRNA	51.0724	35.5977	43.3351	0.52467	0.237722	0.657683
MSTRG.28046.1	LncRNA	10.4758	19.5769	15.0263	-0.919637	0.237727	0.657683
MSTRG.16428.1	LncRNA	23.6514	14.9911	19.3212	0.661308	0.237799	0.657683
MSTRG.23635.1	LncRNA	16.888	9.52239	13.2052	0.834405	0.23784	0.657683
MSTRG.1606.1	LncRNA	35.8499	50.2916	43.0707	-0.490199	0.237854	0.657683
MSTRG.17818.1	LncRNA	221.315	171.972	196.644	0.36576	0.237883	0.657683
MSTRG.7346.1	LncRNA	18.9979	10.0265	14.5122	0.907726	0.237898	0.657683
MSTRG.10640.1	LncRNA	526.99	369.667	448.329	0.511607	0.238621	0.659262
MSTRG.6488.2	LncRNA	3.77123	8.26036	6.01579	-1.13298	0.238669	0.659286
MSTRG.32655.1	LncRNA	10.0781	3.52156	6.79984	1.50387	0.238808	0.659326
MSTRG.32307.1	LncRNA	14.9755	8.00124	11.4883	0.898029	0.239071	0.659487
MSTRG.436.1	LncRNA	7.47736	13.9747	10.726	-0.901811	0.239713	0.660692
MSTRG.1748.1	LncRNA	32.2093	20.4402	26.3248	0.647294	0.239864	0.660869
MSTRG.27425.1	LncRNA	10.1001	4.95313	7.52663	1.02319	0.240102	0.661035
MSTRG.8670.2	LncRNA	8.07603	3.38338	5.7297	1.2573	0.240158	1
MSTRG.31158.1	LncRNA	13.8212	6.27001	10.0456	1.14265	0.240271	0.661094
MSTRG.9562.2	LncRNA	6.84345	2.83378	4.83861	1.28037	0.240292	1
MSTRG.9726.1	LncRNA	3.51666	8.35443	5.93555	-1.25912	0.240394	0.661094
MSTRG.28859.2	LncRNA	22.9098	13.4699	18.1898	0.756112	0.240507	0.661296
MSTRG.13776.1	LncRNA	3.90141	8.64759	6.2745	-1.16442	0.241026	0.66168
MSTRG.24356.1	LncRNA	14.8063	8.11143	11.4589	0.863333	0.241067	0.66168
MSTRG.30946.1	LncRNA	14.39	7.06778	10.7289	1.03738	0.241125	0.661734
MSTRG.17357.1	LncRNA	40.9462	56.3885	48.6673	-0.464782	0.241215	0.66177
MSTRG.17469.1	LncRNA	4145.15	2836.77	3490.96	0.547147	0.241278	0.66177
MSTRG.26531.1	LncRNA	63.3136	41.9939	52.6538	0.594378	0.241298	0.66177
MSTRG.5862.1	LncRNA	11.8174	6.21716	9.01729	0.933217	0.241573	0.661998
MSTRG.13761.2	LncRNA	184.389	236.308	210.349	-0.358995	0.241626	0.661998
MSTRG.754.1	LncRNA	31.8933	19.6996	25.7965	0.691533	0.241684	0.662005
MSTRG.30316.1	LncRNA	19.5722	11.0968	15.3345	0.808396	0.241797	0.66221
MSTRG.381.1	LncRNA	128.566	98.9655	113.766	0.379268	0.241986	0.662317
MSTRG.12942.1	LncRNA	105.876	77.0814	91.4785	0.457886	0.24246	0.662766
MSTRG.8534.1	LncRNA	12.2992	5.36454	8.83187	1.19343	0.242646	0.662854
MSTRG.8940.1	LncRNA	9.63165	16.8927	13.2622	-0.827835	0.243049	0.663393
MSTRG.8663.1	LncRNA	10.2673	20.017	15.1421	-0.982086	0.243074	0.663393
MSTRG.14029.1	LncRNA	11.247	3.88886	7.56792	1.53311	0.24355	0.664087
MSTRG.28181.1	LncRNA	3.70613	8.47468	6.09041	-1.18856	0.243577	0.664087
MSTRG.26863.1	LncRNA	110.381	76.1515	93.2665	0.535859	0.24368	0.664087
MSTRG.20711.1	LncRNA	16.5456	8.50873	12.5272	0.947985	0.24404	0.664809
MSTRG.174.1	LncRNA	22.9698	13.6589	18.3144	0.754508	0.244264	0.664855
MSTRG.11806.1	LncRNA	4.84547	9.89101	7.36824	-1.03365	0.244576	0.665285
MSTRG.30125.6	LncRNA	18.4374	32.3487	25.393	-0.812607	0.245406	0.666285
MSTRG.12490.1	LncRNA	73.4938	54.2804	63.8871	0.438151	0.245447	0.666292
MSTRG.14678.1	LncRNA	6.41804	12.5965	9.50726	-0.960861	0.245533	0.666323
MSTRG.11516.1	LncRNA	3.8214	8.23168	6.02654	-1.11711	0.245922	0.666323
MSTRG.13910.1	LncRNA	5.86954	12.5111	9.19035	-1.08756	0.246283	0.666523
MSTRG.31811.1	LncRNA	1193.42	815.428	1004.43	0.549331	0.246309	0.666523
MSTRG.806.1	LncRNA	26.4438	39.0216	32.7327	-0.565181	0.246343	0.666523
MSTRG.11178.1	LncRNA	10.3045	17.6772	13.9909	-0.782067	0.247441	0.668401
MSTRG.6945.1	LncRNA	48.6744	34.2909	41.4827	0.501488	0.247498	0.668401
MSTRG.19683.1	LncRNA	20.0104	12.0263	16.0183	0.740656	0.247926	0.668607
MSTRG.16838.1	LncRNA	15.7856	8.82856	12.3071	0.838815	0.248451	0.669082
MSTRG.17218.1	LncRNA	74.4967	52.9599	63.7283	0.494355	0.248501	0.669112
MSTRG.27349.1	LncRNA	10.7038	18.9453	14.8246	-0.809392	0.248808	0.66938
MSTRG.702.1	LncRNA	99.477	76.5436	88.0103	0.377469	0.249336	0.670109
MSTRG.9446.1	LncRNA	441.254	554.893	498.074	-0.331634	0.249601	0.670351
MSTRG.23969.1	LncRNA	9.6432	3.40668	6.52494	1.50565	0.249754	0.670351
MSTRG.32382.1	LncRNA	6.00554	14.3044	10.155	-1.2753	0.250012	0.670351
MSTRG.16429.1	LncRNA	34.1683	21.9527	28.0605	0.628415	0.25011	0.670351
MSTRG.10591.1	LncRNA	4.11533	10.0892	7.10228	-1.29393	0.250234	0.670351
MSTRG.31559.1	LncRNA	2.68206	6.64113	4.66159	-1.28859	0.250386	1
MSTRG.22987.1	LncRNA	30.2332	19.9782	25.1057	0.603111	0.250473	0.670351
MSTRG.18344.1	LncRNA	47.3609	66.3532	56.8571	-0.491968	0.250557	0.670365
MSTRG.12195.1	LncRNA	155.381	117.85	136.616	0.39717	0.250681	0.670591
MSTRG.12553.1	LncRNA	33.7234	21.4467	27.5851	0.651214	0.250919	0.670814
MSTRG.27187.1	LncRNA	3.98103	9.12172	6.55137	-1.17697	0.251103	0.671
MSTRG.2335.1	LncRNA	32.7085	46.2551	39.4818	-0.498714	0.251345	0.671105
MSTRG.16509.1	LncRNA	1.91796	6.14101	4.02949	-1.64616	0.251974	1
MSTRG.9052.1	LncRNA	53.1152	72.7939	62.9545	-0.450808	0.252044	0.671638
MSTRG.8946.1	LncRNA	10.9455	19.2277	15.0866	-0.819313	0.252182	0.671798
MSTRG.9550.1	LncRNA	209.5	168.23	188.865	0.317011	0.252548	0.672359
MSTRG.8568.1	LncRNA	19.7293	30.7111	25.2202	-0.628762	0.253152	0.673291
MSTRG.13655.1	LncRNA	11.713	19.8259	15.7694	-0.748756	0.253171	0.673291
MSTRG.23546.1	LncRNA	2.51291	6.1858	4.34936	-1.32424	0.253269	1
MSTRG.17511.1	LncRNA	16.5866	8.41734	12.502	0.976483	0.25362	0.674136
MSTRG.31475.1	LncRNA	33.9651	23.3168	28.641	0.546952	0.253723	0.674136
MSTRG.30217.2	LncRNA	3.15223	8.05208	5.60216	-1.35448	0.253976	1
MSTRG.1734.1	LncRNA	13.3971	7.20865	10.3029	0.898119	0.254917	0.674691
MSTRG.21626.1	LncRNA	4.7953	9.55306	7.17418	-0.993997	0.255002	0.674691
MSTRG.32648.1	LncRNA	12.3191	6.15444	9.23678	0.992394	0.255012	0.674691
MSTRG.7084.1	LncRNA	8.3306	15.5326	11.9316	-0.885483	0.255026	0.674691
MSTRG.133.1	LncRNA	17.0182	27.1374	22.0778	-0.672886	0.255205	0.674889
MSTRG.10304.1	LncRNA	8.57193	3.79928	6.18561	1.18258	0.255218	0.674889
MSTRG.31609.1	LncRNA	19.3462	31.9039	25.6251	-0.715556	0.255313	0.675038
MSTRG.28659.2	LncRNA	13.577	6.61983	10.0984	1.02896	0.255357	0.675051
MSTRG.7161.1	LncRNA	3.67089	8.229	5.94994	-1.15303	0.255479	0.675065
MSTRG.9342.2	LncRNA	7.54246	2.95135	5.2469	1.3337	0.255573	1
MSTRG.10706.1	LncRNA	9.05534	4.30677	6.68105	1.07565	0.256366	0.676166
MSTRG.12283.3	LncRNA	45.3327	31.4291	38.3809	0.526087	0.256906	0.676877
MSTRG.2897.1	LncRNA	72.1028	96.1578	84.1303	-0.412018	0.257587	0.677663
MSTRG.5857.1	LncRNA	6.53331	2.33904	4.43617	1.45656	0.258099	1
MSTRG.8870.1	LncRNA	13.7022	6.9504	10.3263	0.980559	0.258786	0.679201
MSTRG.9436.1	LncRNA	296.702	366.106	331.404	-0.304413	0.258851	0.679201
MSTRG.25964.1	LncRNA	6.51467	12.4764	9.49555	-0.957678	0.259087	0.679305
MSTRG.6640.1	LncRNA	7.34177	14.0114	10.6766	-0.923599	0.259694	0.680064
MSTRG.333.1	LncRNA	31.6777	20.8577	26.2677	0.603783	0.259855	0.6801
MSTRG.12586.1	LncRNA	6.99767	14.79	10.8938	-1.06427	0.260156	0.6801
MSTRG.19910.1	LncRNA	17.0775	10.0606	13.569	0.758816	0.260178	0.6801
MSTRG.23955.1	LncRNA	31.4642	45.9291	38.6966	-0.549888	0.260181	0.6801
MSTRG.15220.1	LncRNA	105.206	80.6334	92.9199	0.385409	0.260447	0.680451
MSTRG.471.1	LncRNA	33.4614	22.692	28.0767	0.562852	0.260515	0.680451
MSTRG.30477.1	LncRNA	18.9436	32.17	25.5568	-0.757013	0.260921	0.680902
MSTRG.27120.1	LncRNA	25.7402	39.1977	32.469	-0.603111	0.261193	0.681419
MSTRG.15345.14	LncRNA	6.25801	12.5886	9.42331	-0.992577	0.261331	0.681442
MSTRG.8242.1	LncRNA	5.70411	11.8995	8.80179	-1.05902	0.261382	0.681442
MSTRG.9127.1	LncRNA	6.58307	13.7315	10.1573	-1.04437	0.261631	0.681622
MSTRG.7236.1	LncRNA	42.2232	57.0796	49.6514	-0.43424	0.26171	0.681725
MSTRG.6466.1	LncRNA	42.2012	27.6062	34.9037	0.613193	0.262081	0.682176
MSTRG.19357.1	LncRNA	6.50346	2.69761	4.60053	1.254	0.262556	1
MSTRG.15182.1	LncRNA	10.0048	4.88772	7.44626	1.03523	0.263066	0.683606
MSTRG.20054.1	LncRNA	1362.47	900.937	1131.7	0.596764	0.264	0.684695
MSTRG.33477.1	LncRNA	7.35838	13.2843	10.3213	-0.861792	0.264205	0.684829
MSTRG.1027.1	LncRNA	18.9249	29.1066	24.0158	-0.617296	0.264371	0.685124
MSTRG.6394.1	LncRNA	9.17472	3.52156	6.34814	1.36563	0.264443	0.685124
MSTRG.10317.1	LncRNA	18.4043	10.0892	14.2467	0.856814	0.2655	0.686538
MSTRG.23788.1	LncRNA	25.081	38.1222	31.6016	-0.611529	0.265883	0.687025
MSTRG.2995.1	LncRNA	34.8445	23.982	29.4132	0.542076	0.26599	0.68707
MSTRG.2908.1	LncRNA	6.09298	13.1555	9.62422	-1.10991	0.266128	0.687221
MSTRG.8561.1	LncRNA	6.29906	11.5396	8.91933	-0.88028	0.266259	0.687355
MSTRG.19591.1	LncRNA	5.70411	10.9974	8.35074	-0.93915	0.266529	0.687641
MSTRG.30964.1	LncRNA	101.611	134.792	118.201	-0.40443	0.266656	0.6877
MSTRG.12799.1	LncRNA	35.7583	50.3408	43.0496	-0.48849	0.266734	0.6877
MSTRG.8465.1	LncRNA	13.5924	7.75824	10.6753	0.804726	0.266751	0.6877
MSTRG.20152.1	LncRNA	35.8499	24.6321	30.241	0.538487	0.267097	0.688285
MSTRG.6980.2	LncRNA	38.1575	23.3446	30.7511	0.707051	0.267226	0.688288
MSTRG.3394.1	LncRNA	50.8522	35.3999	43.1261	0.521141	0.267256	0.688288
MSTRG.20602.1	LncRNA	15.4547	8.74972	12.1022	0.823586	0.267923	0.688718
MSTRG.11960.1	LncRNA	5.74516	12.2099	8.97755	-1.09715	0.26802	0.688718
MSTRG.20380.2	LncRNA	6.43837	2.76301	4.60069	1.21967	0.268131	1
MSTRG.12991.1	LncRNA	4.94581	10.906	7.9259	-1.15487	0.26838	0.689532
MSTRG.30462.1	LncRNA	50.4841	31.9863	41.2352	0.651315	0.268594	0.689738
MSTRG.9075.1	LncRNA	14.2097	7.16742	10.6885	0.992135	0.268813	0.690029
MSTRG.27292.1	LncRNA	34.8893	22.6685	28.7789	0.618772	0.268951	0.690077
MSTRG.24851.1	LncRNA	1.97765	6.47427	4.22596	-1.68678	0.269873	1
MSTRG.30271.1	LncRNA	244.889	182.355	213.622	0.423763	0.269882	0.691336
MSTRG.27887.1	LncRNA	5.98852	11.5235	8.756	-0.927808	0.270341	0.692101
MSTRG.13033.1	LncRNA	19.3304	11.1382	15.2343	0.785279	0.270558	0.692176
MSTRG.13151.1	LncRNA	70.8217	92.5483	81.685	-0.385775	0.270696	0.692176
MSTRG.117.1	LncRNA	9.71538	16.2676	12.9915	-0.745086	0.270715	0.692176
MSTRG.6589.1	LncRNA	7.2228	14.8764	11.0496	-1.04232	0.27138	0.692604
MSTRG.467.1	LncRNA	170.84	129.568	150.204	0.399207	0.271656	0.692696
MSTRG.28167.1	LncRNA	16.2748	8.35531	12.3151	0.95614	0.271922	0.693066
MSTRG.27458.1	LncRNA	3.22644	9.00503	6.11574	-1.45394	0.272034	0.693193
MSTRG.9429.1	LncRNA	7.74685	13.8238	10.7853	-0.822569	0.272251	0.693394
MSTRG.20432.1	LncRNA	11.7689	19.191	15.48	-0.704715	0.272821	0.694222
MSTRG.2755.1	LncRNA	25.6088	15.0717	20.3403	0.759062	0.272935	0.694222
MSTRG.2771.1	LncRNA	272.888	221.039	246.963	0.303269	0.273042	0.694384
MSTRG.560.1	LncRNA	55.7654	73.7567	64.761	-0.402203	0.273503	0.694943
MSTRG.15108.1	LncRNA	1.43867	4.89847	3.16857	-1.79077	0.273702	1
MSTRG.7873.1	LncRNA	25.923	16.7364	21.3297	0.638875	0.274045	0.695602
MSTRG.16547.1	LncRNA	32.378	22.5316	27.4548	0.520863	0.274412	0.696327
MSTRG.783.3	LncRNA	2.62818	6.75064	4.68941	-1.40205	0.274435	1
MSTRG.27097.1	LncRNA	87.1864	66.443	76.8147	0.395257	0.274505	0.696327
MSTRG.30520.1	LncRNA	13.6873	7.62006	10.6537	0.848043	0.274531	0.696327
MSTRG.32201.13	LncRNA	35.6866	49.2598	42.4732	-0.471827	0.274572	0.696327
MSTRG.18640.1	LncRNA	21.7887	32.1554	26.972	-0.558697	0.275102	0.696853
MSTRG.14216.1	LncRNA	13.6317	22.1697	17.9007	-0.711332	0.27529	0.697023
MSTRG.33964.1	LncRNA	22.3857	34.1581	28.2719	-0.61883	0.275406	0.697111
MSTRG.6109.1	LncRNA	9.23569	4.69938	6.96754	0.980703	0.275975	0.697683
MSTRG.1373.2	LncRNA	13.293	7.43372	10.3634	0.832655	0.276134	0.697797
MSTRG.15668.1	LncRNA	201.598	137.022	169.31	0.556901	0.276287	0.698013
MSTRG.11431.1	LncRNA	4.66511	10.1047	7.38489	-1.11034	0.276579	0.698422
MSTRG.14291.1	LncRNA	55.9685	74.0642	65.0163	-0.40221	0.276611	0.698422
MSTRG.27850.1	LncRNA	15.4788	24.1668	19.8228	-0.634498	0.276713	0.698451
MSTRG.26953.1	LncRNA	56.9527	40.2409	48.5968	0.499019	0.276945	0.698855
MSTRG.20350.1	LncRNA	12.7764	20.6138	16.6951	-0.67913	0.277125	0.699066
MSTRG.6114.1	LncRNA	10.8883	4.94507	7.91667	1.13964	0.277252	0.699066
MSTRG.20593.1	LncRNA	8.31568	15.2179	11.7668	-0.858356	0.277558	0.699075
MSTRG.20738.1	LncRNA	131.216	103.945	117.581	0.336787	0.277604	0.69909
MSTRG.12919.1	LncRNA	14.15	22.5744	18.3622	-0.663309	0.277657	0.69912
MSTRG.26784.1	LncRNA	2.54276	6.76944	4.6561	-1.43705	0.278239	1
MSTRG.11746.1	LncRNA	29.6694	19.7451	24.7073	0.595344	0.278802	0.700857
MSTRG.26410.1	LncRNA	36.5588	52.7823	44.6705	-0.530648	0.278889	0.700857
MSTRG.4550.1	LncRNA	26.8601	17.0349	21.9475	0.655615	0.279067	0.701138
MSTRG.243.1	LncRNA	9.28215	4.39098	6.83656	1.07464	0.279357	0.701357
MSTRG.33624.1	LncRNA	21.2629	13.1087	17.1858	0.696912	0.27955	0.701504
MSTRG.27133.5	LncRNA	7.37331	12.9024	10.1379	-0.819486	0.279602	0.701504
MSTRG.30403.1	LncRNA	4.65019	9.66794	7.15907	-1.04628	0.280057	0.702024
MSTRG.9963.7	LncRNA	3.617	8.34524	5.98112	-1.22095	0.280136	0.702024
MSTRG.17464.1	LncRNA	38.6041	27.0086	32.8064	0.512573	0.280246	0.70216
MSTRG.29170.1	LncRNA	3.22644	9.40501	6.31573	-1.52244	0.280355	0.70223
MSTRG.3235.1	LncRNA	15.7093	9.59248	12.6509	0.712819	0.280866	0.702491
MSTRG.10292.1	LncRNA	7.55366	13.572	10.5629	-0.864978	0.281278	0.70295
MSTRG.6329.1	LncRNA	9.61504	16.0553	12.8352	-0.739804	0.282113	0.703673
MSTRG.29178.1	LncRNA	25.059	15.3929	20.2259	0.701505	0.282175	0.703706
MSTRG.16339.1	LncRNA	316.543	253.84	285.192	0.317863	0.282334	0.703716
MSTRG.23885.1	LncRNA	134.001	103.688	118.845	0.372615	0.282924	0.70471
MSTRG.26412.1	LncRNA	26.3182	17.286	21.8021	0.615306	0.282936	0.70471
MSTRG.730.1	LncRNA	82.5886	57.2235	69.906	0.526815	0.28302	0.704713
MSTRG.12850.1	LncRNA	110.674	84.301	97.4874	0.392135	0.283183	0.704733
MSTRG.5389.1	LncRNA	16.0253	9.17457	12.5999	0.807826	0.284149	0.705434
MSTRG.7159.1	LncRNA	58.1381	39.8631	49.0006	0.541179	0.284266	0.705434
MSTRG.3005.1	LncRNA	41.6639	29.8811	35.7725	0.477137	0.284554	0.705685
MSTRG.21623.1	LncRNA	5.28411	11.2023	8.24322	-1.06285	0.28505	0.706227
MSTRG.17358.3	LncRNA	31.1545	44.1526	37.6535	-0.50395	0.285052	0.706227
MSTRG.13424.1	LncRNA	31.8867	20.5706	26.2287	0.641764	0.285517	0.706756
MSTRG.23670.1	LncRNA	20.3599	12.9105	16.6352	0.652913	0.285818	0.707297
MSTRG.8103.1	LncRNA	10.3601	5.59948	7.97979	0.887358	0.286109	0.707753
MSTRG.27096.1	LncRNA	70.3818	54.0521	62.2169	0.380402	0.286125	0.707753
MSTRG.470.1	LncRNA	96.2671	70.4277	83.3474	0.454148	0.286996	0.708577
MSTRG.28628.1	LncRNA	18.4661	31.493	24.9795	-0.785222	0.287187	0.708755
MSTRG.17548.16	LncRNA	7.72241	14.2965	11.0095	-0.883661	0.287499	0.709119
MSTRG.29338.1	LncRNA	11.0927	18.8504	14.9715	-0.753639	0.287887	0.709344
MSTRG.1624.1	LncRNA	3.41632	8.53471	5.97552	-1.32049	0.287932	0.709344
MSTRG.25236.1	LncRNA	41.0266	29.2462	35.1364	0.484177	0.288083	0.709344
Nitab4.5_0000698g0020.1	LncRNA	14.876	27.2119	21.044	-0.867051	0.288175	0.70947
MSTRG.19867.1	LncRNA	2.65222	6.35602	4.50412	-1.23584	0.288244	1
MSTRG.19454.1	LncRNA	2.60205	6.43686	4.51945	-1.28107	0.288386	1
MSTRG.12044.1	LncRNA	16.0775	8.12149	12.0995	0.966979	0.288636	0.7101
MSTRG.1165.1	LncRNA	10.9588	19.1621	15.0605	-0.799488	0.289424	0.711101
MSTRG.21278.1	LncRNA	29.2577	19.5516	24.4046	0.575409	0.289455	0.711101
MSTRG.3097.2	LncRNA	7.56649	14.0515	10.809	-0.874188	0.289987	0.711856
MSTRG.21671.1	LncRNA	49.8129	69.3589	59.5859	-0.471775	0.290253	0.711949
MSTRG.29152.1	LncRNA	29.1135	18.8344	23.974	0.625134	0.290434	0.712035
Nitab4.5_0000062g0550.1	LncRNA	33.7433	134.237	83.9899	-1.99085	0.290746	0.712141
MSTRG.28672.1	LncRNA	426.446	285.316	355.881	0.579703	0.291305	0.712944
MSTRG.26521.2	LncRNA	7.88615	14.8943	11.3902	-0.901074	0.291789	0.713646
MSTRG.28041.1	LncRNA	21.6161	13.1568	17.3865	0.726457	0.291813	0.713646
MSTRG.10026.1	LncRNA	5.27459	11.179	8.22681	-1.06319	0.291969	0.713821
MSTRG.22600.1	LncRNA	8.43675	14.7373	11.587	-0.810598	0.292015	0.713821
MSTRG.6216.1	LncRNA	15.6616	8.1589	11.9102	0.949703	0.292364	0.714223
MSTRG.27415.1	LncRNA	32.3875	22.569	27.4783	0.523963	0.292421	0.714223
MSTRG.30443.2	LncRNA	35.8611	24.7316	30.2963	0.532066	0.292471	0.714246
MSTRG.25187.2	LncRNA	22.5756	35.1108	28.8432	-0.650406	0.292542	0.714316
MSTRG.6352.1	LncRNA	16.8971	26.1848	21.541	-0.627154	0.292744	0.714523
MSTRG.24080.4	LncRNA	3.85665	8.15822	6.00743	-1.09612	0.292781	0.714523
MSTRG.16092.8	LncRNA	18.0903	28.7015	23.3959	-0.66071	0.292805	0.714523
MSTRG.19950.1	LncRNA	149.158	118.17	133.664	0.335575	0.292904	0.714523
MSTRG.8895.1	LncRNA	12.009	19.4215	15.7152	-0.70125	0.292936	0.714523
MSTRG.29454.2	LncRNA	13.1557	7.33696	10.2464	0.842432	0.293036	0.714523
MSTRG.30089.1	LncRNA	8.96249	4.20464	6.58357	1.06869	0.293343	0.714758
MSTRG.21526.1	LncRNA	15.5298	26.5678	21.0488	-0.782474	0.293941	0.715306
MSTRG.30423.1	LncRNA	88.2184	66.9563	77.5874	0.393921	0.294299	0.715589
MSTRG.3242.2	LncRNA	21.7406	32.0038	26.8722	-0.563953	0.294811	0.715677
MSTRG.21791.1	LncRNA	4.92549	9.43818	7.18183	-0.945517	0.294858	0.715677
MSTRG.11235.1	LncRNA	2.67666	8.64578	5.66122	-1.68288	0.294894	1
MSTRG.28010.2	LncRNA	8.97201	15.9371	12.4545	-0.845536	0.294964	0.715677
MSTRG.33307.1	LncRNA	6.84345	2.90724	4.87535	1.25226	0.294979	1
MSTRG.4432.2	LncRNA	1.82342	4.9164	3.36991	-1.46346	0.295046	1
MSTRG.6246.1	LncRNA	113.356	87.8149	100.585	0.366225	0.295541	0.716322
MSTRG.10059.1	LncRNA	2582.25	1757.99	2170.12	0.554704	0.295762	0.716582
MSTRG.21714.1	LncRNA	27.2154	16.5261	21.8707	0.70952	0.295793	0.716582
MSTRG.19697.9	LncRNA	26.3468	39.9537	33.1503	-0.611974	0.296174	0.716907
MSTRG.12095.1	LncRNA	18.546	11.6444	15.0952	0.677131	0.296218	0.716907
MSTRG.24082.9	LncRNA	2.63189	6.4942	4.56305	-1.28157	0.296478	1
MSTRG.29704.1	LncRNA	29.7134	18.3008	24.0071	0.696254	0.296523	0.717119
MSTRG.32535.4	LncRNA	6.14444	13.7543	9.94938	-1.16507	0.296667	0.717119
MSTRG.7080.1	LncRNA	3.92545	8.85005	6.38775	-1.1482	0.296756	0.717119
MSTRG.18872.1	LncRNA	6.12451	2.51195	4.31823	1.27928	0.29697	1
MSTRG.17277.1	LncRNA	105.026	133.38	119.203	-0.348236	0.297038	0.717119
MSTRG.17347.1	LncRNA	58.4731	77.8898	68.1815	-0.416007	0.297135	0.717119
MSTRG.12878.1	LncRNA	23.36	36.3165	29.8382	-0.644301	0.297748	0.717614
MSTRG.13160.1	LncRNA	7.06317	13.5853	10.3242	-0.949187	0.298157	0.717765
MSTRG.11892.1	LncRNA	58.8998	39.5697	49.2347	0.566738	0.298193	0.717765
MSTRG.5947.1	LncRNA	4.83055	9.44556	7.13805	-0.973517	0.298472	0.717956
MSTRG.27088.1	LncRNA	9.01469	4.31752	6.6661	1.06737	0.298578	0.717991
MSTRG.15399.1	LncRNA	3.33259	7.78422	5.55841	-1.25318	0.298695	1
MSTRG.10383.1	LncRNA	10.2113	17.9783	14.0948	-0.823923	0.298872	0.718399
MSTRG.26924.1	LncRNA	20.8338	13.4386	17.1362	0.629043	0.298945	0.718427
MSTRG.15188.1	LncRNA	21.8396	13.6923	17.766	0.661473	0.29901	0.718431
MSTRG.29843.2	LncRNA	12.3527	6.16431	9.2585	1.00118	0.299184	0.718748
MSTRG.23812.1	LncRNA	11.2631	6.00283	8.63297	0.923926	0.299339	0.718821
MSTRG.12606.1	LncRNA	17.7745	26.6868	22.2306	-0.597632	0.30083	0.72028
MSTRG.11384.1	LncRNA	4.29528	8.7739	6.53459	-1.00872	0.30093	0.72028
MSTRG.8326.1	LncRNA	11.8286	6.20104	9.01483	0.92866	0.300939	0.72028
MSTRG.12750.1	LncRNA	2.94784	6.82678	4.88731	-1.24299	0.300944	1
MSTRG.2336.1	LncRNA	4.32142	8.55352	6.43747	-1.01054	0.301094	0.72028
MSTRG.6139.1	LncRNA	4.14106	8.04871	6.09489	-0.961182	0.301461	0.72028
MSTRG.9090.1	LncRNA	80.2737	62.7472	71.5105	0.357268	0.301561	0.72028
MSTRG.27675.1	LncRNA	146.523	118.673	132.598	0.304393	0.30168	0.72028
MSTRG.7783.1	LncRNA	10.4899	4.84899	7.66944	1.12806	0.3017	0.72028
MSTRG.17707.2	LncRNA	5.37905	10.3938	7.88643	-0.936107	0.30205	0.720344
MSTRG.12489.1	LncRNA	2.04274	5.17014	3.60644	-1.33808	0.302268	1
MSTRG.6100.1	LncRNA	8.59057	3.72582	6.1582	1.21316	0.30238	0.720713
MSTRG.12227.1	LncRNA	308.226	248.591	278.409	0.308467	0.302432	0.720739
MSTRG.1639.1	LncRNA	177.072	218.865	197.968	-0.307067	0.30266	0.721082
MSTRG.21318.1	LncRNA	50.4666	29.3218	39.8942	0.784965	0.303248	0.721587
MSTRG.1716.1	LncRNA	11.5645	19.7751	15.6698	-0.78303	0.303254	0.721587
MSTRG.9260.1	LncRNA	117.178	93.923	105.55	0.318535	0.30348	0.721591
MSTRG.13174.2	LncRNA	3.50174	7.69889	5.60031	-1.13747	0.303795	1
MSTRG.30422.1	LncRNA	38.7048	25.1624	31.9336	0.616373	0.303912	0.721591
MSTRG.27848.1	LncRNA	27.8671	38.7506	33.3089	-0.473898	0.304073	0.721788
MSTRG.8629.1	LncRNA	91.3449	70.1697	80.7573	0.381295	0.30416	0.721788
MSTRG.8504.1	LncRNA	76.1223	57.9014	67.0119	0.393659	0.304642	0.722416
MSTRG.5522.1	LncRNA	1077.31	764.362	920.838	0.495051	0.304902	0.722536
MSTRG.17281.3	LncRNA	4.21527	9.56581	6.89054	-1.16659	0.305022	0.722723
MSTRG.20517.1	LncRNA	100.913	75.5862	88.2494	0.413727	0.305204	0.723055
MSTRG.11844.1	LncRNA	5.38445	9.91968	7.65207	-0.870719	0.305417	0.723261
MSTRG.31721.1	LncRNA	9.58148	15.6634	12.6224	-0.719786	0.305682	0.723375
MSTRG.12526.3	LncRNA	72.2741	98.739	85.5066	-0.454799	0.305688	0.723375
MSTRG.16513.1	LncRNA	112.675	140.849	126.762	-0.320894	0.305708	0.723375
MSTRG.20565.1	LncRNA	749.985	552.772	651.378	0.440124	0.3058	0.723375
MSTRG.464.5	LncRNA	6.70786	2.98271	4.84528	1.15874	0.305883	1
MSTRG.12794.1	LncRNA	51.3933	36.1612	43.7772	0.503087	0.306395	0.724187
MSTRG.5894.3	LncRNA	25.5337	16.9561	21.2449	0.600044	0.306569	0.7245
MSTRG.5792.1	LncRNA	59.2347	42.704	50.9694	0.470176	0.306644	0.724578
MSTRG.8651.1	LncRNA	19.7562	30.1895	24.9729	-0.619887	0.306752	0.72464
MSTRG.6559.1	LncRNA	6.62784	3.09021	4.85903	1.11012	0.306796	1
MSTRG.24795.1	LncRNA	187.185	148.101	167.643	0.338683	0.306838	0.72464
MSTRG.8201.1	LncRNA	64.7822	86.7162	75.7492	-0.424983	0.30693	0.724658
MSTRG.9456.2	LncRNA	10.1039	5.21762	7.66073	0.955091	0.307055	0.724671
MSTRG.14204.1	LncRNA	37.7956	26.7783	32.287	0.499609	0.307136	0.724723
MSTRG.6029.1	LncRNA	36.4507	25.8762	31.1634	0.490894	0.307291	0.724751
MSTRG.14807.1	LncRNA	32.9261	23.3957	28.1609	0.498454	0.307453	0.724751
MSTRG.12961.1	LncRNA	16.4979	9.46773	12.9828	0.806578	0.307473	0.724751
MSTRG.8282.1	LncRNA	13.8917	8.2944	11.093	0.736968	0.307691	0.725018
MSTRG.19665.1	LncRNA	13.572	20.4884	17.0302	-0.5989	0.308136	0.725204
MSTRG.21403.1	LncRNA	7.10753	3.37263	5.24008	1.0749	0.308146	1
MSTRG.645.1	LncRNA	1.97765	5.45861	3.71813	-1.43691	0.308275	1
MSTRG.30132.1	LncRNA	2.83257	6.38939	4.61098	-1.19266	0.308425	1
MSTRG.6823.1	LncRNA	25.8725	16.8486	21.3606	0.61322	0.308635	0.725204
MSTRG.17696.1	LncRNA	17.1865	9.82292	13.5047	0.812215	0.30922	0.7258
MSTRG.33781.1	LncRNA	3.33259	7.57795	5.45527	-1.21247	0.309323	1
MSTRG.27133.3	LncRNA	1.99797	5.10005	3.54901	-1.32795	0.309393	1
MSTRG.12997.1	LncRNA	190.879	149.497	170.188	0.350609	0.309495	0.726032
MSTRG.10235.1	LncRNA	5.54077	11.052	8.2964	-1.02322	0.309593	0.726032
MSTRG.12609.1	LncRNA	35.0041	25.1932	30.0986	0.478716	0.309836	0.726032
MSTRG.13737.1	LncRNA	29.8182	20.1144	24.9663	0.577514	0.310183	0.726032
MSTRG.5117.1	LncRNA	32.1674	22.6104	27.3889	0.512247	0.310214	0.726032
MSTRG.29664.1	LncRNA	13.4385	22.163	17.8008	-0.736243	0.310278	0.726032
Nitab4.5_0005077g0030.1	LncRNA	12.3398	6.39007	9.36496	0.947206	0.310366	0.726032
MSTRG.5571.1	LncRNA	4.3048	9.51433	6.90957	-1.1254	0.31037	0.726032
MSTRG.1438.1	LncRNA	26.8377	15.9611	21.3994	0.756766	0.310681	0.726179
MSTRG.26830.1	LncRNA	43.1054	30.9523	37.0289	0.481966	0.310688	0.726179
MSTRG.15343.1	LncRNA	27.2088	38.4068	32.8078	-0.499673	0.31084	0.726247
MSTRG.29844.1	LncRNA	8.45538	4.01898	6.23718	1.07611	0.310991	0.726438
MSTRG.22515.1	LncRNA	18.3578	11.7853	15.0715	0.636923	0.311076	0.726438
MSTRG.20003.1	LncRNA	75.7057	56.4671	66.0864	0.419126	0.311131	0.726438
MSTRG.31406.1	LncRNA	17.0842	28.5983	22.8412	-0.743115	0.311273	0.726472
MSTRG.15415.1	LncRNA	5.65974	10.1707	7.91524	-0.86053	0.311937	0.727226
MSTRG.7861.8	LncRNA	1.79358	4.77821	3.2859	-1.43029	0.312045	1
MSTRG.27421.1	LncRNA	6.74351	15.2041	10.9738	-1.17576	0.312058	0.727226
MSTRG.8713.1	LncRNA	30.2014	20.7482	25.4748	0.543129	0.312117	0.727226
MSTRG.29086.1	LncRNA	18.9026	27.8274	23.365	-0.567062	0.313107	0.728488
[truncated: 2,775 more rows]
