# Supplementary material for: Comprehensive Transcriptome Analysis Uncovers Hub Long Non-coding RNAs Regulating Potassium Use Efficiency in Nicotiana tabacum
Source: Front Plant Sci. 2022 Mar 31;13:777308. doi: 10.3389/fpls.2022.777308 (PMC9008783; doi:10.3389/fpls.2022.777308)
Supplement: Supplementary Table 4 — Modules of co-expression network and their correlation with low K treatments. [file Table_4.XLSX]

## Sheet: Sheet1
Module	CKR	LKR	CKS	LKS
MEmidnightblue	0.601948	0.577743	-0.13281	-0.0860964
MEcoral2	0.0239447	0.521963	-0.224268	-0.0583173
MEsteelblue	0.0206669	0.515096	-0.3625	0.0723588
MEdarkslateblue	0.318503	0.477253	-0.302463	-0.165193
MEpalevioletred3	0.18536	0.466245	-0.258109	-0.217187
MEskyblue2	0.0627058	0.458712	-0.389742	-0.140032
MEwhite	-0.0850894	0.452244	-0.321226	-0.302443
MEmediumpurple2	0.0179836	0.436251	-0.346926	0.193446
MEtan	-0.144294	0.430244	-0.267571	0.210974
MEplum	0.360362	0.411164	-0.437411	-0.0243602
MEdarkred	0.273231	0.409258	-0.287167	-0.246555
MEbrown	0.340821	0.400102	-0.345328	-0.253933
MEsalmon4	0.367507	0.39318	-0.237933	-0.148262
MEgrey	0.311456	0.374461	-0.32341	-0.282796
MEturquoise	0.337792	0.351375	-0.367672	-0.297997
MElightsteelblue	0.229361	0.324302	-0.3455	0.0141707
MEyellow	0.406607	0.321813	-0.500697	-0.36009
MEskyblue1	0.137394	0.318039	-0.400237	-0.260001
MEpurple	0.21494	0.315553	-0.562784	0.0969736
MEdarkseagreen4	0.284883	0.30792	-0.389109	-0.225471
MElightcyan1	0.146904	0.302319	0.0166187	-0.0636659
MEgreen	0.23369	0.299985	0.333363	0.330774
MEthistle1	0.0860659	0.299887	-0.183888	-0.253577
MEgrey60	0.346258	0.297526	-0.349144	-0.349928
MEdarkturquoise	-0.363441	0.275111	-0.0696202	0.370229
MEgreenyellow	-0.00364846	0.251777	0.215893	-0.325262
MEdarkgreen	-0.239662	0.239603	-0.151607	-0.0421345
MEskyblue3	-0.0151392	0.226562	-0.423285	-0.390504
MEyellow4	0.469288	0.215409	-0.109397	-0.0410544
MEhoneydew1	-0.452291	0.200754	0.121056	0.238502
MElightcyan	0.350902	0.199091	-0.301143	-0.234569
MElightgreen	-0.373839	0.179798	0.398254	0.216881
MElightpink4	-0.379712	0.175437	-0.203464	0.533726
MEskyblue	-0.528881	0.159572	0.0608651	0.428015
MEviolet	-0.276298	0.15298	0.258616	-0.435599
MEmagenta	-0.313192	0.0863665	-0.466175	0.27425
MEplum2	-0.296669	0.0648617	0.410728	0.498129
MEdarkmagenta	0.402937	0.0393088	-0.154982	-0.302897
MEindianred4	0.550612	0.0320321	-0.382051	-0.293298
MEdarkolivegreen	-0.436678	-0.0408011	0.381099	0.394239
MEorange	0.421545	-0.0413024	0.140197	-0.0106018
MEdarkorange	-0.373879	-0.0424642	0.131126	0.607183
MEthistle2	-0.166608	-0.0659724	0.421882	0.451277
MEmediumorchid	-0.358906	-0.0673283	0.183411	0.433652
MEdarkorange2	-0.279647	-0.088591	0.448821	0.287285
MElightyellow	-0.518798	-0.0984563	0.147405	-0.25309
MEsienna3	-0.138918	-0.104767	0.592778	0.367825
MEdarkgrey	-0.221651	-0.105693	0.706044	0.115412
MEfirebrick4	-0.271068	-0.110385	0.128405	0.291413
MEorangered4	-0.0756214	-0.117536	0.431236	0.263353
MEantiquewhite4	-0.295816	-0.118813	0.536462	0.185464
MEnavajowhite2	-0.432365	-0.119684	0.341329	0.209282
MEdarkolivegreen4	-0.315866	-0.147387	0.424235	0.355225
MEplum1	-0.377338	-0.162466	0.471025	0.0661748
MEmaroon	-0.223064	-0.174414	0.196219	-0.25917
MElightcoral	0.705699	-0.187648	0.101475	0.136204
MEblue2	-0.202809	-0.223712	0.479417	-0.161374
MEpaleturquoise	-0.324512	-0.232712	0.50586	0.247925
MElavenderblush3	-0.309816	-0.246997	0.373919	0.161693
MEdarkviolet	-0.316992	-0.247423	-0.150712	0.59709
MEcoral1	-0.172867	-0.257001	0.34299	0.0386461
MEblack	-0.270848	-0.265988	0.395345	0.418463
MEroyalblue	0.225615	-0.271686	-0.146397	-0.0548836
MEred	-0.362066	-0.275905	-0.0122864	0.421528
MElightsteelblue1	-0.28573	-0.280437	0.199549	0.563859
MEbisque4	-0.325596	-0.294094	-0.0896806	0.300206
MEsaddlebrown	0.1644	-0.300513	0.186217	0.32989
MEorangered3	-0.0897741	-0.311806	0.40465	0.144687
MEmediumpurple3	-0.146969	-0.31314	0.18974	0.547272
MEbrown4	-0.432552	-0.344103	0.010318	0.323666
MEpink	-0.119295	-0.362397	0.51438	0.0490704
MEcyan	-0.408307	-0.386005	0.452969	0.143856
MEbrown2	-0.195066	-0.391671	-0.0574471	0.516744
MEsalmon	-0.354289	-0.392024	0.326545	0.433513
MEblue	-0.282165	-0.396739	0.270569	0.298275
MEfloralwhite	-0.358682	-0.481836	0.350419	0.220457
MEivory	-0.367208	-0.4837	0.357255	-0.174115
MEyellowgreen	-0.00696487	-0.525566	0.470976	0.281345
