# Supplementary material for: Comprehensive Transcriptome Analysis Uncovers Hub Long Non-coding RNAs Regulating Potassium Use Efficiency in Nicotiana tabacum
Source: Front Plant Sci. 2022 Mar 31;13:777308. doi: 10.3389/fpls.2022.777308 (PMC9008783; doi:10.3389/fpls.2022.777308)
Supplement: Supplementary Table 5 — Candidate hub LncRNAs in nine K+-responsive modules. [file Table_5.XLSX]

## Sheet: Sheet1
GeneID	Modules	MM value	Hub genes	Coding	Symbol	Description
MSTRG.632.1	brown2	0.710469	no	LncRNA	/	/
MSTRG.1639.1	brown2	-0.831869	yes	LncRNA	/	/
MSTRG.2210.1	brown2	0.811507	yes	/	/	/
MSTRG.4429.1	brown2	0.775294	no	/	/	/
MSTRG.5777.1	brown2	0.824919	yes	LncRNA	/	/
Nitab4.5_0000581g0090.1	brown2	0.698374	no	/	Y5285	TLC domain-containing protein At5g14285 [F18O22_70]
MSTRG.8000.1	brown2	0.730577	no	/	VATB2	V-type proton ATPase subunit B2 (V-ATPase subunit B2) (Vacuolar H(+)-ATPase subunit B isoform 2) (Vacuolar proton pump subunit B2) [VHA-B2] [F20M13.70]
MSTRG.11165.2	brown2	0.946202	yes	/	LOX2	Lipoxygenase 2, chloroplastic precursor (EC 1.13.11.12) (AtLOX2) [LOX2] [T14D3.80]
MSTRG.12858.1	brown2	0.961255	yes	/	4CLLA	Oxalate--CoA ligase (EC 6.2.1.8) (4-coumarate--CoA ligase isoform 8) (At4CL8) (4-coumarate--CoA ligase-like 10) (Acyl-activating enzyme 3) (Adenosine monophosphate binding protein 3) (AtMPBP3) (Oxalyl-CoA synthetase) [AAE3] [4CLL10] [AMPBP3] [T2J13.170]
MSTRG.13050.2	brown2	0.73015	no	/	/	/
MSTRG.14720.1	brown2	-0.79541	no	/	RH2	Eukaryotic initiation factor 4A-III homolog (EC 3.6.4.13) (AteIF4AIII) (eIF-4A-III) (eIF4A-III) (DEAD-box ATP-dependent RNA helicase 2) (AtRH02) [EIF4A3] [RH2] [MMB12.25] [MMB12.4]
MSTRG.15315.1	brown2	0.826654	yes	/	/	/
MSTRG.16041.1	brown2	0.815077	yes	LncRNA	/	/
MSTRG.16441.1	brown2	-0.748024	no	LncRNA	/	/
MSTRG.17883.1	brown2	0.802831	yes	LncRNA	/	/
MSTRG.18185.1	brown2	-0.604342	no	/	/	/
MSTRG.18319.1	brown2	0.633276	no	/	OSL3	Osmotin-like protein OSM34 precursor [OSM34] [T5C23.80]
MSTRG.20123.1	brown2	-0.776617	no	LncRNA	/	/
MSTRG.20259.1	brown2	0.790695	no	/	PPR38	Putative pentatricopeptide repeat-containing protein At1g12700, mitochondrial precursor [T12C24.31]
Nitab4.5_0000880g0110.1	brown2	0.850309	yes	/	COPT1	Copper transporter 1 (AtCOPT1) [COPT1] [K18B18.10] [K18B18.2]
MSTRG.22502.1	brown2	0.775189	no	/	Y1130	G-type lectin S-receptor-like serine/threonine-protein kinase At1g11300 precursor (EC 2.7.11.1) [T28P6.6]
MSTRG.24008.1	brown2	0.7513	no	LncRNA	/	/
MSTRG.25010.9	brown2	0.823898	yes	/	BGL04	Beta-glucosidase 4 precursor (EC 3.2.1.21) (AtBGLU4) [BGLU4] [T2K10.15]
Nitab4.5_0002177g0010.1	brown2	0.811793	yes	/	/	/
MSTRG.28128.1	brown2	0.755774	no	/	SWT12	Bidirectional sugar transporter SWEET12 (AtSWEET12) (MtN3-like protein) (Protein SUGARS WILL EVENTUALLY BE EXPORTED TRANSPORTERS 12) [SWEET12] [MTN3] [MQM1.8]
MSTRG.30383.1	brown2	0.767474	no	/	/	/
Nitab4.5_0002165g0070.1	brown2	-0.797948	no	/	/	/
MSTRG.33919.4	brown2	0.845392	yes	/	LRL11	LEAF RUST 10 DISEASE-RESISTANCE LOCUS RECEPTOR-LIKE PROTEIN KINASE-like 1.1 precursor (EC 2.7.11.1) (Probable receptor-like serine/threonine-protein kinase LRK10L-1.1) [LRK10L-1.1] [LRK10L4] [F2J7.14]
Nitab4.5_0004584g0010.1	brown2	0.773966	no	/	SWT15	Bidirectional sugar transporter SWEET15 (AtSWEET15) (Protein SUGARS WILL EVENTUALLY BE EXPORTED TRANSPORTERS 15) (Senescence-associated protein 29) [SWEET15] [SAG29] [T19L5.130]
Nitab4.5_0000028g0160.1	brown2	0.841259	yes	/	/	/
Nitab4.5_0000014g0500.1	brown2	0.813626	yes	/	RPOA	DNA-directed RNA polymerase subunit alpha (EC 2.7.7.6) (PEP) (Plastid-encoded RNA polymerase subunit alpha) (RNA polymerase subunit alpha) [rpoA]
Nitab4.5_0000245g0050.1	brown2	0.955443	yes	/	/	/
Nitab4.5_0000500g0070.1	brown2	0.891028	yes	/	/	/
MSTRG.1230.1	coral2	0.785632	no	/	/	/
MSTRG.1950.1	coral2	0.615658	no	/	/	/
MSTRG.2013.1	coral2	0.599382	no	/	CDPK9	Calcium-dependent protein kinase 9 (EC 2.7.11.1) (Calmodulin-domain protein kinase CDPK isoform 9) [CPK9] [MQC12.23]
MSTRG.3849.1	coral2	-0.641456	no	LncRNA	/	/
Nitab4.5_0004991g0030.1	coral2	0.61466	no	/	PHL5	Myb family transcription factor PHL5 (Protein PHR1-LIKE 5) [PHL5] [MPH15.16]
Nitab4.5_0000581g0150.1	coral2	0.570317	no	/	G3PC2	Glyceraldehyde-3-phosphate dehydrogenase GAPC2, cytosolic (EC 1.2.1.12) (NAD-dependent glyceraldehydephosphate dehydrogenase C subunit 2) [GAPC2] [GAPDH] [T6J4.17]
Nitab4.5_0004612g0020.1	coral2	-0.492315	no	/	/	/
MSTRG.8670.2	coral2	-0.810523	yes	LncRNA	/	/
Nitab4.5_0003083g0010.1	coral2	-0.671775	no	/	GATA1	GATA transcription factor 1 (AtGATA-1) [GATA1] [F14O13.24]
MSTRG.9634.1	coral2	0.521235	no	/	M860	Uncharacterized mitochondrial protein AtMg00860 (ORF158)
MSTRG.10414.1	coral2	0.560458	no	/	PME13	Probable pectinesterase/pectinesterase inhibitor 13 [Includes: Pectinesterase inhibitor 13 (Pectin methylesterase inhibitor 13); Pectinesterase 13 (EC 3.1.1.11) (PE 13) (Pectin methylesterase 13) (AtPME13)] [PME13] [ARATH13] [T9J22.12]
MSTRG.10491.1	coral2	0.776664	no	/	MYB61	Transcription factor MYB61 (Myb-related protein 61) (AtMYB61) [MYB61] [F14J9.20]
Nitab4.5_0001529g0030.1	coral2	-0.555428	no	/	/	/
Nitab4.5_0000492g0110.1	coral2	0.699608	no	/	CCME	Cytochrome c-type biogenesis protein CcmE homolog, mitochondrial precursor (Cytochrome c maturation protein E homolog) (AtCCME) (Heme chaperone CcmE homolog) [CCME] [ATG1]
Nitab4.5_0003120g0050.1	coral2	0.862074	yes	/	LOX1	Linoleate 9S-lipoxygenase 1 (EC 1.13.11.58) (Lipoxygenase 1) (AtLOX1) [LOX1] [F14C21.3] [F14C21.54] [T24C10.13]
Nitab4.5_0001769g0150.1	coral2	-0.752149	no	/	BAM1	Beta-amylase 1, chloroplastic precursor (EC 3.2.1.2) (1,4-alpha-D-glucan maltohydrolase) (Beta-amylase 7) (Thioredoxin-regulated beta-amylase) (TR-BAMY) [BAM1] [BMY7] [TRBAMY] [F14O13.12]
MSTRG.13700.2	coral2	0.468252	no	LncRNA	/	/
MSTRG.13893.1	coral2	0.783662	no	LncRNA	/	/
MSTRG.13998.1	coral2	-0.602903	no	/	/	/
MSTRG.15415.1	coral2	0.684584	no	LncRNA	/	/
MSTRG.16439.1	coral2	0.721786	no	/	DLO2	Protein DMR6-LIKE OXYGENASE 2 (EC 1.14.11.-) (2-oxoglutarate (2OG)-Fe(II) oxygenase-like protein DLO2) (Salicylate 3-hydroxylase DLO2) (EC 1.14.13.-) (S3H DLO2) (SA 3-hydroxylase DLO2) (Salicylic acid 3-hydroxylase DLO2) [DLO2] [F3H7.17] [F7L13.70]
Nitab4.5_0000743g0110.1	coral2	-0.558024	no	/	/	/
MSTRG.16726.1	coral2	-0.496723	no	/	/	/
MSTRG.17029.3	coral2	0.411992	no	/	CPR1	F-box protein CPR1 (Protein CONSTITUTIVE EXPRESSER OF PR GENES 1) (Protein CONSTITUTIVE EXPRESSER OF PR GENES 30) [CPR1] [CPR30] [T1P17.150]
Nitab4.5_0000085g0060.1	coral2	0.809869	yes	/	SUT31	Sulfate transporter 3.1 (AST12) (AtST1) [SULTR3;1] [ST1] [ATEM1.15] [F4F15.10]
MSTRG.17495.1	coral2	0.456054	no	LncRNA	/	/
MSTRG.19365.2	coral2	0.702239	no	/	OXA1	Mitochondrial inner membrane protein OXA1 precursor (Oxidase assembly 1 protein) (AtOXA1) [OXA1] [ATOXA1] [MTG10.19]
MSTRG.19890.1	coral2	0.538906	no	/	MYST1	Histone acetyltransferase of the MYST family 1 (EC 2.3.1.48) (Histone acetyltransferase of the GNAT/MYST superfamily 4) (MYST-like histone acetyltransferase 1) [HAM1] [HAG4] [MUB3.13]
MSTRG.22000.1	coral2	-0.640477	no	/	/	/
MSTRG.22720.2	coral2	-0.463813	no	LncRNA	/	/
Nitab4.5_0002567g0080.1	coral2	0.61325	no	/	THO7A	THO complex subunit 7A (THO complex subunit 7) (AtTHO7) [THO7A] [THOC7B] [F5E19.130]
MSTRG.23480.1	coral2	-0.572351	no	LncRNA	/	/
MSTRG.25151.4	coral2	0.564822	no	/	GPDHC	Glycerol-3-phosphate dehydrogenase [NAD(+)] GPDHC1, cytosolic (EC 1.1.1.8) [GPDHC1]
MSTRG.25348.1	coral2	-0.817495	yes	LncRNA	/	/
MSTRG.25950.2	coral2	0.788125	no	/	CNGC1	Cyclic nucleotide-gated ion channel 1 (AtCNGC1) (Cyclic nucleotide- and calmodulin-regulated ion channel 1) [CNGC1] [MFH8.6]
MSTRG.26464.1	coral2	-0.734033	no	/	HMA6	Copper-transporting ATPase PAA1, chloroplastic precursor (EC 7.2.2.8) (Protein HEAVY METAL ATPASE 6) (Protein glucose insensitive root 1) [PAA1] [GIR1] [HMA6] [F17M5.280] [T16L1.10]
MSTRG.26988.1	coral2	-0.72007	no	/	BGAL9	Beta-galactosidase 9 precursor (EC 3.2.1.23) (Lactase 9) [BGAL9] [F24L7.5]
MSTRG.27183.1	coral2	0.64029	no	/	GSTUA	Glutathione S-transferase U10 (EC 2.5.1.18) (AtGSTU10) (GST class-tau member 10) [GSTU10] [F1M20.27]
MSTRG.27498.1	coral2	0.685558	no	/	/	/
MSTRG.28117.1	coral2	0.67573	no	/	ITPK1	Inositol-tetrakisphosphate 1-kinase 1 (EC 2.7.1.134) (Inositol 1,3,4-trisphosphate 5/6-kinase 1) (EC 2.7.1.159) (AtItpk-1) (Inositol-triphosphate 5/6-kinase 1) (Ins(1,3,4)P(3) 5/6-kinase 1) [ITPK1] [F5E19.100]
MSTRG.32643.1	coral2	-0.411899	no	LncRNA	/	/
Nitab4.5_0001249g0050.1	coral2	0.703997	no	/	GLYT7	Glycosyltransferase-like At3g57200 precursor [F28O9.50]
Nitab4.5_0001780g0040.1	coral2	0.74854	no	/	GUN8	Endoglucanase 8 precursor (EC 3.2.1.4) (Cellulase 1) (AtCEL1) (Endo-1,4-beta glucanase 8) [CEL1] [F5A18.11]
Nitab4.5_0001148g0020.1	coral2	0.652442	no	/	ENL2	Early nodulin-like protein 2 precursor (Phytocyanin-like protein) [T29A15.10]
Nitab4.5_0002739g0160.1	coral2	0.764186	no	/	/	/
Nitab4.5_0001776g0040.1	coral2	0.740124	no	/	/	/
Nitab4.5_0000787g0110.1	coral2	0.694994	no	/	/	/
Nitab4.5_0000202g0430.1	coral2	0.677722	no	/	/	/
Nitab4.5_0003983g0010.1	darkorange	-0.564607	no	/	/	/
MSTRG.296.1	darkorange	-0.719568	no	LncRNA	/	/
MSTRG.427.1	darkorange	0.596957	no	LncRNA	/	/
MSTRG.545.1	darkorange	0.641571	no	/	/	/
MSTRG.545.2	darkorange	0.65015	no	/	/	/
MSTRG.673.2	darkorange	0.594757	no	/	PAP11	Probable plastid-lipid-associated protein 11, chloroplastic precursor (Fibrillin-9) [PAP11] [FBN9] [FIB9] [F6N15.13]
MSTRG.847.2	darkorange	0.59755	no	/	/	/
MSTRG.1278.1	darkorange	0.539664	no	/	PP191	Pentatricopeptide repeat-containing protein At2g37310 [PCMP-E49] [F3G5.10]
MSTRG.1473.1	darkorange	-0.402513	no	/	/	/
MSTRG.1510.1	darkorange	0.7317	no	/	UCH2	Ubiquitin carboxyl-terminal hydrolase 2 (EC 3.4.19.12) [UCH2] [F5I14.18]
MSTRG.1520.5	darkorange	0.873565	yes	/	/	/
MSTRG.1613.1	darkorange	0.634839	no	/	PTR5	Protein NRT1/ PTR FAMILY 8.2 (AtNPF8.2) (Peptide transporter PTR5) [NPF8.2] [PTR5] [F7J8.160]
MSTRG.2053.1	darkorange	0.715517	no	/	PP304	Pentatricopeptide repeat-containing protein At4g04790, mitochondrial precursor [T4B21.17]
Nitab4.5_0000397g0100.1	darkorange	-0.686892	no	/	PRP31	U4/U6 small nuclear ribonucleoprotein Prp31 homolog (Pre-mRNA-processing factor 31 homolog) (Protein EMBRYO DEFECTIVE 1220) [PRP31] [EMB1220] [T13D8.6]
MSTRG.2484.7	darkorange	0.571519	no	/	PLST1	Probable plastidic glucose transporter 1 [T7A14.10]
MSTRG.2529.1	darkorange	0.739187	no	/	WNK11	Probable serine/threonine-protein kinase WNK11 (EC 2.7.11.1) (AtWNK11) (Protein kinase with no lysine 11) [WNK11] [MWC10.1]
MSTRG.2723.5	darkorange	0.613132	no	/	ACO3M	Aconitate hydratase 3, mitochondrial precursor (EC 4.2.1.3) (Aconitase 3) (mACO1) (Citrate hydro-lyase 3) [ACO3] [T3P4.5]
MSTRG.2768.1	darkorange	-0.699624	no	LncRNA	/	/
MSTRG.3161.1	darkorange	0.488157	no	/	/	/
MSTRG.3286.1	darkorange	-0.667213	no	LncRNA	/	/
Nitab4.5_0001456g0120.1	darkorange	-0.476347	no	/	GOGC2	Golgin candidate 2 (AtGC2) [GC2] [T10F20.19] [T10O22.16]
MSTRG.3953.1	darkorange	0.793376	no	/	/	/
Nitab4.5_0000976g0270.1	darkorange	0.804935	yes	/	CLPD	Chaperone protein ClpD, chloroplastic precursor (EC 3.6.1.-) (ATP-dependent Clp protease ATP-binding subunit ClpD homolog) (Casein lytic proteinase D) (ERD1 protein) (Protein EARLY RESPONSIVE TO DEHYDRATION 1) (Protein SENESCENCE ASSOCIATED GENE 15) [CLPD] [ERD1] [SAG15] [K3K7.27]
MSTRG.4080.4	darkorange	0.641167	no	/	DSLE	Zinc finger BED domain-containing protein DAYSLEEPER (Transposase-like protein DAYSLEEPER) [HAT] [T27B3.40]
MSTRG.4254.3	darkorange	0.571794	no	/	/	/
Nitab4.5_0001360g0010.1	darkorange	0.690878	no	/	/	/
MSTRG.4347.4	darkorange	0.480561	no	LncRNA	/	/
Nitab4.5_0001495g0050.1	darkorange	-0.732457	no	/	/	/
Nitab4.5_0000084g0440.1	darkorange	0.524882	no	/	/	/
Nitab4.5_0000109g0540.1	darkorange	0.531859	no	/	POT2	Potassium transporter 2 (AtKT2) (AtKUP2) (AtPOT2) [POT2] [KT2] [KUP2] [SHY3] [T2P4.11]
MSTRG.6232.3	darkorange	0.782882	no	/	U73B2	UDP-glucosyl transferase 73B2 (EC 2.4.1.-) (Flavonol 7-O-glucosyltransferase) (EC 2.4.1.237) (UDP glucose:flavonoid 7-O-glucosyltransferase) [UGT73B2] [F28A23]
MSTRG.6336.1	darkorange	0.690526	no	/	/	/
Nitab4.5_0002071g0020.1	darkorange	0.490638	no	/	ALIS2	Putative ALA-interacting subunit 2 (AtALIS2) [ALIS2] [MCL19.21]
MSTRG.6626.1	darkorange	0.808324	yes	LncRNA	/	/
MSTRG.6816.1	darkorange	0.582526	no	/	/	/
MSTRG.7051.1	darkorange	-0.575032	no	LncRNA	/	/
MSTRG.7284.1	darkorange	0.53746	no	LncRNA	/	/
MSTRG.7410.1	darkorange	-0.558414	no	LncRNA	/	/
Nitab4.5_0001625g0010.1	darkorange	0.795052	no	/	TATB	Sec-independent protein translocase protein TATB, chloroplastic precursor (Protein HIGH CHLOROPHYLL FLUORESCENCE 106) (Protein TWIN-ARGININE TRANSLOCATION B) [TATB] [HCF106] [K24M7.19]
MSTRG.7886.2	darkorange	0.687744	no	/	/	/
MSTRG.7974.1	darkorange	0.505531	no	LncRNA	/	/
Nitab4.5_0001636g0070.1	darkorange	0.63104	no	/	U91C1	UDP-glycosyltransferase 91C1 (EC 2.4.1.-) [UGT91C1] [K2I5.5]
MSTRG.8254.1	darkorange	-0.609756	no	LncRNA	/	/
Nitab4.5_0004881g0020.1	darkorange	0.568179	no	/	/	/
MSTRG.9041.1	darkorange	0.7325	no	/	/	/
MSTRG.9330.6	darkorange	-0.701518	no	/	/	/
MSTRG.9442.1	darkorange	-0.563288	no	/	AXS2	UDP-D-apiose/UDP-D-xylose synthase 2 [AXS2] [T23G18.6]
MSTRG.9490.1	darkorange	-0.752134	no	/	PBL5	Probable serine/threonine-protein kinase PBL5 (EC 2.7.11.1) (PBS1-like protein 5) (Serine/threonine-protein kinase RLCKVII) [PBL5] [F24B9.4]
MSTRG.9611.1	darkorange	-0.793101	no	LncRNA	/	/
MSTRG.9731.9	darkorange	0.629369	no	/	/	/
Nitab4.5_0000028g0330.1	darkorange	0.79954	no	/	/	/
Nitab4.5_0000413g0140.1	darkorange	-0.373834	no	/	FB253	F-box protein At5g07610 [MBK20.4]
MSTRG.11317.1	darkorange	-0.848308	yes	/	SMC5	Structural maintenance of chromosomes protein 5 (Protein EMBRYO DEFECTIVE 2782) [SMC5] [EMB2782] [F1N13.60]
MSTRG.11320.1	darkorange	0.607658	no	/	/	/
MSTRG.11330.1	darkorange	-0.847136	yes	LncRNA	/	/
MSTRG.11443.1	darkorange	-0.766601	no	LncRNA	/	/
MSTRG.11516.1	darkorange	-0.681978	no	LncRNA	/	/
MSTRG.12026.1	darkorange	-0.549528	no	/	VCL1	Protein VACUOLELESS1 (Vacuolar protein sorting-associated protein 16 homolog) [VCL1] [T8P21.7]
MSTRG.12103.1	darkorange	0.486961	no	LncRNA	/	/
MSTRG.12504.2	darkorange	0.652977	no	/	PME51	Probable pectinesterase/pectinesterase inhibitor 51 precursor [Includes: Pectinesterase inhibitor 51 (Pectin methylesterase inhibitor 51); Pectinesterase 51 (EC 3.1.1.11) (PE 51) (Pectin methylesterase 51) (AtPME51)] [PME51] [ARATH51] [F17I14.50]
MSTRG.12733.1	darkorange	0.563524	no	/	/	/
MSTRG.12791.5	darkorange	0.632532	no	/	COL14	Zinc finger protein CONSTANS-LIKE 14 [COL14] [F4P9.27]
Nitab4.5_0001372g0040.1	darkorange	-0.673775	no	/	RFA1B	Replication protein A 70 kDa DNA-binding subunit B (AtRPA70B) (AtRPA1-5) (Replication factor A protein 1B) (Replication protein A 1B) (AtRPA1B) [RPA1B] [RPA70B] [F13G24.220]
MSTRG.13417.2	darkorange	0.597194	no	/	/	/
Nitab4.5_0000916g0160.1	darkorange	0.676855	no	/	ACA13	Putative calcium-transporting ATPase 13, plasma membrane-type (EC 7.2.2.10) (Ca(2+)-ATPase isoform 13) [ACA13] [F5N5.8]
Nitab4.5_0000146g0010.1	darkorange	0.61982	no	/	SRM1	Transcription factor SRM1 (Myb-related protein SRM1) (Protein SALT-RELATED MYB 1) [SRM1]
Nitab4.5_0000174g0060.1	darkorange	0.81731	yes	/	FTSI4	Probable inactive ATP-dependent zinc metalloprotease FTSHI 4, chloroplastic precursor (AtFTSHI4) (Protein EMBRYO DEFECTIVE 3144) (Protein FTSH INACTIVE PROTEASE 4) [FTSHI4] [EMB3144] [MUB3.10]
MSTRG.14348.5	darkorange	0.798679	no	/	SCP18	Serine carboxypeptidase-like 18 precursor (EC 3.4.16.-) [SCPL18] [F10C21.18]
MSTRG.14394.2	darkorange	0.445153	no	/	C81F3	Cytochrome P450 81F3 (EC 1.14.-.-) [CYP81F3] [F6G17.50]
MSTRG.14540.2	darkorange	0.644399	no	/	/	/
MSTRG.14988.2	darkorange	0.69652	no	/	PFD3	Probable prefoldin subunit 3 [K6M13.5]
MSTRG.15194.2	darkorange	0.704052	no	/	2AB2D	Probable serine/threonine protein phosphatase 2A regulatory subunit B''delta (AtB''delta) [B''DELTA] [F20D21.27]
MSTRG.15207.2	darkorange	0.840676	yes	/	/	/
Nitab4.5_0000006g0100.1	darkorange	0.585385	no	/	GPT2	Glucose-6-phosphate/phosphate translocator 2, chloroplastic precursor (AtGPT2) [GPT2] [F8K4.1]
Nitab4.5_0000010g0110.1	darkorange	0.503423	no	/	YCF2	Protein Ycf2 [ycf2-A] [ycf2-1]
MSTRG.16591.1	darkorange	0.432934	no	/	PPR26	Putative pentatricopeptide repeat-containing protein At1g09680 [F21M12.7]
MSTRG.16596.1	darkorange	0.54806	no	/	/	/
MSTRG.16883.1	darkorange	-0.575569	no	/	IAA4	Auxin-responsive protein IAA4 (Auxin-induced protein AUX2-11) (Indoleacetic acid-induced protein 4) [IAA4] [AUX2-11] [MQD19.3]
MSTRG.17162.1	darkorange	0.421706	no	/	/	/
MSTRG.18546.1	darkorange	-0.516175	no	LncRNA	/	/
MSTRG.18775.1	darkorange	-0.516488	no	/	/	/
MSTRG.18803.13	darkorange	0.789917	no	/	/	/
Nitab4.5_0000013g0070.1	darkorange	0.65498	no	/	HOL1	Thiocyanate methyltransferase 1 (EC 2.1.1.n4) (Protein HARMLESS TO OZONE LAYER 1) (AtHOL1) [HOL1] [F6E13.4]
MSTRG.19907.1	darkorange	0.38768	no	LncRNA	/	/
MSTRG.19966.1	darkorange	0.386703	no	LncRNA	/	/
MSTRG.20522.1	darkorange	-0.57379	no	LncRNA	/	/
Nitab4.5_0002405g0020.1	darkorange	0.699094	no	/	/	/
MSTRG.20812.1	darkorange	0.644534	no	/	/	/
Nitab4.5_0001941g0030.1	darkorange	0.701971	no	/	UBE11	Ubiquitin-activating enzyme E1 1 (EC 6.2.1.45) (AtUBA1) (Protein MODIFIER OF SNC1 5) [UBA1] [MOS5] [T27E13.15]
Nitab4.5_0001727g0020.1	darkorange	-0.370262	no	/	ATL46	RING-H2 finger protein ATL46 (EC 2.3.2.27) (RING-type E3 ubiquitin transferase ATL46) [ATL46] [MSN9.150] [MSN9.16]
MSTRG.21837.4	darkorange	0.548331	no	/	AB11I	ABC transporter I family member 11, chloroplastic precursor (ABC transporter ABCI.11) (AtABCI11) (Non-intrinsic ABC protein 14) [ABCI11] [NAP14] [MUA22.10]
Nitab4.5_0000396g0020.1	darkorange	0.507551	no	/	/	/
Nitab4.5_0002901g0080.1	darkorange	0.83985	yes	/	Y3206	ATP-dependent DNA helicase At3g02060, chloroplastic precursor (EC 3.6.4.12) [F1C9.16]
MSTRG.22339.1	darkorange	0.564708	no	/	/	/
MSTRG.22422.1	darkorange	0.354601	no	/	/	/
MSTRG.23166.1	darkorange	-0.501257	no	/	DRB1	Double-stranded RNA-binding protein 1 (Protein HYPONASTIC LEAVES 1) (dsRNA-binding protein 1) (AtDRB1) [DRB1] [HYL1] [F21M12.9]
MSTRG.23234.1	darkorange	-0.674097	no	LncRNA	/	/
MSTRG.23398.1	darkorange	0.548799	no	/	/	/
MSTRG.23520.1	darkorange	-0.556746	no	LncRNA	/	/
MSTRG.23968.4	darkorange	0.768117	no	/	/	/
MSTRG.24417.1	darkorange	0.80022	yes	/	/	/
Nitab4.5_0000098g0210.1	darkorange	0.589796	no	/	/	/
MSTRG.24672.2	darkorange	0.680358	no	/	ARID5	AT-rich interactive domain-containing protein 5 (ARID domain-containing protein 5) [ARID5] [F14G6.11]
MSTRG.24768.1	darkorange	0.46271	no	/	SLU7A	Pre-mRNA-splicing factor SLU7-A [F1E22.4] [F5I14.19]
Nitab4.5_0000859g0180.1	darkorange	0.575225	no	/	/	/
MSTRG.25453.6	darkorange	0.445241	no	/	NIPA6	Probable magnesium transporter NIPA6 [F26H11.12]
MSTRG.25670.2	darkorange	0.561934	no	/	TBL24	Protein trichome birefringence-like 24 [TBL24] [F9D16.260]
Nitab4.5_0002546g0040.1	darkorange	0.460896	no	/	/	/
Nitab4.5_0004800g0090.1	darkorange	0.7877	no	LncRNA	/	/
MSTRG.26886.1	darkorange	0.825991	yes	LncRNA	/	/
Nitab4.5_0002624g0050.1	darkorange	0.694455	no	/	/	/
MSTRG.27376.3	darkorange	0.497387	no	LncRNA	/	/
MSTRG.27640.2	darkorange	0.730866	no	/	ASTER	Protein Asterix [F13G24.160] [MXM12.20]
MSTRG.27680.1	darkorange	-0.732756	no	LncRNA	/	/
MSTRG.27926.1	darkorange	-0.797015	no	LncRNA	/	/
MSTRG.27928.4	darkorange	0.681281	no	/	POT4	Potassium transporter 4 (AtKT4) (AtKUP3) (AtPOT4) [POT4] [KT4] [KUP3] [F1C9.17]
MSTRG.27938.1	darkorange	0.656755	no	/	/	/
MSTRG.28051.1	darkorange	-0.560315	no	LncRNA	/	/
MSTRG.28519.1	darkorange	0.736028	no	/	GATP	Gamma-aminobutyrate transaminase POP2, mitochondrial precursor (EC 2.6.1.96) (AtGABA-T) (Gamma-aminobutyric acid aminotransferase 1) (Protein HEXENAL RESPONSE 1) (Protein POLLEN-PISTIL INCOMPATIBILITY 2) (AtPOP2) [POP2] [GABA-T] [GABAT1] [HER1] [MKA23.11]
Nitab4.5_0001348g0140.1	darkorange	0.661226	no	/	RR12	30S ribosomal protein S12, chloroplastic [rps12-B] [rps12A/rps12C] [AtCg00065/AtCg00905]
MSTRG.29172.1	darkorange	0.647711	no	/	ILVB	Acetolactate synthase, chloroplastic precursor (EC 2.2.1.6) (AtALS) (Acetohydroxy-acid synthase) (Protein CHLORSULFURON RESISTANT 1) [ALS] [AHAS] [CSR1] [TZP5] [T8P19.70]
MSTRG.29581.7	darkorange	0.816412	yes	/	PEX14	Peroxisomal membrane protein PEX14 (Peroxin-14) (AtPEX14) (Peroxisome biogenesis protein 14) (Pex14p) (Protein PEROXISOME DEFECTIVE 2) [PEX14] [PED2] [MQB2.13]
MSTRG.29749.6	darkorange	0.702811	no	/	/	/
Nitab4.5_0002918g0070.1	darkorange	-0.640559	no	/	/	/
MSTRG.29910.2	darkorange	0.687085	no	/	PPH	Pheophytinase, chloroplastic precursor (EC 3.1.1.-) (Pheophytin pheophorbide hydrolase) (Protein CO-REGULATED WITH NYE1) [PPH] [CRN1] [MAC12.25]
MSTRG.30363.1	darkorange	0.649377	no	/	/	/
MSTRG.30371.2	darkorange	0.649512	no	/	/	/
Nitab4.5_0004732g0020.1	darkorange	0.651778	no	/	/	/
MSTRG.30561.1	darkorange	0.470576	no	/	DOF18	Dof zinc finger protein DOF1.8 (AtDOF1.8) [DOF1.8] [F1N19.19]
MSTRG.30695.1	darkorange	-0.672181	no	/	SPO12	Meiotic recombination protein SPO11-2 (EC 5.6.2.2) (AtSPO11-2) [SPO11-2] [F22C12.24]
MSTRG.31058.1	darkorange	-0.0961529	no	/	AAE1	Butanoate--CoA ligase AAE1 (EC 6.2.1.-) (4-methylpentanoate--CoA ligase AAE2) (EC 6.2.1.-) (AMP-binding protein 1) (AtAMPBP1) (Acyl-activating enzyme 1, peroxisomal) (Hexanoate--CoA ligase CCL3) (EC 6.2.1.-) (Pentanoate--CoA ligase CCL3) (EC 6.2.1.-) [AAE1] [AMPBP1] [F5M15.12]
MSTRG.31493.1	darkorange	0.571607	no	/	BTAF1	TATA-binding protein-associated factor BTAF1 (EC 3.6.4.-) (AtBTAF1) (Protein BTAF1 homolog) (Protein ROOT GROWTH DEFECTIVE 3) [BTAF1] [RGD3] [F24B22.240]
MSTRG.31500.1	darkorange	0.0920103	no	/	PAS1	Peptidyl-prolyl cis-trans isomerase PASTICCINO1 (EC 5.2.1.8) (70 kDa peptidyl-prolyl isomerase) (FK506-binding protein 72) (AtFKBP72) (Immunophilin FKBP72) (Peptidyl-prolyl cis-trans isomerase FKBP72) (PPIase FKBP72) (Rotamase) [PAS1] [DEI1] [FKBP70] [FKBP72] [F5K20.310]
Nitab4.5_0000030g0040.1	darkorange	-0.658025	no	/	AAE1	Butanoate--CoA ligase AAE1 (EC 6.2.1.-) (4-methylpentanoate--CoA ligase AAE2) (EC 6.2.1.-) (AMP-binding protein 1) (AtAMPBP1) (Acyl-activating enzyme 1, peroxisomal) (Hexanoate--CoA ligase CCL3) (EC 6.2.1.-) (Pentanoate--CoA ligase CCL3) (EC 6.2.1.-) [AAE1] [AMPBP1] [F5M15.12]
MSTRG.31579.2	darkorange	0.446213	no	/	/	/
Nitab4.5_0003738g0070.1	darkorange	0.856318	yes	/	LINS	S-(+)-linalool synthase, chloroplastic precursor (EC 4.2.3.25) (Terpenoid synthase 14) (AtTPS14) [TPS14] [T13M11.3]
Nitab4.5_0004607g0020.1	darkorange	-0.607656	no	/	ACT7	Actin-7 (Actin-2) [ACT7] [MYH9.2]
MSTRG.32335.3	darkorange	0.649771	no	/	C3H30	Zinc finger CCCH domain-containing protein 30 (AtC3H30) [T6D20.20]
MSTRG.32748.1	darkorange	-0.691931	no	/	NHL10	NDR1/HIN1-like protein 10 (AtNHL10) (Protein YELLOW-LEAF-SPECIFIC GENE 9) [NHL10] [YLS9] [F11F19.11]
Nitab4.5_0000725g0080.1	darkorange	-0.64518	no	/	/	/
MSTRG.33144.3	darkorange	0.432203	no	/	CCT15	Cyclin-T1-5 (CycT1;5) (Protein AtCycT-like1) [CYCT1-5] [K18C1.7]
Nitab4.5_0000121g0080.1	darkorange	0.631937	no	/	/	/
MSTRG.33429.1	darkorange	-0.635856	no	LncRNA	/	/
MSTRG.33835.1	darkorange	0.562724	no	LncRNA	/	/
Nitab4.5_0001146g0240.1	darkorange	0.852741	yes	/	/	/
Nitab4.5_0000014g0120.1	darkorange	0.636457	no	/	MYB16	Transcription factor MYB16 (Myb-related protein 16) (AtMYB16) (Protein MIXTA homolog) (AtMIXTA) [MYB16] [F8M21_200]
Nitab4.5_0000012g0110.1	darkorange	0.672818	no	/	/	/
Nitab4.5_0000306g0230.1	darkorange	0.730444	no	/	FBK67	F-box/kelch-repeat protein At3g23880 [F14O13.7]
Nitab4.5_0000059g0290.1	darkorange	0.547544	no	/	/	/
Nitab4.5_0003125g0030.1	darkorange	0.682002	no	/	/	/
Nitab4.5_0003288g0070.1	darkorange	0.78344	no	/	JAL3	Jacalin-related lectin 3 (Mannose-binding lectin superfamily protein) [JAL3] [F6F9.23]
Nitab4.5_0000108g0220.1	darkorange	0.403767	no	/	REM16	B3 domain-containing protein REM16 (Auxin response factor 36) (Protein REPRODUCTIVE MERISTEM 16) [REM16] [ARF36] [F17M5.40]
Nitab4.5_0004842g0010.1	darkorange	-0.550839	no	/	/	/
Nitab4.5_0001127g0300.1	darkorange	0.66675	no	/	PSBE	Cytochrome b559 subunit alpha (PSII reaction center subunit V) [psbE]
Nitab4.5_0000986g0070.1	darkorange	-0.584488	no	/	/	/
Nitab4.5_0001586g0070.1	darkorange	0.808238	yes	/	CHI5	Endochitinase EP3 precursor (EC 3.2.1.14) (Chitinase class IV) (AtchitIV) (Protein HOMOLOG OF CARROT EP3-3 CHITINASE) (AtEP3) [EP3] [CHIV] [T12E18.110]
Nitab4.5_0000062g0090.1	darkorange	0.618002	no	/	/	/
Nitab4.5_0004542g0010.1	darkorange	-0.507592	no	/	/	/
Nitab4.5_0004300g0140.1	darkorange	-0.679834	no	/	/	/
Nitab4.5_0000694g0220.1	darkorange	0.604709	no	/	BAT1	Amino-acid permease BAT1 (Bidirectional amino acid transporter 1) (GABA permease) (AtGABP) [BAT1] [GABP] [F10A8.5]
MSTRG.1373.3	darkviolet	0.781329	no	/	CERK1	Chitin elicitor receptor kinase 1 precursor (EC 2.7.11.1) (AtCERK1) (LysM domain receptor-like kinase 1) (LysM RLK1) (LysM-containing receptor-like kinase 1) [CERK1] [LYK1] [RLK1] [MIL23.20]
Nitab4.5_0000294g0030.1	darkviolet	-0.778997	no	/	/	/
MSTRG.2377.1	darkviolet	0.755246	no	/	GLR37	Glutamate receptor 3.7 precursor (Ionotropic glutamate receptor GLR5) (Ligand-gated ion channel 3.7) [GLR3.7] [GLR5] [T32F6.8]
MSTRG.2597.4	darkviolet	0.88024	yes	/	/	/
MSTRG.3089.3	darkviolet	0.618881	no	/	NFYC4	Nuclear transcription factor Y subunit C-4 (AtNF-YC-4) [NFYC4] [MLE2.10]
MSTRG.3937.1	darkviolet	0.783723	no	/	/	/
MSTRG.5026.1	darkviolet	0.77629	no	/	INVA3	Acid beta-fructofuranosidase 3, vacuolar precursor (EC 3.2.1.26) (At beta fruct3) (AtBETAFRUCT3) (Acid invertase 3) (AI 3) (Acid sucrose hydrolase 3) (Vacuolar invertase 3) (Inv-V3) (VAC-INV 3) (VI 3) [BFRUCT3] [BETAFRUCT3] [F23N19.3] [T3P18.21]
Nitab4.5_0000394g0030.1	darkviolet	0.890672	yes	/	/	/
MSTRG.6846.1	darkviolet	-0.707762	no	/	/	/
MSTRG.9935.2	darkviolet	-0.576113	no	/	COX15	Cytochrome c oxidase assembly protein COX15 [COX15] [MDA7_15]
MSTRG.10692.1	darkviolet	-0.631822	no	/	ALMT2	Aluminum-activated malate transporter 2 (AtALMT2) [ALMT2] [T27G7.12]
MSTRG.12264.1	darkviolet	0.477168	no	/	/	/
MSTRG.14084.1	darkviolet	0.899108	yes	/	EPF2	Protein EPIDERMAL PATTERNING FACTOR 2 precursor [Contains: MEPF2] [EPF2] [F23M19]
MSTRG.14877.1	darkviolet	0.87155	yes	/	/	/
MSTRG.15204.1	darkviolet	0.856735	yes	/	/	/
MSTRG.15924.3	darkviolet	0.748028	no	/	/	/
MSTRG.16150.4	darkviolet	0.675868	no	/	/	/
MSTRG.17376.2	darkviolet	0.829514	yes	/	CYSK1	Cysteine synthase 1 (EC 2.5.1.47) (At.OAS.5-8) (Beta-substituted Ala synthase 1;1) (ARAth-Bsas1;1) (CSase A) (AtCS-A) (Cys-3A) (O-acetylserine (thiol)-lyase 1) (OAS-TL A) (O-acetylserine sulfhydrylase) (Protein ONSET OF LEAF DEATH 3) [OASA1] [OAS1] [OASS] [OLD3] [dl3480c]
MSTRG.18118.1	darkviolet	0.786041	no	/	/	/
Nitab4.5_0003971g0040.1	darkviolet	-0.788859	no	/	/	/
MSTRG.20181.1	darkviolet	0.905939	yes	/	/	/
Nitab4.5_0000717g0030.1	darkviolet	0.779125	no	/	/	/
MSTRG.21731.5	darkviolet	-0.787344	no	/	VPS54	Vacuolar protein sorting-associated protein 54, chloroplastic precursor (AtVPS54) [VPS54] [F24J7.50]
MSTRG.23236.1	darkviolet	-0.834379	yes	/	/	/
MSTRG.26271.3	darkviolet	0.791824	no	/	/	/
Nitab4.5_0000477g0040.1	darkviolet	0.621931	no	/	SA1B1	SUMO-activating enzyme subunit 1B-1 (SUMO-activating enzyme subunit 1-2) (Ubiquitin-like 1-activating enzyme E1A) [SAE1B-1] [SAE1-2] [MBA10.22]
Nitab4.5_0000345g0120.1	darkviolet	-0.850516	yes	/	/	/
Nitab4.5_0000162g0010.1	darkviolet	0.770895	no	/	/	/
Nitab4.5_0000782g0180.1	darkviolet	-0.632384	no	/	AGD15	Probable ADP-ribosylation factor GTPase-activating protein AGD15 (ARF GAP AGD15) (Protein ARF-GAP DOMAIN 15) (AtAGD15) [AGD15] [MKP6.22]
Nitab4.5_0001378g0010.1	darkviolet	0.916081	yes	/	/	/
Nitab4.5_0001061g0140.1	darkviolet	0.788362	no	/	CERL1	Protein CER1-like 1 [T7I23.9]
Nitab4.5_0002563g0010.1	darkviolet	0.89881	yes	/	U496K	UPF0496 protein At1g20180 [T20H2.5]
MSTRG.1257.1	lightpink4	0.812625	yes	/	APX2	L-ascorbate peroxidase 2, cytosolic (EC 1.11.1.11) (L-ascorbate peroxidase 1b) (APX1b) (AtAPx02) [APX2] [APX1B] [F11F8_23]
Nitab4.5_0000512g0120.1	lightpink4	0.710009	no	/	PP166	Pentatricopeptide repeat-containing protein At2g20710, mitochondrial precursor [F5H14.32]
Nitab4.5_0002050g0020.1	lightpink4	0.699351	no	/	/	/
Nitab4.5_0002887g0100.1	lightpink4	0.669267	no	/	/	/
MSTRG.3827.1	lightpink4	0.655899	no	/	/	/
MSTRG.4254.5	lightpink4	0.526577	no	/	/	/
MSTRG.4364.1	lightpink4	0.721345	no	LncRNA	/	/
MSTRG.4986.1	lightpink4	0.688098	no	LncRNA	/	/
MSTRG.5987.1	lightpink4	0.695286	no	LncRNA	/	/
Nitab4.5_0001249g0040.1	lightpink4	-0.668447	no	/	/	/
MSTRG.6485.1	lightpink4	0.696686	no	/	TATA	Sec-independent protein translocase protein TATA, chloroplastic precursor (Protein THYLAKOID ASSEMBLY 4) (Protein TWIN-ARGININE TRANSLOCATION A) [TATA] [THA4] [T32B20.e]
MSTRG.6526.1	lightpink4	0.741395	no	LncRNA	/	/
MSTRG.6833.2	lightpink4	0.787951	no	LncRNA	/	/
MSTRG.6908.1	lightpink4	0.726526	no	LncRNA	/	/
MSTRG.7053.3	lightpink4	0.715956	no	/	CP19D	Peptidyl-prolyl cis-trans isomerase CYP19-4 precursor (EC 5.2.1.8) (PPIase CYP19-4) (Cyclophilin of 19 kDa 4) (Cyclophilin-5) (Rotamase CYP19-4) [CYP19-4] [CYP5] [F23F1.12]
MSTRG.7314.2	lightpink4	0.73543	no	/	/	/
MSTRG.7902.5	lightpink4	0.807456	yes	/	CASP	Protein CASP [CASP] [MYF24.37]
MSTRG.10176.2	lightpink4	0.715207	no	LncRNA	/	/
Nitab4.5_0004567g0030.1	lightpink4	-0.784827	no	/	/	/
MSTRG.12713.1	lightpink4	-0.78359	no	LncRNA	/	/
MSTRG.12807.1	lightpink4	-0.713008	no	/	ARFP	Auxin response factor 16 [ARF16] [F6G3.110]
MSTRG.14233.2	lightpink4	0.6916	no	LncRNA	/	/
Nitab4.5_0000786g0030.1	lightpink4	0.773411	no	/	ATHB5	Homeobox-leucine zipper protein ATHB-5 (HD-ZIP protein ATHB-5) (Homeodomain transcription factor ATHB-5) [ATHB-5] [MNA5.4]
MSTRG.15369.1	lightpink4	-0.629217	no	/	/	/
MSTRG.16188.1	lightpink4	-0.719665	no	/	/	/
MSTRG.17981.1	lightpink4	0.744507	no	/	/	/
MSTRG.18131.2	lightpink4	0.551768	no	/	R27AB	Ubiquitin-40S ribosomal protein S27a-2 precursor [Contains: Ubiquitin; 40S ribosomal protein S27a-2] [RPS27AB] [UBQ6] [F14M4.6]
MSTRG.18753.1	lightpink4	-0.784785	no	/	/	/
MSTRG.19372.1	lightpink4	0.751452	no	/	/	/
Nitab4.5_0002529g0060.1	lightpink4	0.825017	yes	/	FAP1	Fatty-acid-binding protein 1 (AtFAP1) (Chalcone-flavanone isomerase family protein 1) [FAP1] [F16M2.20]
Nitab4.5_0000142g0290.1	lightpink4	-0.726397	no	/	/	/
MSTRG.23205.2	lightpink4	0.687516	no	/	/	/
MSTRG.23439.1	lightpink4	0.557688	no	/	GAOX1	Gibberellin 20 oxidase 1 (EC 1.14.11.-) (GA 20-oxidase 1) (AtGA20ox1) (Gibberellin C-20 oxidase 1) [GA20OX1] [20ox1] [At2301] [GA5] [T30C3.90]
MSTRG.23555.1	lightpink4	0.663803	no	LncRNA	/	/
MSTRG.23585.1	lightpink4	0.565956	no	/	/	/
MSTRG.24104.2	lightpink4	0.695347	no	/	PBL18	Probable serine/threonine-protein kinase PBL18 (EC 2.7.11.1) (PBS1-like protein 18) [PBL18] [T6C23.1]
MSTRG.25790.1	lightpink4	0.737615	no	LncRNA	/	/
MSTRG.25977.1	lightpink4	0.686384	no	/	CST	Probable serine/threonine-protein kinase CST (EC 2.7.11.1) (Protein CAST AWAY) [CST] [CX32] [KIN4] [F8D20.110]
MSTRG.26058.2	lightpink4	0.603704	no	/	DAPB2	4-hydroxy-tetrahydrodipicolinate reductase 2, chloroplastic precursor (EC 1.17.1.8) (HTPA reductase 2) [DAPB2] [F24G16.160]
MSTRG.26076.3	lightpink4	0.731832	no	/	KMS1	Vacuole membrane protein KMS1 (Protein KILLING ME SLOWLY 1) [KMS1] [dl3515w]
Nitab4.5_0000368g0100.1	lightpink4	-0.829052	yes	/	/	/
MSTRG.26344.1	lightpink4	0.546389	no	/	/	/
Nitab4.5_0002245g0010.1	lightpink4	0.694637	no	/	FACR3	Fatty acyl-CoA reductase 3 (EC 1.2.1.84) (Protein ECERIFERUM 4) [FAR3] [CER4] [T16L1.280]
MSTRG.27845.1	lightpink4	0.647867	no	LncRNA	/	/
MSTRG.28125.2	lightpink4	0.676617	no	LncRNA	/	/
MSTRG.28606.1	lightpink4	0.766881	no	LncRNA	/	/
MSTRG.28623.3	lightpink4	0.904815	yes	/	/	/
MSTRG.28623.7	lightpink4	0.818967	yes	/	/	/
MSTRG.28624.1	lightpink4	0.901037	yes	LncRNA	/	/
Nitab4.5_0007189g0040.1	lightpink4	-0.716362	no	/	CDF3	Cyclic dof factor 3 (Dof zinc finger protein DOF3.3) (AtDOF3.3) (H-protein promoter-binding factor 2a) [CDF3] [DOF3.3] [HPPBF-2A] [F1P2.50]
MSTRG.29992.2	lightpink4	0.638675	no	/	GDIR	Rho GDP-dissociation inhibitor 1 (AtRhoGDI1) (Rho GDI-1) [GDI1] [F17A17.22]
MSTRG.30655.5	lightpink4	0.868008	yes	/	/	/
Nitab4.5_0004482g0050.1	lightpink4	-0.908908	yes	/	/	/
MSTRG.31186.1	lightpink4	-0.708867	no	LncRNA	/	/
MSTRG.31975.2	lightpink4	0.760916	no	/	E70A1	Exocyst complex component EXO70A1 (AtExo70a1) (Exocyst subunit Exo70 family protein A1) [EXO70A1] [F12E4.320]
Nitab4.5_0000677g0060.1	lightpink4	-0.832259	yes	/	/	/
MSTRG.32906.1	lightpink4	-0.764117	no	/	PR1B4	PRA1 family protein B4 (AtPRA1.B4) [PRA1B4] [T19C21.15]
MSTRG.32967.1	lightpink4	0.724714	no	/	/	/
MSTRG.33215.1	lightpink4	0.77881	no	/	PGL3	Polygalacturonase 1 beta-like protein 3 precursor (AtPGL3) (Aromatic-rich glycoprotein JP650) (PG1beta-like protein 3) (Polygalacturonase 2) (Probable polygalacturonase non-catalytic subunit JP650) [PGL3] [JP650] [PG2] [F17O7.9]
MSTRG.33966.2	lightpink4	0.695992	no	/	SYQ	Glutamine--tRNA ligase, cytoplasmic (EC 6.1.1.18) (Glutaminyl-tRNA synthetase) (GlnRS) (Protein OVULE ABORTION 9) [OVA9] [F4F7.26]
Nitab4.5_0002371g0020.1	lightpink4	0.617639	no	/	LBD21	LOB domain-containing protein 21 (ASYMMETRIC LEAVES 2-like protein 12) (AS2-like protein 12) [LBD21] [ASL12] [F11B9.5] [F9F8.10]
Nitab4.5_0000569g0160.1	lightpink4	0.651904	no	/	/	/
Nitab4.5_0000027g0320.1	lightpink4	0.721385	no	/	FDL1	F-box/FBD/LRR-repeat protein At1g13570 [F13B4.6]
MSTRG.686.3	lightsteelblue1	-0.816176	yes	/	/	/
MSTRG.1477.3	lightsteelblue1	0.676393	no	/	/	/
MSTRG.1557.1	lightsteelblue1	0.897289	yes	/	EXP10	Expansin-A10 precursor (AtEXPA10) (Alpha-expansin-10) (At-EXP10) (AtEx10) (Ath-ExpAlpha-1.1) [EXPA10] [EXP10] [T24P13.15] [T24P13_14]
MSTRG.2773.1	lightsteelblue1	-0.746844	no	LncRNA	/	/
MSTRG.2793.1	lightsteelblue1	0.796062	no	/	SR1P1	BTB/POZ domain-containing protein SR1IP1 (Protein ATSR1-INTERACTION PROTEIN 1) [SR1IP1] [K8K14]
Nitab4.5_0004932g0040.1	lightsteelblue1	0.751337	no	/	SUVR5	Histone-lysine N-methyltransferase SUVR5 (EC 2.1.1.-) (C2H2 zinc finger-SET histone methyltransferase) (Protein C2H2 SET) (Protein SET DOMAIN GROUP 6) (Suppressor of variegation 3-9-related protein 5) (Su(var)3-9-related protein 5) [SUVR5] [CZS] [SDG6] [SET6] [At2g23740/At2g23730] [F27L4.8/F27L4.9/F27L4.7]
MSTRG.4381.1	lightsteelblue1	-0.604598	no	LncRNA	/	/
Nitab4.5_0000506g0130.1	lightsteelblue1	-0.625394	no	/	/	/
MSTRG.5318.1	lightsteelblue1	0.728568	no	/	FACR2	Fatty acyl-CoA reductase 2, chloroplastic precursor (EC 1.2.1.84) (AtFAR2) (Fatty acid reductase 2) (Male sterility protein 2) [FAR2] [MS2] [MEC18.11] [T21B14.18] [T21B14_123]
MSTRG.5549.1	lightsteelblue1	0.80217	yes	/	DNJA6	Chaperone protein dnaJ A6, chloroplastic precursor (atDjA6) (Chaperone protein dnaJ A26) (AtDjA26) [DJA6] [ATJ26]
MSTRG.6784.1	lightsteelblue1	0.790271	no	/	YC20L	Ycf20-like protein [T8F5.20]
MSTRG.7256.1	lightsteelblue1	0.790578	no	LncRNA	/	/
Nitab4.5_0003542g0090.1	lightsteelblue1	0.787421	no	/	SEOB	Protein SIEVE ELEMENT OCCLUSION B (AtSEOb) (Protein SIEVE ELEMENT OCCLUSION-RELATED 1) (AtSEOR1) [SEOB] [SEOR1] [F4P13.22]
Nitab4.5_0007958g0010.1	lightsteelblue1	0.816114	yes	/	XTH5	Probable xyloglucan endotransglucosylase/hydrolase protein 5 precursor (EC 2.4.1.207) (At-XTH5) (XTH-5) [XTH5] [EXGT-A4] [XTR12] [MAC12.33]
Nitab4.5_0001619g0010.1	lightsteelblue1	0.655261	no	/	DNJA6	Chaperone protein dnaJ A6, chloroplastic precursor (atDjA6) (Chaperone protein dnaJ A26) (AtDjA26) [DJA6] [ATJ26]
MSTRG.8915.1	lightsteelblue1	-0.474698	no	LncRNA	/	/
MSTRG.9531.2	lightsteelblue1	0.770679	no	LncRNA	/	/
MSTRG.9540.1	lightsteelblue1	-0.74625	no	LncRNA	/	/
MSTRG.10061.3	lightsteelblue1	0.668848	no	/	/	/
Nitab4.5_0001118g0010.1	lightsteelblue1	0.814933	yes	/	SP1L1	Protein SPIRAL1-like 1 [SP1L1] [T1K7.26]
MSTRG.10713.1	lightsteelblue1	0.90656	yes	/	GIR1	Protein GL2-INTERACTING REPRESSOR 1 [GIR1] [MHF15.21]
MSTRG.11583.1	lightsteelblue1	-0.747112	no	/	/	/
Nitab4.5_0000384g0060.1	lightsteelblue1	0.852735	yes	/	ALMT8	Aluminum-activated malate transporter 8 (AtALMT8) [ALMT8] [T19F11.8]
MSTRG.11724.1	lightsteelblue1	-0.570071	no	LncRNA	/	/
MSTRG.11801.1	lightsteelblue1	-0.688418	no	/	HS217	21.7 kDa class VI heat shock protein (21.7 kDa heat shock protein) (AtHsp21.7) [HSP21.7] [MRB17.16]
MSTRG.12465.2	lightsteelblue1	0.311148	no	/	HEXO3	Beta-hexosaminidase 3 precursor (EC 3.2.1.52) (Beta-GlcNAcase 3) (Beta-N-acetylhexosaminidase 3) (Beta-hexosaminidase 1) (AtHEX1) (N-acetyl-beta-glucosaminidase 3) [HEXO3] [HEX1] [F5I14.13]
MSTRG.13114.7	lightsteelblue1	0.804407	yes	/	GATA	Glutamyl-tRNA(Gln) amidotransferase subunit A, chloroplastic/mitochondrial (EC 6.3.5.7) (Glu-AdT subunit A) [GATA] [T5M7.15]
MSTRG.13423.2	lightsteelblue1	0.733098	no	/	ZFP4	Zinc finger protein 4 [ZFP4] [F15E12.19]
MSTRG.13870.6	lightsteelblue1	0.652109	no	/	PEX1	Peroxisome biogenesis protein 1 (Peroxin-1) (AtPEX1) [PEX1] [F8L15.15]
Nitab4.5_0000232g0220.1	lightsteelblue1	0.663819	no	/	SYCP1	Synaptonemal complex protein 1 (Synaptonemal complex central region protein ZYP1a) [ZYP1A] [T16E15.12]
MSTRG.14391.1	lightsteelblue1	0.637991	no	/	GASAA	Gibberellin-regulated protein 10 precursor (GAST1 protein homolog 10) [GASA10] [MMN10.7]
Nitab4.5_0003865g0150.1	lightsteelblue1	0.696728	no	/	/	/
Nitab4.5_0000044g0220.1	lightsteelblue1	-0.832963	yes	/	/	/
MSTRG.16976.1	lightsteelblue1	-0.563763	no	LncRNA	/	/
MSTRG.17074.1	lightsteelblue1	-0.718253	no	/	/	/
MSTRG.17896.3	lightsteelblue1	0.643464	no	/	TBL38	Protein trichome birefringence-like 38 [TBL38] [F28N24.24]
MSTRG.18145.1	lightsteelblue1	-0.575884	no	/	/	/
MSTRG.18359.1	lightsteelblue1	0.692126	no	/	CRY1	Cryptochrome-1 (AtCry) (Atcry1) (Blue light photoreceptor) (Protein BLUE LIGHT UNINHIBITED 1) (Protein ELONGATED HYPOCOTYL 4) (Protein OUT OF PHASE 2) (OOP2) [CRY1] [BLU1] [HY4] [T3H13.14] [T3H13.5]
MSTRG.18698.1	lightsteelblue1	-0.605302	no	/	FBX6	F-box only protein 6 [FBX6] [F17L21.13]
MSTRG.18808.1	lightsteelblue1	-0.528043	no	/	UREA	Urease (EC 3.5.1.5) (Urea amidohydrolase) [URE] [F12B7.10]
MSTRG.19613.1	lightsteelblue1	-0.882931	yes	LncRNA	/	/
Nitab4.5_0000675g0060.1	lightsteelblue1	0.725783	no	/	/	/
MSTRG.21091.1	lightsteelblue1	0.780303	no	LncRNA	/	/
MSTRG.21397.1	lightsteelblue1	0.641156	no	/	SMD3B	Small nuclear ribonucleoprotein SmD3b (SmD3-b) (snRNP core protein D3-b) [SMD3B] [F2D10.7] [F5M15.9]
MSTRG.21445.1	lightsteelblue1	0.659185	no	/	/	/
MSTRG.22606.1	lightsteelblue1	0.604455	no	/	KSG7	Shaggy-related protein kinase eta (EC 2.7.11.1) (ASK-eta) (Protein BRASSINOSTEROID INSENSITIVE 2) (Protein ULTRACURVATA 1) (Shaggy-related protein kinase 21) (AtSK21) [ASK7] [BIN2] [DWF12] [SK21] [UCU1] [F28A21.120]
MSTRG.25499.5	lightsteelblue1	0.718136	no	/	PTN2A	Phosphatidylinositol 3,4,5-trisphosphate 3-phosphatase and protein-tyrosine-phosphatase PTEN2A (EC 3.1.3.48) (EC 3.1.3.67) (Protein PHOSPHATASE AND TENSIN HOMOLOG 2-a) (AtPTEN2) (AtPTEN2a) [PTEN2A] [PTEN2] [MLD14.15]
Nitab4.5_0003696g0080.1	lightsteelblue1	0.695187	no	/	/	/
MSTRG.27500.1	lightsteelblue1	-0.734246	no	LncRNA	/	/
MSTRG.27857.1	lightsteelblue1	-0.725382	no	LncRNA	/	/
Nitab4.5_0000064g0010.1	lightsteelblue1	-0.786135	no	/	POLLU	Probable ion channel POLLUX (AtPOLLUX) (Probable ion channel DMI1) [K9P8.10]
MSTRG.28215.1	lightsteelblue1	-0.79074	no	/	/	/
MSTRG.28353.4	lightsteelblue1	0.575072	no	/	44412	AUGMIN subunit 4 [AUG4] [F17J6.23] [F4M15.6]
MSTRG.28585.3	lightsteelblue1	0.865939	yes	/	LGUC	Probable lactoylglutathione lyase, chloroplastic precursor (EC 4.4.1.5) (Glyoxalase I) [F1N21.10]
MSTRG.29250.1	lightsteelblue1	0.776329	no	/	SSL3	Protein STRICTOSIDINE SYNTHASE-LIKE 3 precursor (AtSSL3) (Strictosidine synthase 9) (AtSS9) [SSL3] [SS9] [T27G7.16]
MSTRG.31106.1	lightsteelblue1	-0.700115	no	LncRNA	/	/
MSTRG.31924.1	lightsteelblue1	0.817511	yes	/	GDL86	GDSL esterase/lipase At5g45960 precursor (EC 3.1.1.-) (Extracellular lipase At5g45960) [K15I22.16]
MSTRG.32293.1	lightsteelblue1	0.849138	yes	/	PER46	Peroxidase 46 precursor (EC 1.11.1.7) (Atperox P46) (ATP48) [PER46] [P46] [F28M20.50]
MSTRG.33290.1	lightsteelblue1	0.82991	yes	/	B561P	Cytochrome b561 and DOMON domain-containing protein At5g35735 precursor (Protein b561A.tha16) [F28J9_6]
Nitab4.5_0000257g0130.1	lightsteelblue1	0.918713	yes	/	PER6	Peroxidase 6 precursor (EC 1.11.1.7) (Atperox P6) [PER6] [P6] [F3I6.3]
MSTRG.33830.1	lightsteelblue1	-0.69727	no	/	/	/
MSTRG.33904.1	lightsteelblue1	0.702227	no	/	/	/
Nitab4.5_0002799g0010.1	lightsteelblue1	0.728803	no	/	/	/
Nitab4.5_0000078g0330.1	lightsteelblue1	0.622924	no	/	ACT2	Actin-2 [ACT2] [MVE11.16]
Nitab4.5_0004841g0070.1	lightsteelblue1	0.802594	yes	/	TI214	Protein TIC 214 (Translocon at the inner envelope membrane of chloroplasts 214) (AtTIC214) [TIC214] [ycf1-B]
Nitab4.5_0001433g0030.1	lightsteelblue1	-0.693062	no	/	PP415	Pentatricopeptide repeat-containing protein At5g43790 [PCMP-E30] [MQD19.14]
Nitab4.5_0002447g0010.1	lightsteelblue1	0.816426	yes	/	BH051	Transcription factor bHLH51 (Basic helix-loop-helix protein 51) (AtbHLH51) (bHLH 51) (Transcription factor EN 57) (bHLH transcription factor bHLH051) [BHLH51] [EN57] [T7M7.8]
Nitab4.5_0004783g0040.1	lightsteelblue1	0.834531	yes	/	SHN3	Ethylene-responsive transcription factor SHINE 3 [SHN3] [ERF005] [F18G18.130]
Nitab4.5_0000611g0230.1	lightsteelblue1	0.612074	no	/	RPOB	DNA-directed RNA polymerase subunit beta (EC 2.7.7.6) (PEP) (Plastid-encoded RNA polymerase subunit beta) (RNA polymerase subunit beta) [rpoB]
Nitab4.5_0001000g0090.1	lightsteelblue1	0.898626	yes	/	MRF2	MA3 DOMAIN-CONTAINING TRANSLATION REGULATORY FACTOR 2 (MA3 domain-containing protein 8) [MRF2] [MAT8] [T22J18.10]
Nitab4.5_0000232g0310.1	lightsteelblue1	0.767014	no	/	/	/
Nitab4.5_0000002g0310.1	lightsteelblue1	0.898396	yes	/	/	/
Nitab4.5_0000804g0220.1	lightsteelblue1	0.810831	yes	/	/	/
Nitab4.5_0000190g0220.1	lightsteelblue1	0.643911	no	/	/	/
Nitab4.5_0003971g0030.1	lightsteelblue1	-0.813622	yes	/	/	/
Nitab4.5_0002472g0040.1	lightsteelblue1	0.928031	yes	/	ZHD8	Zinc-finger homeodomain protein 8 (AtZHD8) (Homeobox protein 30) (AtHB-30) (Zinc finger homeodomain transcriptional factor ZFHD3) [ZHD8] [HB30] [ZFHD3] [F8M21.100]
Nitab4.5_0000668g0120.1	lightsteelblue1	-0.883613	yes	/	Y5838	Probably inactive leucine-rich repeat receptor-like protein kinase At5g48380 precursor [K23F3.10] [MJE7.1]
Nitab4.5_0000645g0080.1	lightsteelblue1	0.548735	no	/	/	/
Nitab4.5_0000623g0110.1	lightsteelblue1	-0.746186	no	/	PAE8	Pectin acetylesterase 8 precursor (EC 3.1.1.-) [PAE8]
Nitab4.5_0000411g0050.1	lightsteelblue1	0.551063	no	/	WRI1	Ethylene-responsive transcription factor WRI1 (Protein ACTIVATOR OF SPORAMIN::LUC 1) (Protein WRINKLED 1) [WRI1] [ASML1] [T12E18.10] [T12E18.20]
Nitab4.5_0000210g0190.1	lightsteelblue1	0.89487	yes	/	SPL3	Squamosa promoter-binding-like protein 3 [SPL3] [T1B8.11]
Nitab4.5_0001663g0110.1	lightsteelblue1	-0.64863	no	/	/	/
Nitab4.5_0003415g0010.1	lightsteelblue1	0.728396	no	/	MY106	Transcription factor MYB106 (Myb-related protein 106) (AtMYB106) (Transcription factor NOEK) [MYB106] [NOK] [T4P13.17]
Nitab4.5_0000040g0010.1	lightsteelblue1	0.806623	yes	/	MY106	Transcription factor MYB106 (Myb-related protein 106) (AtMYB106) (Transcription factor NOEK) [MYB106] [NOK] [T4P13.17]
MSTRG.504.1	mediumpurple3	0.585472	no	LncRNA	/	/
Nitab4.5_0000207g0200.1	mediumpurple3	-0.794848	no	/	/	/
Nitab4.5_0001208g0080.1	mediumpurple3	0.568401	no	/	/	/
Nitab4.5_0002027g0140.1	mediumpurple3	0.694669	no	/	AML5	Protein MEI2-like 5 (AML5) (MEI2-like protein 5) [ML5] [F15D2.30]
MSTRG.1204.1	mediumpurple3	0.437726	no	/	/	/
Nitab4.5_0004625g0010.1	mediumpurple3	0.451482	no	/	Y4230	G-type lectin S-receptor-like serine/threonine-protein kinase At4g03230 precursor (EC 2.7.11.1) [F4C21.16]
MSTRG.2725.2	mediumpurple3	0.678027	no	LncRNA	/	/
MSTRG.3093.2	mediumpurple3	-0.667995	no	/	/	/
MSTRG.3411.1	mediumpurple3	-0.683174	no	LncRNA	/	/
Nitab4.5_0001799g0030.1	mediumpurple3	0.400538	no	/	MBD4L	Methyl-CpG-binding domain protein 4-like protein (EC 3.2.2.-) (Protein MBD4-like) [MBD4L] [F17A17.27]
Nitab4.5_0001579g0130.1	mediumpurple3	0.845482	yes	/	RMR2	Receptor homology region, transmembrane domain- and RING domain-containing protein 2 precursor (AtRMR2) (ReMembR-H2 protein JR702) [RMR2] [JR702] [F17M19.13]
MSTRG.6792.1	mediumpurple3	0.727006	no	/	/	/
MSTRG.6944.1	mediumpurple3	0.793779	no	/	TA14B	Transcription initiation factor TFIID subunit 14b (GAS 41-like protein) (Protein AF-9 homolog a) (TBP-associated factor 14b) (AtTAF14b) [TAF14B] [GAS41] [YAF9A] [K2N11.8]
MSTRG.7257.3	mediumpurple3	0.361722	no	LncRNA	/	/
MSTRG.8654.6	mediumpurple3	0.717936	no	/	HIS5B	Imidazoleglycerol-phosphate dehydratase 2, chloroplastic precursor (EC 4.2.1.19) (IGPD 2) (Protein HISTIDINE BIOSYNTHESIS 5B) [HISN5B] [dl3495c]
MSTRG.8754.1	mediumpurple3	0.524272	no	LncRNA	/	/
MSTRG.8958.1	mediumpurple3	0.78007	no	LncRNA	/	/
Nitab4.5_0007738g0020.1	mediumpurple3	-0.821434	yes	/	PRA1D	PRA1 family protein D (AtPRA1.D) (CAMV MOVEMENT PROTEIN-INTERACTING PROTEIN 7) (Prenylated Rab acceptor 5) [PRA1D] [MPI7] [MPIP7] [PRA5] [F19P19.30]
MSTRG.9194.5	mediumpurple3	0.729758	no	/	CINV2	Alkaline/neutral invertase CINV2 (EC 3.2.1.26) (Alkaline/neutral invertase I) (A/N-INVI) (Cytosolic invertase 2) [CINV2] [INVI] [T15G18.70]
Nitab4.5_0003634g0010.1	mediumpurple3	-0.528827	no	/	/	/
MSTRG.9386.1	mediumpurple3	-0.398612	no	LncRNA	/	/
MSTRG.9449.3	mediumpurple3	0.416682	no	/	/	/
MSTRG.10169.6	mediumpurple3	0.469892	no	/	PLST2	Probable plastidic glucose transporter 2 [F1N21.12]
MSTRG.10395.2	mediumpurple3	0.529485	no	/	/	/
MSTRG.10475.1	mediumpurple3	-0.658567	no	/	GUN25	Endoglucanase 25 (EC 3.2.1.4) (Cellulase homolog OR16pep) (Endo-1,4-beta glucanase 25) (Protein KORRIGAN) (Protein RADIALLY SWOLLEN 2) [KOR] [DEC] [KOR1] [RSW2] [K2I5.8]
MSTRG.10698.2	mediumpurple3	-0.504786	no	LncRNA	/	/
Nitab4.5_0002152g0070.1	mediumpurple3	0.814848	yes	/	TIM10	Mitochondrial import inner membrane translocase subunit TIM10 [TIM10] [F16P2.9]
MSTRG.11494.1	mediumpurple3	-0.47269	no	LncRNA	/	/
MSTRG.11676.5	mediumpurple3	0.674203	no	LncRNA	/	/
MSTRG.12159.1	mediumpurple3	-0.532269	no	/	/	/
MSTRG.13382.3	mediumpurple3	-0.737339	no	LncRNA	/	/
Nitab4.5_0000595g0040.1	mediumpurple3	0.832053	yes	/	P2B12	Putative F-box protein PP2-B12 (Protein PHLOEM PROTEIN 2-LIKE B12) (AtPP2-B12) [PP2B12] [K18P6.9]
MSTRG.13588.3	mediumpurple3	-0.719918	no	/	NDRP1	Nodulin-related protein 1 (AtNRP1) (RPS2-interacting protein 11) [NRP1] [RPI-11] [T4M8.13]
MSTRG.13641.1	mediumpurple3	-0.745372	no	/	NADE	Glutamine-dependent NAD(+) synthetase (EC 6.3.5.1) (NAD(+) synthase [glutamine-hydrolyzing]) (NAD(+) synthetase) [T7N22.4]
Nitab4.5_0000445g0060.1	mediumpurple3	0.538488	no	/	ADH1	Alcohol dehydrogenase class-P (EC 1.1.1.1) (AtADH) [ADH1] [ADH] [F22K20.19]
MSTRG.14352.7	mediumpurple3	-0.626469	no	/	RPP13	Disease resistance protein RPP13 (Resistance to Peronospora parasitica protein 13) [RPP13] [F12A12.50]
MSTRG.15095.1	mediumpurple3	-0.635873	no	/	CHX15	Cation/H(+) antiporter 15 (Protein CATION/H+ EXCHANGER 15) (AtCHX15) [CHX15] [T10F5.16]
MSTRG.15740.2	mediumpurple3	0.763525	no	/	TL15A	Thylakoid lumenal 15 kDa protein 1, chloroplastic precursor (p15) [T13E15.7]
MSTRG.16571.1	mediumpurple3	0.903436	yes	LncRNA	/	/
MSTRG.16983.1	mediumpurple3	-0.614826	no	/	SUVH9	Histone-lysine N-methyltransferase family member SUVH9 (Histone H3-K9 methyltransferase 9) (H3-K9-HMTase 9) (Protein SET DOMAIN GROUP 22) (Suppressor of variegation 3-9 homolog protein 9) (Su(var)3-9 homolog protein 9) [SUVH9] [SDG22] [SET22] [T6G15.10]
MSTRG.17352.1	mediumpurple3	-0.304165	no	LncRNA	/	/
MSTRG.17494.1	mediumpurple3	-0.533077	no	LncRNA	/	/
Nitab4.5_0000177g0040.1	mediumpurple3	-0.781586	no	/	/	/
Nitab4.5_0000462g0170.1	mediumpurple3	0.82463	yes	/	/	/
MSTRG.18101.3	mediumpurple3	0.76663	no	/	SAD2	Importin beta-like SAD2 (Protein ENHANCED MIRNA ACTIVITY 1) (Protein SUPER SENSITIVE TO ABA AND DROUGHT 2) (Protein UNARMED 9) [SAD2] [EMA1] [URM9]
MSTRG.18454.3	mediumpurple3	0.618318	no	/	WEB1	Protein WEAK CHLOROPLAST MOVEMENT UNDER BLUE LIGHT 1 (Protein WEB1) [WEB1] [T9J22.24]
Nitab4.5_0001770g0190.1	mediumpurple3	-0.761998	no	/	FBL80	Putative F-box/LRR-repeat protein At5g02930 [F9G14.240]
MSTRG.19374.2	mediumpurple3	-0.511275	no	/	/	/
MSTRG.19879.6	mediumpurple3	-0.542607	no	/	/	/
MSTRG.20541.1	mediumpurple3	-0.705714	no	/	/	/
Nitab4.5_0000181g0130.1	mediumpurple3	-0.607391	no	/	/	/
MSTRG.20981.2	mediumpurple3	0.754329	no	/	/	/
Nitab4.5_0000681g0250.1	mediumpurple3	0.772991	no	/	/	/
MSTRG.23116.1	mediumpurple3	0.913534	yes	/	DTX12	Protein DETOXIFICATION 12 (AtDTX12) (Multidrug and toxic compound extrusion protein 12) (MATE protein 12) [DTX12] [F9L1.11]
MSTRG.23357.1	mediumpurple3	-0.577313	no	LncRNA	/	/
Nitab4.5_0000664g0050.1	mediumpurple3	0.470334	no	/	VP321	Vacuolar protein sorting-associated protein 32 homolog 1 (AtVPS32-1) (Charged multivesicular body protein 4 homolog 1) (ESCRT-III complex subunit VPS32 homolog 1) [VPS32.1] [CHMP4-1] [SNF7A] [F6F22.14]
MSTRG.24671.1	mediumpurple3	0.826679	yes	/	PILS1	Protein PIN-LIKES 1 (Auxin efflux carrier-like protein 1) [PILS1] [F9H16.9]
MSTRG.25226.1	mediumpurple3	-0.732613	no	/	/	/
MSTRG.26211.3	mediumpurple3	0.617	no	/	GDL2	GDSL esterase/lipase At1g09390 precursor (EC 3.1.1.-) (Extracellular lipase At1g09390) [F14J9.5]
MSTRG.27043.1	mediumpurple3	0.511528	no	/	PPT1	Phosphoenolpyruvate/phosphate translocator 1, chloroplastic precursor (AtPPT1) (Protein CAB UNDEREXPRESSED 1) [PPT1] [CUE1] [F19N2.40]
MSTRG.27440.1	mediumpurple3	-0.644209	no	LncRNA	/	/
MSTRG.27703.1	mediumpurple3	0.715807	no	/	KRP3	Cyclin-dependent kinase inhibitor 3 (Inhibitor/interactor of CDK protein 6) (KIP-related protein 3) [KRP3] [ICK6] [K24G6.15]
Nitab4.5_0000827g0070.1	mediumpurple3	0.71055	no	/	PTHM	Peptidyl-tRNA hydrolase, mitochondrial precursor (EC 3.1.1.29) (M-PTH) (Mitochondrial CRS2-like protein) (Mitochondrial RNA splicing factor) [T29J13.250]
Nitab4.5_0003331g0110.1	mediumpurple3	0.659254	no	LncRNA	/	/
MSTRG.28770.3	mediumpurple3	-0.46348	no	/	P2C51	Probable protein phosphatase 2C 51 (EC 3.1.3.16) (AtPP2C51) [F16M2.190] [MAA21.3]
Nitab4.5_0001530g0150.1	mediumpurple3	0.676417	no	/	/	/
MSTRG.30323.2	mediumpurple3	-0.479491	no	LncRNA	/	/
Nitab4.5_0004274g0040.1	mediumpurple3	0.867132	yes	/	RK34	50S ribosomal protein L34, chloroplastic precursor (CL34) [RPL34] [F28N24.22]
MSTRG.30508.1	mediumpurple3	0.749133	no	LncRNA	/	/
MSTRG.31296.4	mediumpurple3	0.731584	no	LncRNA	/	/
MSTRG.32054.2	mediumpurple3	0.759549	no	/	GUFP	Translation factor GUF1 homolog, chloroplastic precursor (EC 3.6.5.-) (Elongation factor 4 homolog) (EF-4) (GTPase GUF1 homolog) (Ribosomal back-translocase) [T2K12.1]
Nitab4.5_0000721g0060.1	mediumpurple3	0.879964	yes	/	SPP2	Probable sucrose-phosphatase 2 (EC 3.1.3.24) (AtSPP2) [SPP2] [SPP1] [F11F19.25]
MSTRG.33667.5	mediumpurple3	-0.508323	no	/	APC2	Anaphase-promoting complex subunit 2 (Cyclosome subunit 2) [APC2] [F28I8.30]
Nitab4.5_0001239g0200.1	mediumpurple3	-0.780624	no	/	AATPB	AAA-ATPase At3g28610 precursor (EC 3.6.1.-) [MZN14.7]
Nitab4.5_0000009g0410.1	mediumpurple3	-0.512199	no	/	/	/
Nitab4.5_0002823g0060.1	mediumpurple3	0.752718	no	/	/	/
Nitab4.5_0002570g0080.1	mediumpurple3	0.761576	no	/	GATP	Gamma-aminobutyrate transaminase POP2, mitochondrial precursor (EC 2.6.1.96) (AtGABA-T) (Gamma-aminobutyric acid aminotransferase 1) (Protein HEXENAL RESPONSE 1) (Protein POLLEN-PISTIL INCOMPATIBILITY 2) (AtPOP2) [POP2] [GABA-T] [GABAT1] [HER1] [MKA23.11]
Nitab4.5_0002382g0060.1	mediumpurple3	0.611202	no	/	C71BO	Cytochrome P450 71B24 (EC 1.14.-.-) [CYP71B24] [MTC11.14]
Nitab4.5_0001814g0030.1	mediumpurple3	0.736889	no	/	C79A2	Phenylalanine N-monooxygenase (EC 1.14.14.40) (Cytochrome P450 79A2) (Phenylalanine N-hydroxylase) [CYP79A2] [K18I23.6]
Nitab4.5_0000174g0200.1	mediumpurple3	0.934369	yes	/	/	/
Nitab4.5_0004794g0030.1	mediumpurple3	0.767604	no	/	HUMS	Alpha-humulene/(-)-(E)-beta-caryophyllene synthase (EC 4.2.3.-) (Terpenoid synthase 21) (AtTPS21) [TPS21] [PUP8] [MZF18.16]
Nitab4.5_0000401g0020.1	mediumpurple3	0.827702	yes	LncRNA	/	/
Nitab4.5_0000212g0120.1	mediumpurple3	0.825521	yes	/	RA211	Ethylene-responsive transcription factor RAP2-11 (Protein RELATED TO APETALA2 11) [RAP2-11] [ERF002] [T29J13.210]
Nitab4.5_0003975g0030.1	mediumpurple3	0.708296	no	/	/	/
Nitab4.5_0002255g0010.1	mediumpurple3	0.881482	yes	/	NRT25	High affinity nitrate transporter 2.5 (AtNRT2:5) [NRT2.5] [F13K23.20]
MSTRG.48.1	steelblue	-0.69023	no	LncRNA	/	/
Nitab4.5_0002975g0020.1	steelblue	-0.914238	yes	/	APBLB	Beta-adaptin-like protein B (At-bB-Ad) (At-betaB-Ad) (AP complex subunit beta-B) (Adaptor protein complex AP subunit beta-B) (Beta-adaptin B) (Clathrin assembly protein complex beta large chain B) [BETAB-AD] [F8L21.170]
MSTRG.188.1	steelblue	-0.863215	yes	/	/	/
MSTRG.364.1	steelblue	0.610877	no	/	/	/
MSTRG.399.1	steelblue	0.536487	no	/	/	/
MSTRG.474.1	steelblue	0.593632	no	LncRNA	/	/
Nitab4.5_0002808g0010.1	steelblue	-0.662596	no	/	/	/
MSTRG.856.1	steelblue	0.550152	no	/	TFB1A	General transcription and DNA repair factor IIH subunit TFB1-1 (AtTFB1-1) (TFIIH subunit TFB1-1) (RNA polymerase II transcription factor B subunit 1-1) [TFB1-1] [GTF2H1-1] [F20N2.15]
MSTRG.875.1	steelblue	0.830718	yes	/	FGT1	Protein FORGETTER 1 (Protein EMBRYO DEFECTIVE 1135) [FGT1] [EMB1135] [YUP8H12R.3]
MSTRG.896.1	steelblue	-0.536445	no	/	RMA3	E3 ubiquitin-protein ligase RMA3 (EC 2.3.2.27) (Protein RING membrane-anchor 3) (RING-type E3 ubiquitin transferase RMA3) [RMA3] [F27G19.70]
MSTRG.1171.1	steelblue	0.428752	no	LncRNA	/	/
MSTRG.1391.1	steelblue	-0.954704	yes	/	/	/
Nitab4.5_0000008g0640.1	steelblue	-0.797962	no	/	DET2	Steroid 5-alpha-reductase DET2 (EC 1.3.1.22) (AtDET2) (Protein COMPACT ROSETTE 1) (Protein DEETIOLATED 2) [DET2] [CRO1] [T8P21.4]
MSTRG.1416.1	steelblue	-0.646771	no	/	FB341	F-box protein At5g49610 [K6M13.17]
MSTRG.1507.5	steelblue	0.77065	no	/	ORN	Oligoribonuclease (EC 3.1.-.-) [T20P8.2]
MSTRG.1512.4	steelblue	0.687601	no	/	RQSIM	ATP-dependent DNA helicase Q-like SIM (EC 3.6.4.12) (RecQ-like protein SIM) (AtRecQsim) (Similar to RecQ protein) [RECQSIM] [T1G16.10]
MSTRG.1520.4	steelblue	-0.620345	no	/	/	/
MSTRG.1558.1	steelblue	0.338805	no	/	CAD1	MACPF domain-containing protein CAD1 (Protein CONSTITUTIVELY ACTIVATED CELL DEATH 1) (Protein CAD1) [CAD1] [F15D2.24]
MSTRG.2677.1	steelblue	0.474745	no	/	GAF1	Protein GAMETOPHYTE DEFECTIVE 1 (Probable ribonuclease P protein subunit p30) (EC 3.1.26.-) (AtRPP30) (RNaseP protein p30) [GAF1] [RPP30] [MMN10.23]
MSTRG.2721.1	steelblue	-0.474208	no	/	NIPA9	Probable magnesium transporter NIPA9 [F14F18_130]
MSTRG.3639.1	steelblue	0.67281	no	/	/	/
Nitab4.5_0003885g0020.1	steelblue	-0.655486	no	/	IAA19	Auxin-responsive protein IAA19 (Indoleacetic acid-induced protein 19) (Protein MASSUGU 2) [IAA19] [MSG2] [MJK13.20]
MSTRG.3829.1	steelblue	0.489805	no	/	PWP2	Periodic tryptophan protein 2 (AtPWP2) [PWP2] [F9L1.40]
MSTRG.3995.6	steelblue	0.514721	no	/	FPG	Formamidopyrimidine-DNA glycosylase (EC 3.2.2.23) (EC 4.2.99.18) (Fapy-DNA glycosylase) (DNA-(apurinic or apyrimidinic site) lyase FPG1) (Formamidopyrimidine-DNA glycosylase 1) (AtFPG-1) (Formamidopyrimidine-DNA glycosylase 2) (AtFPG-2) (Protein MutM homolog 1) (AtMMH-1) (Protein MutM homolog 2) (AtMMH-2) [FPG1] [FPG2] [F6D8.28]
MSTRG.4299.1	steelblue	0.403694	no	/	/	/
MSTRG.5029.2	steelblue	0.472652	no	/	NAC7	NAC domain-containing protein 7 (ANAC007) (Protein EMBRYO DEFECTIVE 2749) (Protein VASCULAR RELATED NAC-DOMAIN 4) [NAC007] [EMB2749] [VND4] [T28K15.1]
MSTRG.5069.4	steelblue	0.798166	no	/	RH7	DEAD-box ATP-dependent RNA helicase 7 (EC 3.6.4.13) [RH7] [PRH75] [MMI9.2]
MSTRG.5392.1	steelblue	-0.792997	no	/	PTBP3	Polypyrimidine tract-binding protein homolog 3 [F1I21.14]
MSTRG.5685.2	steelblue	-0.574034	no	/	AVT1C	Amino acid transporter AVT1C (AtAvt1C) [AVT1C] [T16B24.23] [T7F6.1]
MSTRG.6017.1	steelblue	-0.712982	no	LncRNA	/	/
MSTRG.6622.6	steelblue	0.793226	no	/	Y4966	Uncharacterized protein At4g29660 (Protein EMBRYO DEFECTIVE 2752) [EMB2752] [T16L4.170]
MSTRG.7071.1	steelblue	-0.425533	no	LncRNA	/	/
MSTRG.7107.2	steelblue	0.661814	no	LncRNA	/	/
MSTRG.7373.1	steelblue	0.552516	no	LncRNA	/	/
MSTRG.7395.1	steelblue	0.590332	no	LncRNA	/	/
Nitab4.5_0003490g0050.1	steelblue	0.469971	no	/	/	/
MSTRG.7488.1	steelblue	0.407091	no	LncRNA	/	/
MSTRG.7653.1	steelblue	0.47878	no	LncRNA	/	/
MSTRG.8825.1	steelblue	0.766436	no	LncRNA	/	/
MSTRG.8948.1	steelblue	0.813386	yes	LncRNA	/	/
MSTRG.9196.1	steelblue	-0.701931	no	/	FUT13	Alpha-(1,4)-fucosyltransferase (EC 2.4.1.-) (FT4-M) (FucTC) (Fucosyltransferase 13) (AtFUT13) (Galactoside 3(4)-L-fucosyltransferase) [FUT13] [F17M19.14]
MSTRG.9343.1	steelblue	-0.590909	no	/	/	/
MSTRG.10038.3	steelblue	0.517514	no	LncRNA	/	/
MSTRG.10226.2	steelblue	0.572098	no	LncRNA	/	/
MSTRG.10463.3	steelblue	0.695148	no	/	/	/
MSTRG.11496.1	steelblue	0.400337	no	LncRNA	/	/
MSTRG.11757.1	steelblue	0.764274	no	/	/	/
Nitab4.5_0001565g0050.1	steelblue	0.890289	yes	/	RH17	DEAD-box ATP-dependent RNA helicase 17 (EC 3.6.4.13) [RH17] [T7D17.12]
MSTRG.12325.1	steelblue	0.786891	no	LncRNA	/	/
MSTRG.12335.1	steelblue	0.757704	no	/	VTC4	Inositol-phosphate phosphatase (EC 3.1.3.25) (L-galactose 1-phosphate phosphatase) (EC 3.1.3.93) (Myo-inositol monophosphatase) [VTC4] [IMP] [F13E7.19]
MSTRG.13281.3	steelblue	0.67352	no	/	CPR1	F-box protein CPR1 (Protein CONSTITUTIVE EXPRESSER OF PR GENES 1) (Protein CONSTITUTIVE EXPRESSER OF PR GENES 30) [CPR1] [CPR30] [T1P17.150]
MSTRG.13323.1	steelblue	0.722565	no	/	/	/
MSTRG.13519.1	steelblue	0.618618	no	LncRNA	/	/
MSTRG.13825.1	steelblue	0.689489	no	/	PP158	Pentatricopeptide repeat-containing protein At2g17140 [F6P23.26]
MSTRG.13861.1	steelblue	0.566904	no	/	DSLE	Zinc finger BED domain-containing protein DAYSLEEPER (Transposase-like protein DAYSLEEPER) [HAT] [T27B3.40]
Nitab4.5_0000445g0080.1	steelblue	-0.334929	no	/	SPT51	Putative transcription elongation factor SPT5 homolog 1 [T28D5.40]
MSTRG.14190.1	steelblue	-0.660847	no	/	DRB1	Double-stranded RNA-binding protein 1 (Protein HYPONASTIC LEAVES 1) (dsRNA-binding protein 1) (AtDRB1) [DRB1] [HYL1] [F21M12.9]
Nitab4.5_0000934g0040.1	steelblue	-0.825811	yes	/	SBT17	Subtilisin-like protease SBT1.7 precursor (EC 3.4.21.-) (Cucumisin-like serine protease) (Subtilase subfamily 1 member 7) (AtSBT1.7) (Subtilisin-like serine protease 1) (At-SLP1) [SBT1.7] [ARA12] [ASP48] [SLP1] [K8K14.8]
MSTRG.14575.5	steelblue	0.524154	no	/	/	/
MSTRG.14970.4	steelblue	0.537982	no	/	/	/
Nitab4.5_0000375g0110.1	steelblue	-0.876617	yes	/	SNAA2	Alpha-soluble NSF attachment protein 2 (Alpha-SNAP2) (N-ethylmaleimide-sensitive factor attachment protein alpha 2) [ASNAP2] [ASNAP] [F18O21_150]
Nitab4.5_0000914g0060.1	steelblue	0.632455	no	/	DRP1A	Phragmoplastin DRP1A (EC 3.6.5.-) (Dynamin-like protein 1) (Dynamin-like protein 1A) (Dynamin-related protein 1A) (AtDRP1A) (Protein RADIAL SWELLING 9) [DRP1A] [ADL1] [ADL1A] [AG68] [RSW9] [MJC20.19]
MSTRG.15262.1	steelblue	-0.754704	no	/	GUX6	Inositol phosphorylceramide glucuronosyltransferase 1 (EC 2.4.1.17) (Glycogenin-like protein 6) (Plant glycogenin-like starch initiation protein 6) [IPUT1] [PGSIP6] [T28N17.3]
MSTRG.15425.1	steelblue	-0.839633	yes	/	/	/
MSTRG.15560.1	steelblue	0.666741	no	/	/	/
MSTRG.15700.1	steelblue	0.658034	no	/	SAC3B	SAC3 family protein B [SAC3B] [F28L1.23]
MSTRG.15798.3	steelblue	0.716899	no	/	GLPT1	Putative glycerol-3-phosphate transporter 1 (G-3-P transporter 1) (Glycerol-3-phosphate permease 1) (AtG3Pp1) (G-3-P permease 1) (Protein PHOSPHATE STARVATION-INDUCED GENE 3) (AtPS3) [T21L8.170]
MSTRG.15963.1	steelblue	-0.693745	no	/	NFYBA	Nuclear transcription factor Y subunit B-10 (AtNF-YB-10) [NFYB10] [F4P12_40]
MSTRG.16363.1	steelblue	0.652098	no	/	TRL32	Thioredoxin-like 3-2, chloroplastic precursor (Thioredoxin WCRKC-2) [WCRKC2] [F21E1_180]
MSTRG.16380.2	steelblue	0.414598	no	/	FB202	Putative F-box protein At3g52320 [T25B15.90]
Nitab4.5_0000037g0140.1	steelblue	-0.580868	no	/	U75C1	UDP-glycosyltransferase 75C1 (EC 2.4.1.-) (Anthocyanin 5-O-glucosyltransferase) (UDP glucose:anthocyanin 5-O-glucosyltransferase) [UGT75C1] [dl3090c] [Z97335.19]
MSTRG.17011.1	steelblue	0.721269	no	/	PR19A	Pre-mRNA-processing factor 19 homolog 1 (EC 2.3.2.-) (MOS4-associated complex protein 3A) (MAC protein 3A) (Plant U-box protein 59) (U-box domain-containing protein 59) [PRP19A] [MAC3A] [PUB59] [F19P19.2]
MSTRG.17136.5	steelblue	-0.366704	no	/	AP5M	AP-5 complex subunit mu (Adaptor protein complex AP-5 subunit mu) (Adaptor protein-5 mu-adaptin) (Adaptor-related protein complex 5 subunit mu) (Mu5-adaptin) [AP5M] [F5H14.24]
Nitab4.5_0000059g0390.1	steelblue	-0.352743	no	/	CPR1	F-box protein CPR1 (Protein CONSTITUTIVE EXPRESSER OF PR GENES 1) (Protein CONSTITUTIVE EXPRESSER OF PR GENES 30) [CPR1] [CPR30] [T1P17.150]
MSTRG.17229.1	steelblue	0.509698	no	LncRNA	/	/
MSTRG.17445.1	steelblue	-0.804337	yes	/	SC13A	Protein transport protein SEC13 homolog A (SEC13-like protein A) [SEC13A] [T22N4.3]
Nitab4.5_0000091g0010.1	steelblue	0.666693	no	/	/	/
Nitab4.5_0000559g0250.1	steelblue	-0.845249	yes	/	CSN3	COP9 signalosome complex subunit 3 (Signalosome subunit 3) (Protein FUSCA 11) [CSN3] [FUS11] [F18O22.40]
MSTRG.18013.1	steelblue	-0.630661	no	/	ANTR5	Probable anion transporter 5 precursor (Phosphate transporter PHT4;6) [ANTR5] [PHT4;6] [K9L2.16]
MSTRG.18172.2	steelblue	0.66771	no	/	RS71	40S ribosomal protein S7-1 [RPS7A] [F11I4.1] [T24P22.5]
Nitab4.5_0003039g0050.1	steelblue	-0.745377	no	/	RNZ4	tRNAse Z TRZ4, mitochondrial precursor (EC 3.1.26.11) (Long tRNase Z 2) (tRNase ZL2) (AthTRZL2) [TRZ4] [MYA6.7]
MSTRG.18271.1	steelblue	-0.720253	no	/	VATA	V-type proton ATPase catalytic subunit A (EC 7.1.2.2) (V-ATPase subunit A) (V-ATPase 69 kDa subunit) (Vacuolar H(+)-ATPase subunit A) (Vacuolar proton pump subunit alpha) [VHA-A] [F9K20.5]
MSTRG.18368.2	steelblue	-0.5761	no	/	/	/
MSTRG.19156.2	steelblue	0.736303	no	LncRNA	/	/
MSTRG.19378.1	steelblue	-0.631621	no	/	BIP1	Heat shock 70 kDa protein BIP1 precursor (Heat shock 70 kDa protein 11) (Heat shock protein 70-11) (AtHsp70-11) (Luminal-binding protein 1) (AtBP1) (BiP1) [BIP1] [HSP70-11] [MED37_5] [MED37A] [T26D3.10] [T26D3_50]
MSTRG.19699.4	steelblue	0.598637	no	/	Y1178	BTB/POZ domain-containing protein At1g21780 [F8K7.22]
MSTRG.19799.1	steelblue	0.575994	no	LncRNA	/	/
MSTRG.20012.1	steelblue	0.379306	no	/	5FCLL	5-formyltetrahydrofolate cyclo-ligase-like protein COG0212 precursor (Protein CLUSTERS OF ORTHOLOGOUS GROUP 212) [COG0212] [F28O16.10]
MSTRG.20013.1	steelblue	-0.839715	yes	/	LCV2	Protein LIKE COV 2 [LCV2] [F2H10.2]
MSTRG.20204.1	steelblue	0.493253	no	/	/	/
Nitab4.5_0000326g0100.1	steelblue	-0.782086	no	/	/	/
Nitab4.5_0000447g0010.1	steelblue	-0.699509	no	/	SPX2	SPX domain-containing protein 2 (Protein SPX DOMAIN GENE 2) (AtSPX2) [SPX2] [F18A8.3]
MSTRG.21128.2	steelblue	0.817242	yes	/	RUBP1	NEDD8-specific protease 1 (EC 3.4.22.-) (Deneddylase-1) [NEDP1] [DEN1] [F15L12.8]
MSTRG.21246.1	steelblue	-0.78024	no	/	/	/
MSTRG.21342.1	steelblue	0.605101	no	/	SPT16	FACT complex subunit SPT16 (Facilitates chromatin transcription complex subunit SPT16) [SPT16] [T12H20.3]
MSTRG.21881.5	steelblue	0.680687	no	/	/	/
Nitab4.5_0002029g0060.1	steelblue	-0.79227	no	/	NPRT2	Nicotinate phosphoribosyltransferase 2 (EC 6.3.4.21) [NAPRT2] [F26B6.7]
MSTRG.22083.5	steelblue	0.498915	no	/	NDUS4	NADH dehydrogenase [ubiquinone] iron-sulfur protein 4, mitochondrial precursor (Protein FROSTBITE1) [FRO1] [K9I9.16]
Nitab4.5_0002827g0020.1	steelblue	-0.669704	no	/	PER42	Peroxidase 42 precursor (EC 1.11.1.7) (Atperox P42) (ATP1a/ATP1b) (PRXR1) [PER42] [P42] [F1N20.3] [T8O5.170]
Nitab4.5_0000178g0230.1	steelblue	0.545644	no	/	SY112	Syntaxin-112 (AtSYP112) [SYP112] [T30D6.23]
Nitab4.5_0001288g0130.1	steelblue	-0.636243	no	/	ARAD1	Probable arabinosyltransferase ARAD1 (EC 2.4.2.-) (Arabinan alpha-1,5-arabinosyltransferase) (L-Arabinosyltransferase) (Protein ARABINAN DEFICIENT 1) [ARAD1] [T4C15]
MSTRG.22916.1	steelblue	-0.732197	no	/	DSK2B	Ubiquitin domain-containing protein DSK2b [DSK2B] [T23A1.6]
Nitab4.5_0001892g0080.1	steelblue	-0.679588	no	/	DHQS	3-dehydroquinate synthase, chloroplastic precursor (EC 4.2.3.4) [DHQS] [AROB] [K2A18.20]
MSTRG.23559.1	steelblue	-0.79594	no	/	/	/
MSTRG.24302.1	steelblue	0.501529	no	/	METE1	5-methyltetrahydropteroyltriglutamate--homocysteine methyltransferase 1 (EC 2.1.1.14) (Cobalamin-independent methionine synthase 1) (AtMS1) (Vitamin-B12-independent methionine synthase 1) [MS1] [CIMS] [MPI7.9]
MSTRG.25037.4	steelblue	0.338543	no	/	/	/
MSTRG.25474.1	steelblue	-0.507406	no	LncRNA	/	/
MSTRG.25694.1	steelblue	-0.659369	no	/	FBK77	F-box/kelch-repeat protein At3g61590 [F2A19.190]
MSTRG.25706.3	steelblue	0.666619	no	LncRNA	/	/
MSTRG.25823.1	steelblue	0.684366	no	LncRNA	/	/
Nitab4.5_0006770g0020.1	steelblue	-0.715006	no	/	/	/
Nitab4.5_0002687g0040.1	steelblue	0.449994	no	/	AGO4	Protein argonaute 4 (AtAGO4) (Protein OVEREXPRESSOR OF CATIONIC PEROXIDASE 11) [AGO4] [OCP11] [T20P8.9]
MSTRG.26279.1	steelblue	0.695646	no	/	CLCC	Chloride channel protein CLC-c (AtCLC-c) (CBS domain-containing protein CBSCLC4) [CLC-C] [CBSCLC4] [K9P8.3]
MSTRG.26638.2	steelblue	0.60747	no	LncRNA	/	/
MSTRG.26984.1	steelblue	0.653782	no	LncRNA	/	/
MSTRG.27013.1	steelblue	-0.623766	no	LncRNA	/	/
MSTRG.27479.1	steelblue	0.713662	no	/	/	/
MSTRG.27513.1	steelblue	-0.642522	no	LncRNA	/	/
MSTRG.27667.1	steelblue	0.614277	no	LncRNA	/	/
MSTRG.28010.2	steelblue	0.476388	no	LncRNA	/	/
Nitab4.5_0000073g0280.1	steelblue	-0.769826	no	/	/	/
MSTRG.28550.1	steelblue	-0.67817	no	/	MPPA1	Probable mitochondrial-processing peptidase subunit alpha-1, mitochondrial precursor (Alpha-MPP 1) (Complex III subunit II) (Core protein II) (Cytochrome b-c1 complex subunit 2-1, mitochondrial) (Inactive zinc metalloprotease alpha-1) (Ubiquinol-cytochrome c oxidoreductase core protein 2-1) [MPPalpha1] [F5F19.4]
MSTRG.28967.1	steelblue	0.695973	no	/	/	/
MSTRG.29052.1	steelblue	0.709724	no	LncRNA	/	/
MSTRG.29344.1	steelblue	0.784379	no	/	MDHC2	Malate dehydrogenase 2, cytoplasmic (EC 1.1.1.37) (Cytosolic NAD-dependent malate dehydrogenase 2) (cNAD-MDH2) (Cytosolic malate dehydrogenase 2) (Cytosolic MDH2) [MDH2] [MWF20.2]
MSTRG.29437.4	steelblue	0.472949	no	/	/	/
MSTRG.30174.1	steelblue	0.657142	no	LncRNA	/	/
MSTRG.30638.3	steelblue	0.630562	no	/	MRF4	MA3 DOMAIN-CONTAINING TRANSLATION REGULATORY FACTOR 4 (MA3 domain-containing protein 7) [MRF4] [MAT7] [T29H11_90]
Nitab4.5_0000635g0190.1	steelblue	0.363348	no	/	PMAT2	Phenolic glucoside malonyltransferase 2 (EC 2.3.1.-) [PMAT2] [MOD1_4]
MSTRG.31968.1	steelblue	0.485997	no	/	/	/
MSTRG.32012.1	steelblue	-0.569657	no	/	/	/
Nitab4.5_0002165g0050.1	steelblue	-0.914757	yes	/	/	/
MSTRG.33023.1	steelblue	0.739697	no	LncRNA	/	/
MSTRG.33665.1	steelblue	0.631033	no	/	PUMP3	Mitochondrial uncoupling protein 3 (AtPUMP3) [PUMP3] [UCP3] [F7A19.22]
MSTRG.33746.2	steelblue	-0.424824	no	/	RH10	DEAD-box ATP-dependent RNA helicase 10 (EC 3.6.4.13) (Protein ENHANCER OF ASYMMETRIC LEAVES TWO) [RH10] [EAST2] [MSL3.13] [MSL3_110]
Nitab4.5_0002257g0180.1	steelblue	0.518451	no	/	/	/
Nitab4.5_0001788g0070.1	steelblue	0.47653	no	/	/	/
Nitab4.5_0002656g0100.1	steelblue	0.690486	no	/	FBL59	F-box/LRR-repeat protein At3g58930 [T20N10.280]
Nitab4.5_0000575g0210.1	steelblue	0.632498	no	/	/	/
Nitab4.5_0003302g0080.1	steelblue	-0.455369	no	/	NIA1	Nitrate reductase [NADH] 1 (EC 1.7.1.1) (NR1) [NIA1] [T32E8.9]
Nitab4.5_0000332g0100.1	steelblue	0.558841	no	/	/	/
Nitab4.5_0000007g0310.1	steelblue	0.766258	no	/	COX2	Cytochrome c oxidase subunit 2 (EC 7.1.1.9) (Cytochrome c oxidase polypeptide II) [COX2] [COXII]
MSTRG.580.1	yellowgreen	-0.429593	no	/	TCLOT	Thioredoxin-like protein Clot (Thioredoxin Clot) (AtClot) [MBD2.4]
Nitab4.5_0005370g0020.1	yellowgreen	0.615367	no	/	/	/
MSTRG.830.1	yellowgreen	-0.593177	no	LncRNA	/	/
MSTRG.901.1	yellowgreen	-0.733739	no	/	/	/
Nitab4.5_0000923g0140.1	yellowgreen	0.696836	no	/	Y1343	G-type lectin S-receptor-like serine/threonine-protein kinase At1g34300 precursor (EC 2.7.11.1) [F23M19.5]
Nitab4.5_0000008g0870.1	yellowgreen	0.860244	yes	/	/	/
MSTRG.1606.1	yellowgreen	-0.512018	no	LncRNA	/	/
Nitab4.5_0000020g0130.1	yellowgreen	0.761669	no	/	NHL1	NDR1/HIN1-like protein 1 [NHL1] [T19F11.6]
Nitab4.5_0000246g0260.1	yellowgreen	0.873884	yes	/	EP1L3	EP1-like glycoprotein 3 precursor (Curculin-like (Mannose-binding) lectin family protein) (Putative receptor-like protein kinase-like protein) [F9K20.10]
Nitab4.5_0000130g0350.1	yellowgreen	0.897872	yes	/	APA1	Aspartic proteinase A1 precursor (EC 3.4.23.-) [APA1] [PRA1] [F12F1.24]
MSTRG.2735.1	yellowgreen	-0.621569	no	LncRNA	/	/
MSTRG.3402.4	yellowgreen	0.551983	no	/	DSLE	Zinc finger BED domain-containing protein DAYSLEEPER (Transposase-like protein DAYSLEEPER) [HAT] [T27B3.40]
MSTRG.3751.1	yellowgreen	0.820657	yes	LncRNA	/	/
Nitab4.5_0000410g0320.1	yellowgreen	0.86996	yes	/	MOT2	Molybdate transporter 2 (Sulfate transporter like protein 5.1) [MOT2] [ST5.1] [SULTR5.1] [F5I6.6]
Nitab4.5_0003072g0120.1	yellowgreen	0.90737	yes	/	GLPK	Glycerol kinase (EC 2.7.1.30) (Glycerokinase) (ATP:glycerol 3-phosphotransferase) (Protein GLYCEROL INSENSITIVE 1) (Protein NONHOST RESISTANCE TO P. S. PHASEOLICOLA 1) [GLPK] [GLI1] [NHO1] [T21F11.21]
Nitab4.5_0000785g0060.1	yellowgreen	0.898282	yes	/	PME26	Putative pectinesterase/pectinesterase inhibitor 26 (AtPMEpcrC) [Includes: Pectinesterase inhibitor 26 (Pectin methylesterase inhibitor 26); Pectinesterase 26 (EC 3.1.1.11) (PE 26) (Pectin methylesterase 26) (AtPME26)] [PME26] [ARATH26] [MLN21.8]
MSTRG.4489.1	yellowgreen	0.819516	yes	/	YIPL5	Protein yippee-like At4g27740 [T29A15.230]
Nitab4.5_0000319g0390.1	yellowgreen	0.665233	no	/	/	/
Nitab4.5_0000472g0190.1	yellowgreen	0.908042	yes	/	/	/
Nitab4.5_0000506g0080.1	yellowgreen	-0.726069	no	/	/	/
Nitab4.5_0000072g0330.1	yellowgreen	0.799064	no	/	/	/
MSTRG.5163.1	yellowgreen	-0.785341	no	/	CIPKA	CBL-interacting serine/threonine-protein kinase 10 (EC 2.7.11.1) (SNF1-related kinase 3.8) (SOS2-like protein kinase PKS2) (SOS3-interacting protein 1) [CIPK10] [PKS2] [SIP1] [SnRK3.8] [MCK7.25]
Nitab4.5_0000394g0120.1	yellowgreen	0.888788	yes	/	APRL5	5'-adenylylsulfate reductase-like 5 precursor (Adenosine 5'-phosphosulfate reductase-like 5) (APR-like 5) (AtAPRL5) [APRL5] [F20H23.9]
Nitab4.5_0004057g0010.1	yellowgreen	0.841208	yes	/	LOR15	Protein LURP-one-related 15 [T20L15.20]
MSTRG.6820.1	yellowgreen	0.673002	no	/	/	/
MSTRG.6892.1	yellowgreen	0.733612	no	/	MTPC3	Putative metal tolerance protein C3 (AtMTPc3) (AtMTP8) [MTPC3] [MTP8] [T10K17.270]
MSTRG.7073.1	yellowgreen	0.835002	yes	/	/	/
MSTRG.7775.1	yellowgreen	0.900126	yes	/	/	/
Nitab4.5_0005003g0120.1	yellowgreen	0.885155	yes	/	/	/
MSTRG.7893.1	yellowgreen	0.686383	no	/	/	/
Nitab4.5_0005883g0030.1	yellowgreen	0.75499	no	/	NAS3	Nicotianamine synthase 3 (EC 2.5.1.43) (S-adenosyl-L-methionine:S-adenosyl-L-methionine:S-adenosyl-methionine 3-amino-3-carboxypropyltransferase 3) (AtNAS3) [NAS3] [T12M4.5]
Nitab4.5_0000535g0140.1	yellowgreen	0.729895	no	/	/	/
Nitab4.5_0002986g0050.1	yellowgreen	0.88967	yes	/	CSPLO	CASP-like protein 1E1 (AtCASPL1E1) [Dl3855w] [FCAALL.230]
Nitab4.5_0002716g0070.1	yellowgreen	0.805484	yes	/	RA212	Ethylene-responsive transcription factor RAP2-12 (Protein RELATED TO APETALA2 12) [RAP2-12] [ERF074] [T18A20.14]
MSTRG.9717.1	yellowgreen	-0.815598	yes	LncRNA	/	/
MSTRG.10671.1	yellowgreen	0.895924	yes	/	DCAM3	S-adenosylmethionine decarboxylase proenzyme 3 (EC 4.1.1.50) (AdoMetDC3) [Contains: S-adenosylmethionine decarboxylase 1 alpha chain; S-adenosylmethionine decarboxylase 1 beta chain] [SAMDC3] [MWL2.23]
Nitab4.5_0002526g0050.1	yellowgreen	0.877961	yes	/	TET19	Tetraspanin-19 (TOM2A homologous protein 3) [TOM2AH3] [F5H14.29]
MSTRG.12210.1	yellowgreen	-0.631761	no	/	/	/
Nitab4.5_0001488g0090.1	yellowgreen	-0.716947	no	/	SKI11	F-box/kelch-repeat protein SKIP11 (SKP1-interacting partner 11) [SKIP11] [T17M13.4]
MSTRG.12469.1	yellowgreen	-0.48497	no	/	/	/
Nitab4.5_0000051g0060.1	yellowgreen	-0.442204	no	/	/	/
Nitab4.5_0001647g0080.1	yellowgreen	-0.803117	yes	/	/	/
Nitab4.5_0000818g0010.1	yellowgreen	0.773555	no	/	/	/
Nitab4.5_0000094g0090.1	yellowgreen	0.732403	no	/	GL24	Germin-like protein subfamily 2 member 4 precursor [GLP10] [F21F14.190]
Nitab4.5_0000582g0240.1	yellowgreen	0.777182	no	/	/	/
MSTRG.15581.1	yellowgreen	0.826048	yes	/	SAG20	Senescence associated gene 20 (Protein WOUND-INDUCED 12) (AtWI-12) [SAG20] [WI12] [F9F8.20]
MSTRG.15654.1	yellowgreen	0.499473	no	/	/	/
Nitab4.5_0000012g0030.1	yellowgreen	0.851521	yes	/	PP1R7	Protein phosphatase 1 regulatory inhibitor subunit PPP1R7 homolog
MSTRG.16200.1	yellowgreen	0.851087	yes	/	ACR12	ACT domain-containing protein ACR12 precursor (Protein ACT DOMAIN REPEATS 12) [ACR12] [MUK11.6] [T1E3.100]
Nitab4.5_0002586g0120.1	yellowgreen	0.873491	yes	/	/	/
MSTRG.16762.1	yellowgreen	0.647488	no	LncRNA	/	/
MSTRG.16960.1	yellowgreen	0.769416	no	/	FAO3	Long-chain-alcohol oxidase FAO3 (EC 1.1.3.20) (Long-chain fatty alcohol oxidase 3) [FAO3] [MLM24.14] [MLM24.23]
Nitab4.5_0001051g0090.1	yellowgreen	0.842848	yes	/	/	/
Nitab4.5_0000306g0360.1	yellowgreen	0.870901	yes	/	/	/
Nitab4.5_0000059g0070.1	yellowgreen	0.814285	yes	/	LFG5	BI1-like protein (Protein LIFEGUARD 5) (AtLFG5) [LFG5] [dl3775w] [FCAALL.58]
MSTRG.17817.1	yellowgreen	-0.800548	yes	LncRNA	/	/
MSTRG.18085.1	yellowgreen	-0.496511	no	/	GLYC4	Serine hydroxymethyltransferase 4 (EC 2.1.2.1) (AtSHMT4) (Glycine hydroxymethyltransferase 4) (Serine methylase 4) [SHM4] [SHMT4] [dl3005c] [FCAALL.160]
Nitab4.5_0000515g0010.1	yellowgreen	0.85484	yes	/	/	/
MSTRG.18606.1	yellowgreen	-0.616977	no	/	RFA1D	Replication protein A 70 kDa DNA-binding subunit D (AtRPA70D) (AtRPA1-4) (Replication factor A protein 1D) (Replication protein A 1D) (AtRPA1D) [RPA1D] [RPA70D] [MSL3.14]
MSTRG.18825.3	yellowgreen	0.576422	no	/	/	/
MSTRG.18929.1	yellowgreen	0.776766	no	LncRNA	/	/
MSTRG.18940.1	yellowgreen	0.541349	no	LncRNA	/	/
Nitab4.5_0000315g0190.1	yellowgreen	0.609055	no	/	BAG3	BAG family molecular chaperone regulator 3 (Bcl-2-associated athanogene 3) [BAG3] [T28J14_160]
MSTRG.19277.3	yellowgreen	-0.82926	yes	LncRNA	/	/
Nitab4.5_0000190g0030.1	yellowgreen	0.578199	no	/	STP1	Sugar transport protein 1 (Glucose transporter) (Hexose transporter 1) [STP1] [T28P6.9]
Nitab4.5_0003448g0030.1	yellowgreen	0.849687	yes	/	/	/
Nitab4.5_0003631g0040.1	yellowgreen	-0.633444	no	/	PP116	Pentatricopeptide repeat-containing protein At1g71490 [PCMP-E67] [F26A9.13]
MSTRG.20252.1	yellowgreen	0.875787	yes	/	/	/
Nitab4.5_0001970g0010.1	yellowgreen	0.856237	yes	/	YKT61	VAMP-like protein YKT61 precursor (AtYKT61) (Geranylgeranylated protein 1) (AtGP1) [YKT61] [K21L19.5] [K21L19_40]
Nitab4.5_0000136g0390.1	yellowgreen	0.758079	no	/	/	/
MSTRG.22222.3	yellowgreen	0.871179	yes	/	/	/
Nitab4.5_0000649g0050.1	yellowgreen	0.868677	yes	/	VAP42	Vesicle-associated protein 4-2 (Plant VAP homolog 4-2) (AtPVA42) (VAMP-associated protein 4-2) [PVA42] [F18E5.70]
Nitab4.5_0000723g0090.1	yellowgreen	0.645018	no	/	UBC18	Probable ubiquitin-conjugating enzyme E2 18 (EC 2.3.2.23) (E2 ubiquitin-conjugating enzyme 18) (Ubiquitin carrier protein 18) [UBC18] [MBD2.19]
MSTRG.23193.1	yellowgreen	0.767879	no	/	RH41	DEAD-box ATP-dependent RNA helicase 41 (EC 3.6.4.13) [RH41] [F1C9.15]
MSTRG.23389.1	yellowgreen	-0.815553	yes	LncRNA	/	/
MSTRG.23813.1	yellowgreen	-0.524838	no	LncRNA	/	/
MSTRG.24334.1	yellowgreen	0.75421	no	/	CSN2	COP9 signalosome complex subunit 2 (Signalosome subunit 2) (Protein FUSCA 12) [CSN2] [FUS12] [T20P8.4]
MSTRG.24452.1	yellowgreen	0.935446	yes	/	PBL16	Probable serine/threonine-protein kinase PBL16 (EC 2.7.11.1) (PBS1-like protein 16) [PBL16] [MCD7.23]
MSTRG.24472.1	yellowgreen	0.934015	yes	/	ODBB1	2-oxoisovalerate dehydrogenase subunit beta 1, mitochondrial precursor (EC 1.2.4.4) (Branched-chain alpha-keto acid dehydrogenase E1 component beta chain) (BCKDE1B) (BCKDH E1-beta) [BCDH BETA1] [T5A14.9]
Nitab4.5_0000403g0130.1	yellowgreen	0.896284	yes	/	/	/
MSTRG.24758.1	yellowgreen	0.92502	yes	/	TOL2	TOM1-like protein 2 [TOL2] [TOM1E] [F9P14.7]
MSTRG.25336.1	yellowgreen	-0.856716	yes	LncRNA	/	/
MSTRG.25766.1	yellowgreen	-0.563138	no	/	SBT43	Subtilisin-like protease SBT4.3 precursor (EC 3.4.21.-) (Subtilase subfamily 4 member 3) (AtSBT4.3) [SBT4.3] [MNC17.10]
MSTRG.25957.1	yellowgreen	0.650857	no	/	PYL9	Abscisic acid receptor PYL9 (ABI1-binding protein 4) (PYR1-like protein 9) (Regulatory components of ABA receptor 1) [PYL9] [RCAR1] [F6F3.16]
Nitab4.5_0006770g0010.1	yellowgreen	0.877332	yes	/	/	/
Nitab4.5_0002533g0090.1	yellowgreen	0.784213	no	/	UBP3	Ubiquitin carboxyl-terminal hydrolase 3 (EC 3.4.19.12) (Deubiquitinating enzyme 3) (AtUBP3) (Ubiquitin thioesterase 3) (Ubiquitin-specific-processing protease 3) [UBP3] [T5J17.80]
Nitab4.5_0001476g0150.1	yellowgreen	-0.800103	yes	/	EIF3B	Eukaryotic translation initiation factor 3 subunit B (eIF3b) (eIF-3-eta) (eIF3 p110) (p82) [TIF3B1] [F15A18_100]
MSTRG.26631.1	yellowgreen	0.825276	yes	/	HBL2	Non-symbiotic hemoglobin 2 (ARAth GLB2) (Hb2) [AHB2] [GLB2] [F13M14.20] [F18K10.9]
Nitab4.5_0000742g0010.1	yellowgreen	-0.710194	no	/	NADC	Nicotinate-nucleotide pyrophosphorylase [carboxylating], chloroplastic precursor (EC 2.4.2.19) (Quinolinate phosphoribosyltransferase [decarboxylating]) [QPT] [F10A8.23]
MSTRG.26786.1	yellowgreen	0.760738	no	LncRNA	/	/
MSTRG.27595.1	yellowgreen	-0.770753	no	/	FDM1	Factor of DNA methylation 1 (Protein IDN2 PARALOG 1) (Protein IDN2-LIKE 1) [FDM1] [IDNL1] [IDP1] [T24D18.1]
Nitab4.5_0001271g0080.1	yellowgreen	-0.719793	no	/	FDM1	Factor of DNA methylation 1 (Protein IDN2 PARALOG 1) (Protein IDN2-LIKE 1) [FDM1] [IDNL1] [IDP1] [T24D18.1]
MSTRG.27758.1	yellowgreen	0.48578	no	LncRNA	/	/
MSTRG.28557.1	yellowgreen	0.638641	no	/	/	/
MSTRG.28628.1	yellowgreen	-0.74146	no	LncRNA	/	/
MSTRG.28948.4	yellowgreen	0.674557	no	/	RMR2	Receptor homology region, transmembrane domain- and RING domain-containing protein 2 precursor (AtRMR2) (ReMembR-H2 protein JR702) [RMR2] [JR702] [F17M19.13]
Nitab4.5_0000300g0020.1	yellowgreen	0.823744	yes	/	CHM1A	ESCRT-related protein CHMP1A (Protein CHARGED MULTIVESICULAR BODY PROTEIN 1A) (Protein CHROMATIN MODIFYING PROTEIN 1A) (Vacuolar protein-sorting-associated protein 46.1) [CHMP1A] [VPS46.1] [F11A6.7]
MSTRG.29217.1	yellowgreen	0.718561	no	/	/	/
MSTRG.29225.1	yellowgreen	0.670166	no	/	FBW3	F-box/WD-40 repeat-containing protein At5g21040 [T10F18.70]
Nitab4.5_0000634g0020.1	yellowgreen	0.857621	yes	/	SAP5	Zinc finger A20 and AN1 domain-containing stress-associated protein 5 (AtSAP5) [SAP5] [T2E22.105] [T2E22.6]
Nitab4.5_0000634g0190.1	yellowgreen	0.740465	no	/	/	/
Nitab4.5_0000473g0030.1	yellowgreen	0.886799	yes	/	/	/
MSTRG.30875.1	yellowgreen	-0.763034	no	/	OFT29	O-fucosyltransferase 29 (EC 2.4.1.-) (O-FucT-29) (O-fucosyltransferase family protein) [OFUT29] [dl4350w] [FCAALL.427]
Nitab4.5_0000337g0220.1	yellowgreen	0.794059	no	/	BSK1	Serine/threonine-protein kinase BSK1 (EC 2.7.11.1) (Brassinosteroid-signaling kinase 1) [BSK1] [F23E12.210]
Nitab4.5_0000250g0160.1	yellowgreen	-0.762511	no	/	/	/
MSTRG.31854.1	yellowgreen	-0.62891	no	/	SUCB	Succinate--CoA ligase [ADP-forming] subunit beta, mitochondrial precursor (EC 6.2.1.5) (Succinyl-CoA synthetase beta chain) (SCS-beta) [F11A3.3]
Nitab4.5_0001256g0060.1	yellowgreen	0.736827	no	/	/	/
Nitab4.5_0001663g0130.1	yellowgreen	-0.702876	no	/	/	/
Nitab4.5_0001997g0110.1	yellowgreen	0.740717	no	/	VTI13	Vesicle transport v-SNARE 13 (AtVTI13) (Vesicle soluble NSF attachment protein receptor 13) (Vesicle transport v-SNARE protein VTI13) [VTI13] [MXE2.7]
MSTRG.32783.1	yellowgreen	0.575316	no	/	ICR2	Interactor of constitutive active ROPs 2, chloroplastic precursor (ROP-interactive partner 2) [ICR2] [RIP2] [T2N18.16]
Nitab4.5_0001215g0100.1	yellowgreen	-0.608665	no	/	NDUA1	NADH dehydrogenase [ubiquinone] 1 alpha subcomplex subunit 1 [F17O14.8]
MSTRG.33593.1	yellowgreen	0.819842	yes	/	Y1143	Probable LRR receptor-like serine/threonine-protein kinase At1g14390 precursor (EC 2.7.11.1) [F14L17.16]
Nitab4.5_0001952g0040.1	yellowgreen	-0.860411	yes	/	AL2B4	Aldehyde dehydrogenase family 2 member B4, mitochondrial precursor (EC 1.2.1.3) (ALDH2a) [ALDH2B4] [ALDH2] [T17F15.130]
Nitab4.5_0000034g0010.1	yellowgreen	0.631468	no	/	POT6	Potassium transporter 6 (AtHAK6) (AtPOT6) [POT6] [HAK6] [KUP6] [F17O7.17]
Nitab4.5_0005050g0070.1	yellowgreen	-0.704575	no	/	ERF35	Ethylene-responsive transcription factor ERF035 [ERF035] [T8B10.150]
