# Supplementary material for: Comprehensive Transcriptome Analysis Uncovers Hub Long Non-coding RNAs Regulating Potassium Use Efficiency in Nicotiana tabacum
Source: Front Plant Sci. 2022 Mar 31;13:777308. doi: 10.3389/fpls.2022.777308 (PMC9008783; doi:10.3389/fpls.2022.777308)
Supplement: Supplementary Table 7 — qRT-PCR primers. [file Table_7.XLSX]

## Sheet: Output
LncRNAs	Sense Primer	Length	Anti-sense Primer	Length
MSTRG.3290.1	TTGTATGATGGTAGTTGTAGC	21	GAAGGTGATGGTGAAGGT	18
MSTRG.6781.1	AAGAGTTCTCCAACGATGT	19	CAACAGGCATACCATAACG	19
MSTRG.3151.1	TTGGTGATTGACGACGAA	18	AGTGAGCAACAACGGATA	18
MSTRG.6249.1	TGACAATGGCAGACTACC	18	AGAAGACGAATGACAGGAA	19
MSTRG.6661.1	ACGAGCAACAATAACAACAT	20	TGAACTGATTAGACGGACTTA	21
NtEF1ɑ	AAGCCCATGGTTGTTGAGAC	20	GTCAACGTTCTTGATAACAC	19
